# Supplementary material for: Transcriptome Analysis of Crucian Carp (Carassius auratus), an Important Aquaculture and Hypoxia-Tolerant Species
Source: PLoS One. 2013 Apr 22;8(4):e62308. doi: 10.1371/journal.pone.0062308 (PMC3632525; doi:10.1371/journal.pone.0062308)
Supplement: Table S1 — Annotation information of crucian carp transcriptome, including unigene name, length, database sequence length, unigene alignment, database sequence alignment, annotation, E-value and identity. (XLS) [file pone.0062308.s001.xls]

## Sheet: Sheet1
Gene_name	gene Length	database seq Length	gene Alignment	database Alignment	Annotation	E Value	Identity
all_isotig00001	1828	524	19.53	32.25	tr|B0WVP2|B0WVP2_CULQU PugilistDominant (Fragment) OS=Culex quinquefasciatus GN=CpipJ_CPIJ011068 PE=4 SV=1	6e-08	33.24
all_isotig00030	2504	242	24.2	83.47	sp|Q1L8G7|GATD1_DANRE GATA zinc finger domain-containing protein 1 OS=Danio rerio GN=gatad1 PE=2 SV=1	1e-117	93.95
all_isotig00031	1181	301	28.96	37.87	sp|A8WG88|TMX2A_DANRE Thioredoxin-related transmembrane protein 2-A OS=Danio rerio GN=tmx2a PE=2 SV=1	7e-92	88.37
all_isotig00042	2193	279	11.76	30.82	tr|A2D4Q9|A2D4Q9_ATEGE IVNS1ABP (Fragment) OS=Ateles geoffroyi GN=IVNS1ABP PE=4 SV=1	5e-53	79.63
all_isotig00045	804	86	10.07	31.4	tr|C6TMJ7|C6TMJ7_SOYBN Putative uncharacterized protein (Fragment) OS=Glycine max PE=2 SV=1	7e-07	81.82
all_isotig00070	1514	259	28.14	54.83	tr|Q4SBQ2|Q4SBQ2_TETNG Chromosome 18 SCAF14665, whole genome shotgun sequence. (Fragment) OS=Tetraodon nigroviridis GN=GSTENG00020870001 PE=4 SV=1	1e-102	80.68
all_isotig00071	1027	259	31.84	42.08	tr|Q4SBQ2|Q4SBQ2_TETNG Chromosome 18 SCAF14665, whole genome shotgun sequence. (Fragment) OS=Tetraodon nigroviridis GN=GSTENG00020870001 PE=4 SV=1	9e-54	66.46
all_isotig00114	1537	252	17.37	35.32	tr|B8JKG7|B8JKG7_DANRE Novel protein similar to H.sapiens PNPLA4, patatin-like phospholipase domain containing 4 (PNPLA4, zgc:162327) OS=Danio rerio GN=CH211-271L9.3 PE=4 SV=1	4e-44	92.71
all_isotig00122	1319	965	31.39	18.55	tr|Q6DRD6|Q6DRD6_DANRE Splicing factor 3b subunit 1, 155kDa (Fragment) OS=Danio rerio GN=sf3b1 PE=2 SV=1	2e-73	92.62
all_isotig00128	1077	246	62.12	90.65	tr|Q5U3P5|Q5U3P5_DANRE Zgc:101827 OS=Danio rerio GN=zgc:101827 PE=2 SV=1	1e-126	90.65
all_isotig00139	755	349	32.98	23.78	tr|Q7ZT02|Q7ZT02_DANRE Tyrosylprotein sulfotransferase 1, like OS=Danio rerio GN=tpst1l PE=2 SV=1	7e-40	91.21
all_isotig00150	1086	229	48.9	77.29	tr|B7TQ39|B7TQ39_CYPCA CD9 antigen OS=Cyprinus carpio PE=2 SV=1	1e-101	77.63
all_isotig00157	720	41	10.42	85.37	tr|B7FGE8|B7FGE8_MEDTR Putative uncharacterized protein (Fragment) OS=Medicago truncatula PE=2 SV=1	4e-07	86.21
all_isotig00164	1810	116	7.29	37.93	tr|Q6B0M0|Q6B0M0_9TELE NADH dehydrogenase subunit 3 OS=Carassius auratus x Cyprinus carpio GN=ND3 PE=3 SV=1	1e-13	91.67
all_isotig00165	739	116	17.86	37.93	tr|Q6B0M0|Q6B0M0_9TELE NADH dehydrogenase subunit 3 OS=Carassius auratus x Cyprinus carpio GN=ND3 PE=3 SV=1	3e-14	91.67
all_isotig00186	1095	1041	72.33	46.49	tr|Q1L949|Q1L949_DANRE Novel protein (Fragment) OS=Danio rerio GN=si:ch211-250g4.3 PE=4 SV=1	1e-89	72.53
all_isotig00187	667	1041	82.76	38.71	tr|Q1L949|Q1L949_DANRE Novel protein (Fragment) OS=Danio rerio GN=si:ch211-250g4.3 PE=4 SV=1	7e-51	83.26
all_isotig00196	899	826	40.38	52.54	tr|Q9VPS3|Q9VPS3_DROME CG2839 OS=Drosophila melanogaster GN=CG2839 PE=2 SV=2	1e-17	53.3
all_isotig00197	311	1290	34.73	3.72	tr|B9Q1C2|B9Q1C2_TOXGO Putative uncharacterized protein OS=Toxoplasma gondii GN=TGGT1_057040 PE=4 SV=1	1e-07	48.65
all_isotig00198	1186	287	64.25	88.5	sp|Q1RM55|PIHD1_DANRE PIH1 domain-containing protein 1 OS=Danio rerio GN=pih1d1 PE=2 SV=2	1e-139	89.12
all_isotig00199	704	287	46.02	37.63	sp|Q1RM55|PIHD1_DANRE PIH1 domain-containing protein 1 OS=Danio rerio GN=pih1d1 PE=2 SV=2	1e-97	87.8
all_isotig00208	986	206	47.77	76.21	tr|A8KBY5|A8KBY5_DANRE Zgc:92784 protein OS=Danio rerio GN=zgc:92784 PE=2 SV=1	8e-79	86.74
all_isotig00214	1130	78	7.17	34.62	tr|E2AIK5|E2AIK5_9HYME Transposable element Tcb1 transposase (Fragment) OS=Camponotus floridanus GN=EAG_00266 PE=4 SV=1	0.001	50.94
all_isotig00220	1270	1457	35.67	10.36	tr|Q5U393|Q5U393_DANRE Cleavage and polyadenylation factor subunit, homolog (S. cerevisiae) OS=Danio rerio GN=pcf11 PE=2 SV=1	3e-83	91.52
all_isotig00221	525	1457	86.29	10.36	tr|Q5U393|Q5U393_DANRE Cleavage and polyadenylation factor subunit, homolog (S. cerevisiae) OS=Danio rerio GN=pcf11 PE=2 SV=1	6e-84	91.52
all_isotig00236	1148	470	45.21	36.81	tr|Q66I02|Q66I02_DANRE Zgc:92127 OS=Danio rerio GN=zgc:92127 PE=2 SV=1	7e-93	85.64
all_isotig00237	418	470	68.18	20.21	tr|Q66I02|Q66I02_DANRE Zgc:92127 OS=Danio rerio GN=zgc:92127 PE=2 SV=1	4e-48	90.48
all_isotig00240	1116	322	81.45	94.1	tr|Q7SZR1|Q7SZR1_DANRE Transducer of ERBB2, 1a OS=Danio rerio GN=tob1a PE=2 SV=1	1e-173	96.19
all_isotig00241	519	322	75.72	40.68	tr|Q7SZR1|Q7SZR1_DANRE Transducer of ERBB2, 1a OS=Danio rerio GN=tob1a PE=2 SV=1	1e-68	94.93
all_isotig00248	865	548	42.31	22.26	tr|B0R0I0|B0R0I0_DANRE Novel protein similar to human apoptotic chromatin condensation inducer in the nucleus (ACINUS) OS=Danio rerio GN=acin1a PE=4 SV=1	2e-49	52.36
all_isotig00249	467	1273	30.19	4.71	tr|B4KK36|B4KK36_DROMO GI17204 OS=Drosophila mojavensis GN=GI17204 PE=4 SV=1	3e-07	46.53
all_isotig00250	948	1054	70.25	51.23	tr|A2FBI1|A2FBI1_TRIVA Smooth muscle caldesmon, putative OS=Trichomonas vaginalis GN=TVAG_168130 PE=4 SV=1	3e-41	70.48
all_isotig00251	667	2438	32.83	5	tr|B9PIQ9|B9PIQ9_TOXGO Calmodulin-binding domain containing protein, putative OS=Toxoplasma gondii GN=TGGT1_090540 PE=4 SV=1	6e-15	46.79
all_isotig00254	1112	89	8.9	37.08	tr|Q5BR75|Q5BR75_SCHJA SJCHGC09650 protein (Fragment) OS=Schistosoma japonicum PE=2 SV=2	1e-07	67.35
all_isotig00255	1019	89	9.72	37.08	tr|Q5BR75|Q5BR75_SCHJA SJCHGC09650 protein (Fragment) OS=Schistosoma japonicum PE=2 SV=2	9e-08	67.35
all_isotig00258	700	194	81.86	98.45	tr|Q6P5M3|Q6P5M3_DANRE Ribosomal protein S9 OS=Danio rerio GN=rps9 PE=2 SV=1	1e-105	98.45
all_isotig00259	186	194	58.06	18.56	tr|Q6P5M3|Q6P5M3_DANRE Ribosomal protein S9 OS=Danio rerio GN=rps9 PE=2 SV=1	1e-13	100
all_isotig00262	753	487	75.3	38.81	tr|A8KBU7|A8KBU7_DANRE Zgc:165344 protein OS=Danio rerio GN=zgc:165344 PE=2 SV=1	1e-113	92.65
all_isotig00263	746	487	76.01	38.81	tr|A8KBU7|A8KBU7_DANRE Zgc:165344 protein OS=Danio rerio GN=zgc:165344 PE=2 SV=1	1e-113	92.65
all_isotig00266	917	104	16.03	47.12	tr|B0S4Q8|B0S4Q8_SALSA FXYD8 OS=Salmo salar PE=4 SV=1	2e-13	60.49
all_isotig00267	895	87	14.41	49.43	tr|Q4RHT7|Q4RHT7_TETNG Chromosome 8 SCAF15044, whole genome shotgun sequence OS=Tetraodon nigroviridis GN=GSTENG00034177001 PE=4 SV=1	2e-13	50.59
all_isotig00272	1134	282	70.11	93.97	tr|Q6DGB2|Q6DGB2_DANRE Inositol(Myo)-1(Or 4)-monophosphatase 1 OS=Danio rerio GN=impa1 PE=2 SV=1	1e-152	93.97
all_isotig00273	893	282	89.03	93.97	tr|Q6DGB2|Q6DGB2_DANRE Inositol(Myo)-1(Or 4)-monophosphatase 1 OS=Danio rerio GN=impa1 PE=2 SV=1	1e-152	93.97
all_isotig00278	731	171	36.53	52.05	tr|A8CV48|A8CV48_CYPCA Translationally-controlled tumor protein OS=Cyprinus carpio PE=2 SV=1	5e-45	98.89
all_isotig00282	770	210	64.29	48.1	tr|Q7ZVR4|Q7ZVR4_DANRE Chromobox homolog 1a (HP1 beta homolog Drosophila) OS=Danio rerio GN=cbx1a PE=1 SV=1	2e-41	74.66
all_isotig00283	445	210	50.56	35.71	tr|Q7ZVR4|Q7ZVR4_DANRE Chromobox homolog 1a (HP1 beta homolog Drosophila) OS=Danio rerio GN=cbx1a PE=1 SV=1	2e-37	93.75
all_isotig00292	642	82	37.38	97.56	sp|Q4VBI2|IR3IP_DANRE Immediate early response 3-interacting protein 1 OS=Danio rerio GN=ier3ip1 PE=2 SV=1	2e-37	97.56
all_isotig00293	537	82	25.7	56.1	sp|Q4VBI2|IR3IP_DANRE Immediate early response 3-interacting protein 1 OS=Danio rerio GN=ier3ip1 PE=2 SV=1	1e-17	95.83
all_isotig00298	732	926	86.89	22.89	sp|Q6PFQ2|EIF3C_DANRE Eukaryotic translation initiation factor 3 subunit C OS=Danio rerio GN=eif3c PE=1 SV=1	1e-111	87.24
all_isotig00299	467	926	74.52	12.53	sp|Q6PFQ2|EIF3C_DANRE Eukaryotic translation initiation factor 3 subunit C OS=Danio rerio GN=eif3c PE=1 SV=1	7e-60	81.69
all_isotig00302	730	117	25.48	52.99	tr|C1BF52|C1BF52_ONCMY Gamma-aminobutyric acid receptor-associated protein-like 1 OS=Oncorhynchus mykiss GN=GRL1 PE=4 SV=1	1e-27	93.94
all_isotig00303	363	117	51.24	52.99	tr|C1BF52|C1BF52_ONCMY Gamma-aminobutyric acid receptor-associated protein-like 1 OS=Oncorhynchus mykiss GN=GRL1 PE=4 SV=1	5e-28	93.94
all_isotig00312	714	53	18.49	83.02	tr|Q9DES5|Q9DES5_TAKRU Methylthioadenosine phosphorylase (Fragment) OS=Takifugu rubripes GN=mtap PE=4 SV=1	1e-16	83.02
all_isotig00313	433	280	38.8	20	tr|Q7ZV22|Q7ZV22_DANRE Methylthioadenosine phosphorylase OS=Danio rerio GN=mtap PE=2 SV=2	6e-24	94.92
all_isotig00322	724	1127	74.17	17.04	tr|Q7T1R3|Q7T1R3_DANRE ASIP OS=Danio rerio GN=pard3 PE=2 SV=1	6e-95	91.79
all_isotig00323	344	1332	65.41	5.63	tr|Q6QUY2|Q6QUY2_DANRE Pard3 180 kDa isoform OS=Danio rerio GN=pard3 PE=2 SV=1	4e-49	91.46
all_isotig00324	934	71	8.67	38.03	tr|Q6QJD0|Q6QJD0_XENLA Alpha fast tropomyosin (Fragment) OS=Xenopus laevis PE=4 SV=1	3e-06	100
all_isotig00325	892	71	9.08	38.03	tr|Q6QJD0|Q6QJD0_XENLA Alpha fast tropomyosin (Fragment) OS=Xenopus laevis PE=4 SV=1	3e-06	100
all_isotig00329	386	420	35.75	10.95	tr|Q503L6|Q503L6_DANRE Nktr protein (Fragment) OS=Danio rerio GN=nktr PE=2 SV=1	8e-18	95.83
all_isotig00340	710	1357	37.61	6.56	tr|Q4SGN0|Q4SGN0_TETNG Chromosome 3 SCAF14593, whole genome shotgun sequence. (Fragment) OS=Tetraodon nigroviridis GN=GSTENG00018556001 PE=4 SV=1	7e-45	78.07
all_isotig00341	559	1357	47.76	6.56	tr|Q4SGN0|Q4SGN0_TETNG Chromosome 3 SCAF14593, whole genome shotgun sequence. (Fragment) OS=Tetraodon nigroviridis GN=GSTENG00018556001 PE=4 SV=1	4e-45	78.07
all_isotig00344	623	324	58.75	37.65	tr|A0N0D8|A0N0D8_CTEID CAMP responsive element-binding protein OS=Ctenopharyngodon idella GN=CREB PE=2 SV=1	5e-61	96.06
all_isotig00345	190	324	93.16	18.21	tr|A0N0D8|A0N0D8_CTEID CAMP responsive element-binding protein OS=Ctenopharyngodon idella GN=CREB PE=2 SV=1	2e-24	95.16
all_isotig00346	753	438	44.62	25.57	tr|Q6DHU3|Q6DHU3_DANRE Zgc:92061 OS=Danio rerio GN=zgc:92061 PE=1 SV=1	2e-88	82.35
all_isotig00347	316	438	52.22	12.56	tr|Q6DHU3|Q6DHU3_DANRE Zgc:92061 OS=Danio rerio GN=zgc:92061 PE=1 SV=1	4e-21	88.71
all_isotig00352	845	1933	78.11	21.78	tr|Q90337|Q90337_CYPCA Myosin heavy chain OS=Cyprinus carpio PE=2 SV=2	1e-114	92.44
all_isotig00353	471	1933	60.51	4.91	tr|Q90337|Q90337_CYPCA Myosin heavy chain OS=Cyprinus carpio PE=2 SV=2	9e-46	95.96
all_isotig00354	567	1196	74.6	14.72	tr|Q4SUB7|Q4SUB7_TETNG Chromosome 3 SCAF13974, whole genome shotgun sequence. (Fragment) OS=Tetraodon nigroviridis GN=GSTENG00012539001 PE=4 SV=1	3e-51	75.81
all_isotig00355	119	1196	80.67	2.68	tr|Q4SUB7|Q4SUB7_TETNG Chromosome 3 SCAF13974, whole genome shotgun sequence. (Fragment) OS=Tetraodon nigroviridis GN=GSTENG00012539001 PE=4 SV=1	3e-09	82.05
all_isotig00356	728	854	34.2	9.72	tr|C0H9T0|C0H9T0_SALSA Cold shock domain-containing protein E1 OS=Salmo salar GN=CSDE1 PE=2 SV=1	7e-42	91.21
all_isotig00357	716	854	34.78	9.72	tr|C0H9T0|C0H9T0_SALSA Cold shock domain-containing protein E1 OS=Salmo salar GN=CSDE1 PE=2 SV=1	7e-42	91.21
all_isotig00382	858	574	53.85	26.83	tr|Q503D3|Q503D3_DANRE Novel protein similar to vertebrate polypyrimidine tract binding protein 1 (PTBP1, zgc:110689) OS=Danio rerio GN=ptbp1a PE=2 SV=1	7e-97	93.33
all_isotig00383	650	574	50.77	19.16	tr|Q503D3|Q503D3_DANRE Novel protein similar to vertebrate polypyrimidine tract binding protein 1 (PTBP1, zgc:110689) OS=Danio rerio GN=ptbp1a PE=2 SV=1	4e-38	53.66
all_isotig00390	647	380	67.23	38.16	tr|A2BIP0|A2BIP0_DANRE Novel protein containing sushi domains (SCR repeats) (Fragment) OS=Danio rerio GN=CH211-29N12.1-001 PE=4 SV=1	4e-80	79.67
all_isotig00391	642	380	67.76	38.16	tr|A2BIP0|A2BIP0_DANRE Novel protein containing sushi domains (SCR repeats) (Fragment) OS=Danio rerio GN=CH211-29N12.1-001 PE=4 SV=1	4e-80	79.67
all_isotig00394	667	399	35.98	20.05	sp|Q6PHG4|LIAS_DANRE Lipoyl synthase, mitochondrial OS=Danio rerio GN=lias PE=2 SV=1	3e-41	78.43
all_isotig00396	799	327	20.65	30.28	tr|Q6PFL9|Q6PFL9_DANRE Thioredoxin domain containing 5 OS=Danio rerio GN=txndc5 PE=2 SV=1	5e-23	96.49
all_isotig00402	798	609	54.14	23.65	tr|A4QNW3|A4QNW3_DANRE Si:ch211-225b11.1 protein OS=Danio rerio GN=si:ch211-225b11.1 PE=2 SV=1	1e-82	94.12
all_isotig00403	280	609	92.14	14.12	tr|A4QNW3|A4QNW3_DANRE Si:ch211-225b11.1 protein OS=Danio rerio GN=si:ch211-225b11.1 PE=2 SV=1	2e-47	92.47
all_isotig00406	611	247	38.79	31.98	tr|Q504F7|Q504F7_DANRE Zgc:109903 OS=Danio rerio GN=zgc:109903 PE=2 SV=1	6e-38	63.71
all_isotig00414	494	380	60.73	26.32	tr|Q9T5U2|Q9T5U2_CARAU Cytochrome b (Fragment) OS=Carassius auratus GN=cytb PE=4 SV=1	1e-46	94.34
all_isotig00415	483	380	61.49	26.05	tr|Q9T5U2|Q9T5U2_CARAU Cytochrome b (Fragment) OS=Carassius auratus GN=cytb PE=4 SV=1	2e-46	95.19
all_isotig00418	627	492	34.93	14.84	tr|Q4V8W9|Q4V8W9_DANRE Zgc:114104 OS=Danio rerio GN=zgc:114104 PE=2 SV=1	2e-29	68.87
all_isotig00419	609	492	51.23	21.14	tr|Q4V8W9|Q4V8W9_DANRE Zgc:114104 OS=Danio rerio GN=zgc:114104 PE=2 SV=1	5e-45	60.47
all_isotig00426	1190	679	98.82	57.73	tr|Q7ZVF7|Q7ZVF7_DANRE Kelch-like 11 (Drosophila) OS=Danio rerio GN=klhl11 PE=2 SV=1	0	98.99
all_isotig00427	654	337	75.23	48.66	tr|Q75SZ8|Q75SZ8_CYPCA Cathepsin L preproprotein OS=Cyprinus carpio GN=CTSL PE=2 SV=1	3e-95	96.47
all_isotig00428	602	337	49.83	29.67	tr|A5HJW4|A5HJW4_MISMI Cathepsin L OS=Misgurnus mizolepis PE=2 SV=1	4e-75	92.59
all_isotig00429	491	266	43.99	27.07	tr|Q08BC3|Q08BC3_DANRE Novel protein OS=Danio rerio GN=si:ch211-133n4.4 PE=2 SV=1	9e-31	55.81
all_isotig00433	475	91	30.95	53.85	tr|C1BZB4|C1BZB4_ESOLU BTG1 OS=Esox lucius GN=BTG1 PE=4 SV=1	8e-19	67.12
all_isotig00437	654	172	76.61	97.09	tr|Q7ZU62|Q7ZU62_DANRE Zgc:66168 protein (Fragment) OS=Danio rerio GN=rps27a PE=2 SV=1	6e-94	97.66
all_isotig00438	592	156	42.06	53.21	sp|P59271|R27AA_ARATH Ubiquitin-40S ribosomal protein S27a-1 OS=Arabidopsis thaliana GN=RPS27AA PE=1 SV=2	4e-65	92.22
all_isotig00449	945	116	14.92	40.52	tr|Q5C693|Q5C693_SCHJA SJCHGC03009 protein (Fragment) OS=Schistosoma japonicum PE=2 SV=2	1e-17	43.93
all_isotig00452	507	909	62.72	24.09	tr|A9V1H1|A9V1H1_MONBE Predicted protein OS=Monosiga brevicollis GN=32750 PE=4 SV=1	5e-16	67.09
all_isotig00453	462	909	52.6	20.46	tr|A9V1H1|A9V1H1_MONBE Predicted protein OS=Monosiga brevicollis GN=32750 PE=4 SV=1	4e-13	56.25
all_isotig00454	431	145	34.11	33.79	tr|Q9IBG5|Q9IBG5_CYPCA Lysozyme C OS=Cyprinus carpio PE=2 SV=1	6e-40	85.96
all_isotig00455	425	145	34.59	33.79	tr|Q9IBG5|Q9IBG5_CYPCA Lysozyme C OS=Cyprinus carpio PE=2 SV=1	7e-40	85.96
all_isotig00460	423	238	52.48	31.09	sp|Q567E6|CQ10B_DANRE Coenzyme Q-binding protein COQ10 homolog B, mitochondrial OS=Danio rerio GN=coq10b PE=2 SV=1	4e-37	98.67
all_isotig00462	421	286	74.11	36.36	tr|Q6ZM50|Q6ZM50_DANRE Novel protein similar to human and mouse capping protein (Actin filament) muscle Z-line, alpha (CAPZA, zgc:101755) OS=Danio rerio GN=capza1b PE=1 SV=2	7e-52	95.41
all_isotig00463	201	449	50.75	7.57	tr|Q8UW41|Q8UW41_TAKRU Capping protein (Actin filament) muscle Z-line, alpha 2 OS=Takifugu rubripes GN=CAPZA2 PE=4 SV=1	3e-11	100
all_isotig00464	421	163	66.98	57.67	tr|Q4V9J7|Q4V9J7_DANRE Eef1d protein OS=Danio rerio GN=eef1da PE=2 SV=1	7e-46	87.85
all_isotig00474	586	419	42.49	19.81	sp|Q6PD83|BZW1A_DANRE Basic leucine zipper and W2 domain-containing protein 1-A OS=Danio rerio GN=bzw1a PE=2 SV=1	6e-42	87.37
all_isotig00475	578	419	43.08	19.81	sp|Q6PD83|BZW1A_DANRE Basic leucine zipper and W2 domain-containing protein 1-A OS=Danio rerio GN=bzw1a PE=2 SV=1	5e-42	87.37
all_isotig00482	380	464	74.21	20.26	tr|Q32LR0|Q32LR0_DANRE Zgc:123193 OS=Danio rerio GN=trmt6 PE=2 SV=1	7e-47	88.68
all_isotig00486	553	139	71.07	94.24	tr|A8E526|A8E526_DANRE Rpl14 protein OS=Danio rerio GN=rpl14 PE=2 SV=1	3e-70	94.24
all_isotig00500	552	261	92.39	65.13	tr|Q6B0M1|Q6B0M1_9TELE Cytochrome c oxidase subunit III OS=Carassius auratus x Cyprinus carpio GN=COIII PE=4 SV=1	5e-90	94.44
all_isotig00501	370	185	91.62	61.08	tr|Q7YIM3|Q7YIM3_CARAU Cytochrome c oxidase subunit III (Fragment) OS=Carassius auratus PE=4 SV=1	5e-56	94.17
all_isotig00504	364	1095	39.56	4.38	tr|E1B7S3|E1B7S3_BOVIN Uncharacterized protein OS=Bos taurus GN=EPB41L3 PE=4 SV=1	5e-20	82.76
all_isotig00505	315	1095	45.71	4.38	tr|E1B7S3|E1B7S3_BOVIN Uncharacterized protein OS=Bos taurus GN=EPB41L3 PE=4 SV=1	5e-20	82.76
all_isotig00506	492	460	51.83	18.48	tr|Q6DHJ3|Q6DHJ3_DANRE Zgc:92275 OS=Danio rerio GN=zgc:92275 PE=2 SV=1	2e-44	98.84
all_isotig00507	400	460	41.25	11.96	tr|Q6DHJ3|Q6DHJ3_DANRE Zgc:92275 OS=Danio rerio GN=zgc:92275 PE=2 SV=1	1e-25	100
all_isotig00516	349	391	95.42	28.39	tr|Q802Z9|Q802Z9_DANRE SERPINE1 mRNA binding protein 1 OS=Danio rerio GN=serbp1 PE=2 SV=1	1e-59	96.52
all_isotig00517	123	391	90.24	9.46	tr|Q802Z9|Q802Z9_DANRE SERPINE1 mRNA binding protein 1 OS=Danio rerio GN=serbp1 PE=2 SV=1	1e-13	92.5
all_isotig00518	378	137	44.44	40.88	tr|B0V143|B0V143_DANRE Novel protein similar to H.sapiens ITGB1BP3, integrin beta 1 binding protein 3 (ITGB1BP3, zgc:103408) OS=Danio rerio GN=itgb1bp3 PE=4 SV=1	1e-26	87.5
all_isotig00519	282	137	59.57	40.88	tr|B0V143|B0V143_DANRE Novel protein similar to H.sapiens ITGB1BP3, integrin beta 1 binding protein 3 (ITGB1BP3, zgc:103408) OS=Danio rerio GN=itgb1bp3 PE=4 SV=1	1e-26	87.5
all_isotig00520	629	1027	55.33	11.3	tr|Q3LG56|Q3LG56_DANRE ORF2-encoded protein (Fragment) OS=Danio rerio GN=ORF2p PE=4 SV=1	7e-61	69.46
all_isotig00521	175	1027	72	4.09	tr|Q3LG56|Q3LG56_DANRE ORF2-encoded protein (Fragment) OS=Danio rerio GN=ORF2p PE=4 SV=1	5e-15	73.68
all_isotig00524	349	505	55.01	12.67	tr|Q9IB96|Q9IB96_POTMO RyPTPR5b protein (Fragment) OS=Potamotrygon motoro GN=ryPTPR5b PE=2 SV=1	3e-27	71.91
all_isotig00525	339	505	53.98	12.08	tr|Q9IB96|Q9IB96_POTMO RyPTPR5b protein (Fragment) OS=Potamotrygon motoro GN=ryPTPR5b PE=2 SV=1	1e-25	70.93
all_isotig00530	809	248	34.49	37.5	sp|Q90XG0|TPISB_DANRE Triosephosphate isomerase B OS=Danio rerio GN=tpi1b PE=2 SV=1	9e-47	96.88
all_isotig00538	323	117	84.52	77.78	sp|Q90YT5|RL34_ICTPU 60S ribosomal protein L34 OS=Ictalurus punctatus GN=rpl34 PE=3 SV=3	5e-45	98.91
all_isotig00547	309	366	45.63	12.84	tr|Q802Y1|Q802Y1_DANRE Novel protein (Zgc:55809) OS=Danio rerio GN=srsf4 PE=2 SV=1	4e-15	79.66
all_isotig00548	298	366	44.3	12.02	tr|Q802Y1|Q802Y1_DANRE Novel protein (Zgc:55809) OS=Danio rerio GN=srsf4 PE=2 SV=1	7e-15	86.27
all_isotig00551	301	73	37.87	52.05	tr|B5FYR3|B5FYR3_TAEGU Putative ubiquitin-like 5 variant 1 OS=Taeniopygia guttata PE=4 SV=1	4e-16	95
all_isotig00555	297	106	76.77	71.7	tr|E3TCW2|E3TCW2_9TELE 60S ribosomal protein l36a OS=Ictalurus furcatus GN=RL36A PE=4 SV=1	9e-38	98.7
all_isotig00576	358	1308	42.74	4.82	tr|B9QEN0|B9QEN0_TOXGO Putative uncharacterized protein OS=Toxoplasma gondii GN=TGVEG_080700 PE=4 SV=1	7e-09	52.04
all_isotig00577	353	1308	43.34	4.82	tr|B9QEN0|B9QEN0_TOXGO Putative uncharacterized protein OS=Toxoplasma gondii GN=TGVEG_080700 PE=4 SV=1	7e-09	52.04
all_isotig00578	239	205	33.89	13.17	tr|B7ZDB6|B7ZDB6_DANRE Novel protein (Fragment) OS=Danio rerio GN=si:ch211-113e8.11 PE=4 SV=1	1e-06	65.85
all_isotig00579	217	205	37.33	13.17	tr|B7ZDB6|B7ZDB6_DANRE Novel protein (Fragment) OS=Danio rerio GN=si:ch211-113e8.11 PE=4 SV=1	2e-06	65.85
all_isotig00582	224	413	32.14	5.81	tr|Q501W9|Q501W9_DANRE Polymerase (RNA) I polypeptide E OS=Danio rerio GN=polr1e PE=2 SV=1	1e-05	85.71
all_isotig00583	215	413	33.49	5.81	tr|Q501W9|Q501W9_DANRE Polymerase (RNA) I polypeptide E OS=Danio rerio GN=polr1e PE=2 SV=1	1e-05	85.71
all_isotig00586	336	296	75	28.38	tr|Q7SXN2|Q7SXN2_DANRE Heterogeneous nuclear ribonucleoprotein D-like OS=Danio rerio GN=hnrpdl PE=2 SV=1	2e-46	89.36
all_isotig00587	310	296	81.29	28.38	tr|Q7SXN2|Q7SXN2_DANRE Heterogeneous nuclear ribonucleoprotein D-like OS=Danio rerio GN=hnrpdl PE=2 SV=1	2e-46	89.36
all_isotig00588	211	148	44.08	20.95	tr|C1BGJ6|C1BGJ6_ONCMY NADH dehydrogenase 1 beta subcomplex subunit 11, mitochondrial OS=Oncorhynchus mykiss GN=NDUBB PE=2 SV=1	3e-09	81.58
all_isotig00589	201	148	40.3	18.24	tr|C1BGJ6|C1BGJ6_ONCMY NADH dehydrogenase 1 beta subcomplex subunit 11, mitochondrial OS=Oncorhynchus mykiss GN=NDUBB PE=2 SV=1	5e-07	79.41
all_isotig00606	3785	334	8.08	30.54	tr|C1C4F2|C1C4F2_RANCA Transposable element Tc1 transposase OS=Rana catesbeiana GN=TC1A PE=2 SV=1	4e-48	62.96
all_isotig00613	3329	415	11.81	31.57	tr|Q58EQ3|Q58EQ3_DANRE Zgc:113227 OS=Danio rerio GN=zgc:113227 PE=2 SV=1	5e-57	39.22
all_isotig00615	3261	223	14.44	70.4	tr|Q7T378|Q7T378_DANRE RAB20, member RAS oncogene family OS=Danio rerio GN=rab20 PE=2 SV=1	2e-85	85.79
all_isotig00616	3220	238	21.99	99.16	tr|A5D8K9|A5D8K9_DANRE Novel protein similar to H.sapiens ZCCHC24, zinc finger, CCHC domain containing 24 (ZCCHC24, zgc:158323) OS=Danio rerio GN=zcchc24 PE=2 SV=1	1e-141	99.16
all_isotig00630	3027	685	54.61	80.44	sp|Q6AXL3|LRC33_DANRE Leucine-rich repeat-containing protein 33 OS=Danio rerio GN=lrrc33 PE=2 SV=1	0	80.79
all_isotig00640	2908	196	14.13	69.9	tr|A2CEU1|A2CEU1_DANRE Male sterility domain containing 2 (Fragment) OS=Danio rerio GN=far1 PE=4 SV=1	5e-75	97.86
all_isotig00665	2768	173	17.56	93.64	tr|Q6L7J1|Q6L7J1_XENLA XPRL-3 OS=Xenopus laevis GN=ptp4a3 PE=2 SV=1	2e-93	93.64
all_isotig00666	2770	222	22.74	94.59	tr|A3KQA8|A3KQA8_DANRE Novel protein similar to vertebrate ring finger protein 141 (RNF141) OS=Danio rerio GN=DKEY-5A9.2-001 PE=4 SV=1	1e-118	92.51
all_isotig00669	2762	239	9.67	37.24	tr|Q86EK6|Q86EK6_SCHJA Clone ZZD253 mRNA sequence OS=Schistosoma japonicum PE=2 SV=1	8e-47	46.84
all_isotig00671	2764	109	5.54	46.79	tr|Q9I9N0|Q9I9N0_DANRE Dap1b OS=Danio rerio GN=dap1b PE=2 SV=1	8e-20	83.61
all_isotig00673	2739	173	17.63	93.06	tr|Q6L7J1|Q6L7J1_XENLA XPRL-3 OS=Xenopus laevis GN=ptp4a3 PE=2 SV=1	1e-92	93.06
all_isotig00674	2742	236	19.58	75.85	tr|B0R084|B0R084_DANRE Ephrin A5a (Fragment) OS=Danio rerio GN=efna5a PE=4 SV=1	1e-98	81
all_isotig00680	2720	946	32.21	30.87	tr|Q5F432|Q5F432_CHICK Putative uncharacterized protein OS=Gallus gallus GN=RCJMB04_3k14 PE=2 SV=1	1e-126	45.06
all_isotig00682	2708	361	33.01	82.55	tr|Q7T3A9|Q7T3A9_DANRE Solute carrier family 10 (Sodium/bile acid cotransporter family), member 2 OS=Danio rerio GN=slc10a2 PE=2 SV=1	1e-176	83.94
all_isotig00687	2705	284	17.19	86.62	tr|E2C2L4|E2C2L4_9HYME Putative uncharacterized protein (Fragment) OS=Harpegnathos saltator GN=EAI_06929 PE=4 SV=1	1e-40	51.84
all_isotig00690	2680	123	7.72	56.1	tr|Q5RGH7|Q5RGH7_DANRE Novel protein similar to vertebrate CD209 antigen (CD209) (Fragment) OS=Danio rerio GN=si:ch211-214k5.3 PE=4 SV=1	5e-20	33.82
all_isotig00693	2636	117	6.26	47.01	tr|A2BF67|A2BF67_DANRE Novel protein similar to vertebrate endosulfine alpha (ENSA) OS=Danio rerio GN=si:dkey-30o16.6 PE=4 SV=1	4e-23	100
all_isotig00696	2643	892	49.83	49.22	tr|Q498Q0|Q498Q0_DANRE Inter-alpha (Globulin) inhibitor H3 OS=Danio rerio GN=itih3 PE=2 SV=1	0	69.35
all_isotig00705	2578	248	22.46	77.82	tr|Q803M1|Q803M1_DANRE Novel protein similar to vertebrate tropomyosin 1 (Alpha) (TPM1, zgc:77592) OS=Danio rerio GN=tpm3 PE=1 SV=1	2e-98	94.61
all_isotig00708	2575	468	28.43	52.14	tr|Q803L5|Q803L5_DANRE Novel protein similar to H.sapiens STK38, serine/threonine kinase 38 (STK38, zgc:55572) OS=Danio rerio GN=DKEY-48J7.4 PE=2 SV=1	0	97.99
all_isotig00710	2562	689	27.87	38.9	sp|Q5R9B3|CJ118_PONAB Uncharacterized protein C10orf118 homolog (Fragment) OS=Pongo abelii PE=2 SV=2	1e-123	78.81
all_isotig00715	2553	659	62.98	81.34	tr|C0HBF3|C0HBF3_SALSA Sodium-dependent proline transporter OS=Salmo salar GN=SC6A7 PE=2 SV=1	0	83.1
all_isotig00722	2521	423	20.23	40.19	tr|Q76IM2|Q76IM2_DANRE Gag-like protein OS=Danio rerio GN=ORF1 PE=4 SV=1	4e-78	41.06
all_isotig00724	2506	194	8.74	66.49	tr|B0XJ92|B0XJ92_CULQU Putative uncharacterized protein (Fragment) OS=Culex quinquefasciatus GN=CpipJ_CPIJ019495 PE=4 SV=1	1e-21	43.45
all_isotig00726	2504	532	36.66	57.52	tr|Q7ZVU4|Q7ZVU4_DANRE Copine III OS=Danio rerio GN=cpne3 PE=2 SV=1	1e-179	94.15
all_isotig00733	2485	1615	47.44	24.33	tr|Q4S5L5|Q4S5L5_TETNG Chromosome 9 SCAF14729, whole genome shotgun sequence. (Fragment) OS=Tetraodon nigroviridis GN=GSTENG00023674001 PE=4 SV=1	0	63.8
all_isotig00734	2482	580	44.48	63.45	tr|A8WH94|A8WH94_DANRE Interleukin 6 receptor alpha OS=Danio rerio GN=il6r PE=2 SV=1	0	68.27
all_isotig00737	2473	771	64.17	68.61	tr|C0PU55|C0PU55_SALSA RNA-binding protein 5 (Fragment) OS=Salmo salar GN=RBM5 PE=2 SV=1	0	78.96
all_isotig00739	2474	1433	37.47	25.12	sp|O42184|CLIP1_CHICK CAP-Gly domain-containing linker protein 1 OS=Gallus gallus GN=CLIP1 PE=2 SV=1	1e-106	52.91
all_isotig00746	2450	147	7.22	40.14	tr|B0S5F7|B0S5F7_DANRE Novel protein similar to vertebrate protein tyrosine phosphatase, receptor type, F (PTPRF) (Fragment) OS=Danio rerio GN=si:dkey-21k10.1 PE=4 SV=1	6e-27	90.77
all_isotig00748	2449	1233	43.24	28.63	sp|Q5F363|JARD2_CHICK Protein Jumonji OS=Gallus gallus GN=JARID2 PE=2 SV=1	0	50.86
all_isotig00754	2430	540	31.36	47.04	tr|Q9Y6B5|Q9Y6B5_HUMAN PAK2 OS=Homo sapiens PE=1 SV=1	0	91.04
all_isotig00755	2426	311	23.37	69.77	sp|Q6DG32|S2536_DANRE Solute carrier family 25 member 36-A OS=Danio rerio GN=slc25a36a PE=2 SV=1	3e-97	92.2
all_isotig00759	2418	448	50.87	91.52	tr|D6R711|D6R711_HYPMO GDP dissociation inhibitor 2 OS=Hypophthalmichthys molitrix PE=2 SV=1	0	97.16
all_isotig00767	2405	144	12.22	68.06	sp|Q6ZM28|HRG1B_DANRE Heme transporter hrg1-B OS=Danio rerio GN=slc48a1a PE=2 SV=2	3e-47	80.33
all_isotig00771	2395	590	55.37	74.92	tr|Q6PD84|Q6PD84_DANRE Syntaxin binding protein 3 OS=Danio rerio GN=stxbp3 PE=2 SV=1	0	83.24
all_isotig00778	2385	319	15.35	37.93	tr|E2QXB7|E2QXB7_CANFA Uncharacterized protein OS=Canis familiaris PE=4 SV=1	2e-37	64.55
all_isotig00779	2383	840	67.48	63.81	tr|Q7ZZC4|Q7ZZC4_DANRE Prickle2 OS=Danio rerio GN=prickle2 PE=2 SV=1	0	88.16
all_isotig00782	2377	181	7.57	33.15	tr|Q8C676|Q8C676_MOUSE Ogt protein OS=Mus musculus GN=Ogt PE=2 SV=1	3e-27	98.36
all_isotig00786	2373	70	3.92	44.29	tr|Q90ZG7|Q90ZG7_DANRE D160 protein (Fragment) OS=Danio rerio GN=efna3b PE=2 SV=1	8e-07	75.61
all_isotig00789	2364	1145	57.23	39.39	tr|Q5RFV0|Q5RFV0_DANRE Novel protein similar to vertebrate bromodomain containing 1 (BRD1) (Fragment) OS=Danio rerio GN=brd1 PE=4 SV=1	0	76.44
all_isotig00793	2355	778	55.8	57.07	tr|Q58EB8|Q58EB8_DANRE LOC560949 protein (Fragment) OS=Danio rerio GN=im:7148382 PE=2 SV=1	1e-148	67.38
all_isotig00795	2353	196	11.35	45.41	tr|Q7SX89|Q7SX89_DANRE Zgc:66415 OS=Danio rerio GN=zgc:66415 PE=2 SV=1	1e-80	92.71
all_isotig00799	2354	202	24.6	95.54	tr|B9EN43|B9EN43_SALSA Ras-related protein Rab-1A OS=Salmo salar GN=RAB1A PE=2 SV=1	1e-106	95.54
all_isotig00807	2336	215	4.24	36.28	tr|Q23LR2|Q23LR2_TETTH Putative uncharacterized protein OS=Tetrahymena thermophila SB210 GN=TTHERM_01009840 PE=4 SV=1	8e-07	70.21
all_isotig00808	2332	395	36.41	71.65	tr|Q3HS41|Q3HS41_PAROL DnaJ-like subfamily A member 4 OS=Paralichthys olivaceus GN=Hsp40A4 PE=2 SV=1	1e-167	77.75
all_isotig00809	2326	361	44.24	95.01	sp|Q90336|MK14A_CYPCA Mitogen-activated protein kinase 14A OS=Cyprinus carpio GN=mapk14a PE=1 SV=1	0	95.01
all_isotig00818	2318	459	19.03	32.03	tr|Q6DGS2|Q6DGS2_DANRE Regulator of G-protein signalling 7 OS=Danio rerio GN=rgs7 PE=2 SV=1	1e-79	91.88
all_isotig00819	2317	510	50.63	76.67	tr|Q1LXG5|Q1LXG5_DANRE Novel protein OS=Danio rerio GN=DKEY-102C8.8-001 PE=4 SV=1	0	77.12
all_isotig00823	2314	286	33.19	89.51	tr|Q6P0H3|Q6P0H3_DANRE Zgc:77182 OS=Danio rerio GN=pnp6 PE=2 SV=1	1e-151	89.51
all_isotig00826	2300	327	32.35	75.84	tr|A9JRS5|A9JRS5_DANRE Vacuolar protein sorting 26 homolog A (Yeast) OS=Danio rerio GN=vps26a PE=2 SV=1	1e-138	96.88
all_isotig00836	2275	394	30.59	58.88	tr|Q4V8Z6|Q4V8Z6_DANRE SEC62 homolog (S. cerevisiae) OS=Danio rerio GN=sec62 PE=2 SV=1	1e-123	75.32
all_isotig00838	2276	970	81.06	63.4	tr|A7MD58|A7MD58_DANRE Zgc:162322 protein OS=Danio rerio GN=zgc:162322 PE=2 SV=1	0	87.23
all_isotig00839	2278	472	42.93	69.07	tr|C0HAZ1|C0HAZ1_SALSA Mitogen-activated protein kinase kinase kinase 8 OS=Salmo salar GN=M3K8 PE=2 SV=1	0	77.8
all_isotig00842	2271	512	46.5	68.75	tr|Q6DC65|Q6DC65_DANRE Zgc:100974 OS=Danio rerio GN=zgc:100974 PE=2 SV=1	0	81.86
all_isotig00847	2263	258	13.39	39.15	tr|Q6NUY9|Q6NUY9_DANRE Microtubule-associated protein, RP/EB family, member 1 OS=Danio rerio GN=mapre1 PE=2 SV=1	1e-49	98.06
all_isotig00850	2256	842	36.17	32.3	sp|Q9WUB3|PYGM_MOUSE Glycogen phosphorylase, muscle form OS=Mus musculus GN=Pygm PE=1 SV=3	1e-167	73.71
all_isotig00853	2241	479	32.66	50.94	tr|Q4SLJ7|Q4SLJ7_TETNG Chromosome 15 SCAF14556, whole genome shotgun sequence. (Fragment) OS=Tetraodon nigroviridis GN=GSTENG00016209001 PE=4 SV=1	1e-143	56.74
all_isotig00854	2252	155	19.98	96.77	tr|B5LX05|B5LX05_CTEID Eukaryotic translation initiation factor 5A OS=Ctenopharyngodon idella PE=2 SV=1	1e-80	96.77
all_isotig00863	2237	489	24.94	38.04	tr|Q08B54|Q08B54_XENLA LOC100158348 protein OS=Xenopus laevis GN=LOC100158348 PE=2 SV=1	6e-63	40.17
all_isotig00864	2233	361	47.16	97.23	sp|Q90336|MK14A_CYPCA Mitogen-activated protein kinase 14A OS=Cyprinus carpio GN=mapk14a PE=1 SV=1	0	97.23
all_isotig00866	2231	729	45.32	49.11	tr|Q8AYJ5|Q8AYJ5_DANRE Mkln1 protein OS=Danio rerio GN=mkln1 PE=2 SV=1	0	98.54
all_isotig00871	2226	200	11.59	43	tr|D6R718|D6R718_HYPMO Rho GDP dissociation inhibitor gamma OS=Hypophthalmichthys molitrix PE=2 SV=1	1e-44	96.63
all_isotig00876	2217	252	30.18	88.49	tr|Q7ZTT4|Q7ZTT4_DANRE Chloride intracellular channel 4 OS=Danio rerio GN=clic4 PE=2 SV=1	1e-127	95.71
all_isotig00877	2218	900	46.26	40.89	tr|Q4S6L0|Q4S6L0_TETNG Chromosome undetermined SCAF14725, whole genome shotgun sequence. (Fragment) OS=Tetraodon nigroviridis GN=GSTENG00023234001 PE=4 SV=1	1e-165	57.58
all_isotig00880	2211	810	40.16	36.54	tr|A8Y5W0|A8Y5W0_DANRE Granulocyte stimulating factor receptor OS=Danio rerio GN=csf3r PE=2 SV=1	1e-72	61.8
all_isotig00882	2214	2515	58.81	17.26	tr|Q06RG6|Q06RG6_DANRE Target of rapamycin OS=Danio rerio GN=mtor PE=2 SV=2	0	100
all_isotig00885	2212	344	36.75	78.78	tr|E3WDE4|E3WDE4_CARAU Interferon gamma receptor alpha chain OS=Carassius auratus langsdorfii GN=IFNGR1-2 PE=2 SV=1	1e-176	96.1
all_isotig00887	2216	596	45.08	55.87	tr|Q6DGE6|Q6DGE6_DANRE V-rel reticuloendotheliosis viral oncogene homolog OS=Danio rerio GN=rel PE=2 SV=1	0	74.5
all_isotig00890	2212	245	31.33	94.29	tr|Q803M8|Q803M8_DANRE Tryosine 3-monooxygenase/tryptophan 5-monooxygenase activation protein, zeta polypeptide OS=Danio rerio GN=ywhaqb PE=2 SV=1	1e-127	94.29
all_isotig00898	2199	126	7.5	43.65	tr|B4DYL6|B4DYL6_HUMAN cDNA FLJ58888, highly similar to Dual specificity testis-specific protein kinase 2 (EC 2.7.12.1) OS=Homo sapiens PE=2 SV=1	2e-19	71.43
all_isotig00902	2184	392	44.64	82.91	tr|A9JTF6|A9JTF6_DANRE Zgc:175096 protein OS=Danio rerio GN=zgc:175096 PE=2 SV=1	0	82.49
all_isotig00908	2180	1062	23.67	46.61	tr|Q2NJC3|Q2NJC3_AYWBP Putative uncharacterized protein OS=Aster yellows witches'-broom phytoplasma (strain AYWB) GN=AYWB_353 PE=4 SV=1	1e-21	37.47
all_isotig00909	2179	553	23.27	30.56	tr|Q4R7Q0|Q4R7Q0_MACFA Testis cDNA, clone: QtsA-14681, similar to human hypothetical protein FLJ21742 (FLJ21742), OS=Macaca fascicularis PE=2 SV=1	2e-46	38.85
all_isotig00910	2179	235	12.94	40	tr|Q6PCS5|Q6PCS5_DANRE Zgc:63948 OS=Danio rerio GN=zgc:63948 PE=2 SV=1	2e-49	98.95
all_isotig00913	2174	349	29.39	61.03	tr|Q7SXD8|Q7SXD8_DANRE Globoside alpha-1,3-N-acetylgalactosaminyltransferase 1, like 4 OS=Danio rerio GN=gbgt1l4 PE=2 SV=1	1e-125	74.74
all_isotig00916	2175	198	23.17	84.85	tr|Q4T623|Q4T623_TETNG Chromosome undetermined SCAF8977, whole genome shotgun sequence. (Fragment) OS=Tetraodon nigroviridis GN=GSTENG00006521001 PE=4 SV=1	1e-90	98.25
all_isotig00917	2161	1816	41.09	16.3	tr|B8JIP9|B8JIP9_DANRE Programmed cell death 11 OS=Danio rerio GN=pdcd11 PE=4 SV=1	1e-109	72.2
all_isotig00921	2158	454	25.86	40.97	tr|C0HAE5|C0HAE5_SALSA ERBB receptor feedback inhibitor 1 OS=Salmo salar GN=ERRFI PE=2 SV=1	2e-77	51.96
all_isotig00923	2156	687	60.11	62.88	tr|B8JIP5|B8JIP5_DANRE Novel protein similar to vertebrate inositol 1,4,5-triphosphate receptor interacting protein (Fragment) OS=Danio rerio GN=DKEYP-80C12.4-001 PE=4 SV=1	0	68.25
all_isotig00925	2166	319	41.55	94.04	tr|B8JKL4|B8JKL4_DANRE Novel protein similar to vertebrate breast cancer metastasis-suppressor 1-like (BRMS1L) OS=Danio rerio GN=CH73-31J14.1-001 PE=4 SV=1	1e-174	92.88
all_isotig00934	2143	304	39.76	93.42	tr|Q7T351|Q7T351_DANRE Activating transcription factor 1 OS=Danio rerio GN=atf1 PE=1 SV=1	1e-152	92.81
all_isotig00936	2140	177	8.83	39.55	tr|B0WZK8|B0WZK8_CULQU Putative uncharacterized protein OS=Culex quinquefasciatus GN=CpipJ_CPIJ011212 PE=4 SV=1	1e-10	25.3
all_isotig00940	2134	868	41.05	35.6	tr|Q6P3M3|Q6P3M3_DANRE Cadherin 17, LI cadherin (Liver-intestine) OS=Danio rerio GN=cdh17 PE=2 SV=1	0	78.49
all_isotig00941	2137	75	4.63	44	tr|Q4SBE8|Q4SBE8_TETNG Chromosome 11 SCAF14674, whole genome shotgun sequence. (Fragment) OS=Tetraodon nigroviridis GN=GSTENG00020997001 PE=4 SV=1	2e-11	70.21
all_isotig00950	2125	589	73.27	88.12	tr|Q803M6|Q803M6_DANRE Protein tyrosine phosphatase, non-receptor type 6 OS=Danio rerio GN=ptpn6 PE=2 SV=1	0	88.42
all_isotig00953	2118	471	60.34	90.45	tr|Q6PHJ3|Q6PHJ3_DANRE Zgc:65802 OS=Danio rerio GN=ctsa PE=2 SV=1	0	90.25
all_isotig00955	2107	436	51.54	83.03	tr|Q801V3|Q801V3_DANRE Antizyme inhibitor 1 OS=Danio rerio GN=azin1b PE=2 SV=1	0	85.58
all_isotig00957	2118	241	12.89	37.76	tr|Q0VFJ0|Q0VFJ0_XENTR Ring finger protein 166 OS=Xenopus tropicalis GN=rnf166 PE=2 SV=1	6e-49	94.79
all_isotig00961	2115	241	12.77	37.34	tr|Q4V840|Q4V840_XENLA MGC114691 protein OS=Xenopus laevis GN=btg5 PE=2 SV=1	2e-32	36.14
all_isotig00962	2113	1058	42.31	28.17	tr|B0S533|B0S533_DANRE Novel protein similar to H.sapiens LIG1, ligase I, DNA, ATP-dependent (LIG1) OS=Danio rerio GN=si:dkeyp-35b8.5 PE=1 SV=1	1e-170	96.44
all_isotig00968	2111	1026	56.42	38.69	sp|Q7ZU90|CHD1L_DANRE Chromodomain-helicase-DNA-binding protein 1-like OS=Danio rerio GN=chd1l PE=2 SV=1	0	84.83
all_isotig00970	2106	341	24.93	51.32	tr|Q1LWG0|Q1LWG0_DANRE Connexin 39.4 OS=Danio rerio GN=cx39.4 PE=2 SV=1	1e-147	68.36
all_isotig00978	2105	607	41.62	48.11	sp|Q568E2|ZN750_DANRE Protein ZNF750 OS=Danio rerio GN=znf750 PE=2 SV=1	1e-167	71.39
all_isotig00979	2108	394	23.48	41.88	tr|Q9DDJ8|Q9DDJ8_DANRE Transcription factor Stat3 (Fragment) OS=Danio rerio GN=stat3 PE=2 SV=1	4e-94	97.06
all_isotig00980	2103	237	11.7	34.6	tr|A2BIC1|A2BIC1_DANRE Novel protein similar to vertebrate ankyrin 2, neuronal (ANK2, zgc:101738) (Fragment) OS=Danio rerio GN=DKEY-14I8.1 PE=4 SV=1	1e-38	91.11
all_isotig00981	2097	1062	69.67	49.62	tr|A8K4M9|A8K4M9_HUMAN cDNA FLJ78738, highly similar to Homo sapiens ankyrin repeat-containing cofactor-1 (ANCO1) mRNA (Fragment) OS=Homo sapiens PE=2 SV=1	0	69.77
all_isotig00984	2094	478	58.6	85.56	tr|Q7ZVQ2|Q7ZVQ2_DANRE Serinc1 protein (Fragment) OS=Danio rerio GN=serinc1 PE=2 SV=1	0	95.78
all_isotig00996	2087	240	8.05	37.92	tr|E2C4L6|E2C4L6_9HYME Putative uncharacterized protein (Fragment) OS=Harpegnathos saltator GN=EAI_14210 PE=4 SV=1	1e-14	64.37
all_isotig00998	2085	290	19.57	46.9	tr|Q7SXI8|Q7SXI8_DANRE Sb:cb157 protein (Fragment) OS=Danio rerio GN=si:dkey-102m7.2 PE=2 SV=1	3e-73	86.62
all_isotig01000	2076	103	8.53	57.28	tr|B0S5U1|B0S5U1_DANRE Tripartite motif-containing 33 (Fragment) OS=Danio rerio GN=trim33 PE=4 SV=1	4e-24	83.1
all_isotig01001	2079	878	37.52	29.61	tr|B3DLY3|B3DLY3_XENTR LOC100170570 protein OS=Xenopus tropicalis GN=map4k3 PE=2 SV=1	1e-152	84.69
all_isotig01009	2081	138	6.78	34.06	tr|C1BFP1|C1BFP1_ONCMY ADAM 10 OS=Oncorhynchus mykiss GN=ADA10 PE=2 SV=1	6e-15	59.49
all_isotig01014	2074	147	6.94	32.65	tr|B9PBH2|B9PBH2_POPTR Predicted protein (Fragment) OS=Populus trichocarpa GN=POPTRDRAFT_794775 PE=4 SV=1	1e-08	41.74
all_isotig01016	2066	579	31.22	37.13	tr|Q7ZVZ0|Q7ZVZ0_DANRE TH1-like (Drosophila) OS=Danio rerio GN=th1l PE=2 SV=1	0	96.41
all_isotig01034	2061	22189	74.96	37.08	tr|B0S746|B0S746_DANRE Titin-like (Fragment) OS=Danio rerio GN=ttnb PE=4 SV=1	0	97.91
all_isotig01035	2059	207	11.66	38.65	tr|D9IQM9|D9IQM9_LARCR Rab protein OS=Larimichthys crocea PE=2 SV=1	5e-79	86.02
all_isotig01042	2051	307	41.83	93.16	sp|Q6IQC7|TMX2B_DANRE Thioredoxin-related transmembrane protein 2-B OS=Danio rerio GN=tmx2b PE=2 SV=1	1e-165	92.86
all_isotig01050	2045	337	30.07	60.83	tr|A7MCR2|A7MCR2_DANRE Zgc:64102 protein OS=Danio rerio GN=grina PE=2 SV=1	1e-113	75.37
all_isotig01055	2036	115	8.1	47.83	tr|A2A2A7|A2A2A7_HUMAN Par-6 partitioning defective 6 homolog beta (C. elegans) OS=Homo sapiens GN=PARD6B PE=4 SV=1	3e-25	69.62
all_isotig01059	2031	448	38.7	58.48	sp|Q58EM4|CF211_DANRE UPF0364 protein C6orf211 homolog OS=Danio rerio GN=zgc:110816 PE=2 SV=1	1e-132	66.84
all_isotig01073	2029	442	33.27	50.9	tr|Q803E5|Q803E5_DANRE Eukaryotic translation termination factor 1 OS=Danio rerio GN=etf1 PE=2 SV=1	1e-125	98.68
all_isotig01075	2032	398	45.62	77.64	tr|A7MBQ9|A7MBQ9_DANRE Zgc:73328 protein (Fragment) OS=Danio rerio GN=zgc:73328 PE=2 SV=1	1e-177	78.03
all_isotig01080	2028	500	46.45	62.8	tr|Q7ZV48|Q7ZV48_DANRE Zgc:65788 protein (Fragment) OS=Danio rerio GN=zgc:65788 PE=2 SV=1	0	76.21
all_isotig01081	2023	937	39.74	28.6	tr|B0S737|B0S737_DANRE Novel protein similar to vertebrate inositol polyphosphate-4-phosphatase, type I, 107kDa (INPP4A) (Zgc:136977) OS=Danio rerio GN=inpp4a PE=4 SV=1	1e-149	95.37
all_isotig01082	2027	606	67.19	74.92	tr|Q1ECZ5|Q1ECZ5_DANRE DEAD (Asp-Glu-Ala-Asp) box polypeptide 52 OS=Danio rerio GN=ddx52 PE=2 SV=1	0	88.67
all_isotig01084	2019	325	8.02	36.62	tr|B4KIG2|B4KIG2_DROMO GI19857 OS=Drosophila mojavensis GN=GI19857 PE=4 SV=1	8e-09	35.06
all_isotig01087	2023	111	6.23	37.84	tr|Q99MD0|Q99MD0_RAT Cyclin-dependent kinase 6 (Fragment) OS=Rattus norvegicus GN=Cdk6 PE=2 SV=1	8e-16	91.3
all_isotig01090	2022	468	24.04	34.62	tr|Q8AXX6|Q8AXX6_DANRE Protein phosphatase 2, regulatory subunit B (B56) 2 OS=Danio rerio GN=ppp2r5ea PE=2 SV=1	2e-87	97.01
all_isotig01100	2011	467	30.88	44.33	tr|Q68F63|Q68F63_XENLA MGC81123 protein OS=Xenopus laevis GN=lpcat3 PE=2 SV=1	1e-125	67.43
all_isotig01116	2006	111	9.27	55.86	tr|Q8CDN4|Q8CDN4_MOUSE Putative uncharacterized protein OS=Mus musculus GN=Tecpr2 PE=2 SV=1	8e-27	60.78
all_isotig01127	1995	109	10.38	63.3	tr|Q4TFN2|Q4TFN2_TETNG Chromosome undetermined SCAF4359, whole genome shotgun sequence. (Fragment) OS=Tetraodon nigroviridis GN=GSTENG00001555001 PE=4 SV=1	5e-32	95.83
all_isotig01132	1986	369	47.89	85.91	tr|Q6I811|Q6I811_CYPCA Extracellular signal regulated protein kinase 2 OS=Cyprinus carpio GN=cERK2 PE=2 SV=1	0	99.06
all_isotig01135	1986	1032	93.5	59.98	sp|P0CH95|PHF8_DANRE Histone lysine demethylase PHF8 OS=Danio rerio GN=phf8 PE=1 SV=1	0	95.08
all_isotig01138	1979	306	37.14	80.07	tr|Q68EH1|Q68EH1_DANRE Yip1 domain family, member 1 OS=Danio rerio GN=yipf1 PE=2 SV=1	1e-141	82.77
all_isotig01143	1981	349	45.73	86.53	tr|Q1LW21|Q1LW21_DANRE Novel protein similar to human LAG1 longevity assurance homolog 1 (S. cerevisiae) (LASS1) (Fragment) OS=Danio rerio GN=si:dkey-49m19.7 PE=4 SV=2	0	89.09
all_isotig01145	1984	111	4.23	38.74	tr|C9ZJB3|C9ZJB3_TRYBG Putative uncharacterized protein OS=Trypanosoma brucei gambiense DAL972 GN=TbgDal_II2140 PE=4 SV=1	0.0002	36.84
all_isotig01152	1977	173	12.44	47.4	tr|B5X9T3|B5X9T3_SALSA RING finger protein 182 OS=Salmo salar GN=RN182 PE=2 SV=1	5e-34	52.9
all_isotig01162	1958	622	28.65	30.06	sp|Q502K2|SAMH1_DANRE SAM domain and HD domain-containing protein 1 OS=Danio rerio GN=samhd1 PE=2 SV=2	3e-77	46.63
all_isotig01169	1956	465	62.73	87.96	tr|B0S8J8|B0S8J8_DANRE Novel protein similar to vertebrate Rho GTPase activating protein 15 (ARHGAP15) OS=Danio rerio GN=CH211-69N2.2-001 PE=4 SV=1	0	92.53
all_isotig01170	1956	232	12.12	34.05	tr|Q6DEF2|Q6DEF2_DANRE Tsc22d2 protein OS=Danio rerio GN=tsc22d2 PE=2 SV=1	4e-29	69.91
all_isotig01172	1941	184	19.47	68.48	tr|Q4V8S6|Q4V8S6_DANRE Zgc:114175 OS=Danio rerio GN=zgc:114175 PE=2 SV=1	5e-65	79.75
all_isotig01175	1960	340	9.8	68.24	tr|B0XL79|B0XL79_CULQU Glycosyltransferase PglE OS=Culex quinquefasciatus GN=CpipJ_CPIJ020171 PE=4 SV=1	3e-05	34.04
all_isotig01176	1953	621	66.82	70.05	tr|Q08BM5|Q08BM5_DANRE Eukaryotic translation initiation factor 2-alpha kinase 1 OS=Danio rerio GN=eif2ak1 PE=2 SV=1	0	82.54
all_isotig01179	1953	529	71.12	87.52	tr|Q802Z2|Q802Z2_DANRE Protein kinase C substrate 80K-H OS=Danio rerio GN=prkcsh PE=2 SV=1	0	87.36
all_isotig01183	1943	327	19.45	38.53	tr|Q14BW0|Q14BW0_MOUSE G protein-coupled receptor 55 OS=Mus musculus GN=Gpr55 PE=2 SV=1	1e-60	44.06
all_isotig01194	1930	363	39.64	70.25	tr|Q0PWB6|Q0PWB6_DANRE Mystique OS=Danio rerio GN=pdlim2 PE=2 SV=1	1e-149	85.57
all_isotig01195	1941	201	12.98	39.8	tr|Q0JY12|Q0JY12_DANRE Syndecan 4 OS=Danio rerio GN=sdc4 PE=2 SV=1	5e-12	50.3
all_isotig01201	1926	205	21.18	66.34	tr|E2BMC4|E2BMC4_9HYME Histone H3.3 OS=Harpegnathos saltator GN=EAI_11227 PE=4 SV=1	5e-68	97.14
all_isotig01214	1932	420	20.34	31.19	tr|Q6NW65|Q6NW65_DANRE Zgc:85939 OS=Danio rerio GN=zgc:85939 PE=2 SV=1	1e-70	74.01
all_isotig01215	1932	909	74.22	52.59	tr|A2RV74|A2RV74_XENLA LOC100037143 protein OS=Xenopus laevis GN=march6 PE=2 SV=1	0	90.7
all_isotig01226	1924	304	38.98	82.24	tr|Q6DBU9|Q6DBU9_DANRE Novel protein OS=Danio rerio GN=yipf2 PE=2 SV=1	1e-144	83.61
all_isotig01231	1919	585	35.49	38.8	tr|C7C1L3|C7C1L3_9TELE Mitochondrial antiviral signaling OS=Cyprinidae sp. EPC GN=mavs PE=2 SV=1	1e-101	56.75
all_isotig01237	1915	404	24.28	38.37	tr|A0JMN0|A0JMN0_DANRE Zgc:154039 OS=Danio rerio GN=zgc:154039 PE=2 SV=1	5e-94	90.12
all_isotig01244	1912	329	31.22	60.49	tr|D5MSB0|D5MSB0_CTEID MHC class I antigen (Fragment) OS=Ctenopharyngodon idella GN=UBA PE=2 SV=1	1e-112	62.58
all_isotig01246	1908	302	16.67	35.1	tr|Q08CF9|Q08CF9_DANRE LOC558785 protein (Fragment) OS=Danio rerio GN=LOC558785 PE=2 SV=1	1e-94	72.6
all_isotig01250	1909	105	5.34	32.38	tr|Q4RL12|Q4RL12_TETNG Chromosome 1 SCAF15025, whole genome shotgun sequence OS=Tetraodon nigroviridis GN=GSTENG00032698001 PE=4 SV=1	2e-11	85
all_isotig01252	1902	87	13.56	98.85	tr|Q6P957|Q6P957_DANRE Stannin OS=Danio rerio GN=snn PE=4 SV=1	3e-41	98.85
all_isotig01256	1905	682	80.16	74.63	sp|Q6NV26|SDA1_DANRE Protein SDA1 homolog OS=Danio rerio GN=sdad1 PE=2 SV=1	0	92.04
all_isotig01257	1906	392	51.78	83.93	tr|A9JTF6|A9JTF6_DANRE Zgc:175096 protein OS=Danio rerio GN=zgc:175096 PE=2 SV=1	0	85.68
all_isotig01260	1906	341	11.65	79.18	tr|Q3MJK9|Q3MJK9_PHRCA Cement protein 3B variant 1 OS=Phragmatopoma californica PE=2 SV=1	8e-10	32.74
all_isotig01266	1907	1072	40.59	24.07	tr|Q7ZVQ4|Q7ZVQ4_DANRE Ubiquitin specific protease 25 OS=Danio rerio GN=usp25 PE=2 SV=1	1e-148	86.58
all_isotig01268	1899	762	75.67	62.86	tr|Q9YIC6|Q9YIC6_CYPCA Complement factor B/C2A OS=Cyprinus carpio GN=Bf/C2A PE=2 SV=1	0	88.38
all_isotig01275	1897	322	15.66	30.75	tr|Q5U3E4|Q5U3E4_DANRE Zgc:103668 OS=Danio rerio GN=zgc:103668 PE=2 SV=1	2e-50	74.44
all_isotig01277	1895	1029	32.14	19.73	tr|E1BTI8|E1BTI8_CHICK Uncharacterized protein OS=Gallus gallus GN=FAM83B PE=4 SV=1	1e-49	36.25
all_isotig01278	1888	117	9.69	52.14	tr|B5XAZ8|B5XAZ8_SALSA Gamma-aminobutyric acid receptor-associated protein-like 2 OS=Salmo salar GN=GBRL2 PE=4 SV=1	1e-22	70.11
all_isotig01282	1893	927	62.92	42.83	tr|Q5TYX2|Q5TYX2_DANRE Novel protein containing a zona pellucida-like domain (Wu:fi27h02) OS=Danio rerio GN=si:dkeyp-50f7.2 PE=2 SV=1	0	65.95
all_isotig01284	1892	713	72.46	64.1	tr|Q4T5T1|Q4T5T1_TETNG Chromosome undetermined SCAF9119, whole genome shotgun sequence. (Fragment) OS=Tetraodon nigroviridis GN=GSTENG00006656001 PE=4 SV=1	0	85.74
all_isotig01290	1882	322	36.03	70.19	tr|Q9PTK4|Q9PTK4_DANRE Ribonucleoprotein OS=Danio rerio GN=hug PE=2 SV=1	1e-125	90.76
all_isotig01292	1884	199	17.2	54.27	tr|Q6RWD6|Q6RWD6_CARAU 14-3-3 protein (Fragment) OS=Carassius auratus PE=2 SV=1	2e-54	97.3
all_isotig01293	1883	301	34.09	71.1	tr|Q4TAB2|Q4TAB2_TETNG Chromosome undetermined SCAF7390, whole genome shotgun sequence. (Fragment) OS=Tetraodon nigroviridis GN=GSTENG00004291001 PE=4 SV=1	1e-117	70.63
all_isotig01295	1881	176	10.37	36.93	tr|B8DX45|B8DX45_BORAF Putative uncharacterized protein OS=Borrelia afzelii ACA-1 GN=BafACA1_D09 PE=4 SV=1	7e-12	40.62
all_isotig01298	1885	359	35.97	62.95	tr|Q5RKP9|Q5RKP9_DANRE Zgc:101761 OS=Danio rerio GN=zgc:101761 PE=2 SV=1	0	97
all_isotig01313	1877	449	58.34	81.29	tr|Q6PC95|Q6PC95_DANRE Tubulin, alpha 8 like 2 OS=Danio rerio GN=tuba8l2 PE=2 SV=1	0	97.59
all_isotig01319	1874	481	71.56	92.93	tr|Q6NYR0|Q6NYR0_DANRE Shmt1 protein OS=Danio rerio GN=shmt1 PE=2 SV=1	0	94.3
all_isotig01321	1871	515	53.71	65.05	tr|Q6DRC0|Q6DRC0_DANRE Seryl-tRNA synthetase OS=Danio rerio GN=sars PE=2 SV=1	0	95.44
all_isotig01327	1863	88	5.48	38.64	tr|C5X8I2|C5X8I2_SORBI Putative uncharacterized protein Sb02g033135 (Fragment) OS=Sorghum bicolor GN=Sb02g033135 PE=4 SV=1	8e-08	35.79
all_isotig01330	1865	335	32.01	59.4	tr|Q08C22|Q08C22_DANRE Zgc:162730 protein (Fragment) OS=Danio rerio GN=zgc:162730 PE=2 SV=1	1e-114	82.92
all_isotig01332	1861	211	30.15	88.63	tr|Q6NWK3|Q6NWK3_DANRE RAN binding protein 1 OS=Danio rerio GN=ranbp1 PE=2 SV=1	1e-105	90.34
all_isotig01333	1861	107	4.03	32.71	tr|A8NWA0|A8NWA0_BRUMA T-cell receptor beta chain ANA 11, putative (Fragment) OS=Brugia malayi GN=Bm1_11210 PE=4 SV=1	1e-06	46.3
all_isotig01338	1863	286	39.61	86.01	sp|Q08BM8|CNOT7_DANRE CCR4-NOT transcription complex subunit 7 OS=Danio rerio GN=cnot7 PE=2 SV=1	1e-141	99.19
all_isotig01340	1854	549	23.3	37.89	tr|Q58EH4|Q58EH4_DANRE LOC553343 protein (Fragment) OS=Danio rerio GN=LOC553343 PE=2 SV=1	3e-85	83.72
all_isotig01346	1857	141	15.83	61.7	tr|Q33563|Q33563_9TRYP EATRO 164 kinetoplast (CR4) OS=Trypanosoma brucei PE=2 SV=1	4e-15	57.31
all_isotig01348	1858	99	4.84	30.3	tr|Q5C0I9|Q5C0I9_SCHJA SJCHGC03019 protein (Fragment) OS=Schistosoma japonicum PE=2 SV=2	2e-06	42.25
all_isotig01357	1854	418	66.83	98.8	tr|A2CG10|A2CG10_DANRE Novel protein (Zgc:86670) OS=Danio rerio GN=ap3m2 PE=4 SV=1	0	98.8
all_isotig01367	1849	221	34.72	96.83	sp|Q6NY88|CHMP3_DANRE Charged multivesicular body protein 3 OS=Danio rerio GN=vps24 PE=2 SV=3	1e-107	95.96
all_isotig01368	1849	399	25.47	39.35	tr|B5X2Z5|B5X2Z5_SALSA TAR DNA-binding protein 43 OS=Salmo salar GN=TADBP PE=2 SV=1	2e-81	76.96
all_isotig01371	1844	149	9.27	38.26	tr|C0H8A5|C0H8A5_SALSA C16orf14 homolog OS=Salmo salar GN=CP014 PE=2 SV=1	2e-11	74.03
all_isotig01377	1843	351	54.04	94.59	tr|Q7ZVA3|Q7ZVA3_DANRE SH3-domain GRB2-like 1b OS=Danio rerio GN=sh3gl1b PE=2 SV=1	0	94.59
all_isotig01379	1843	170	13.19	47.65	tr|Q66I73|Q66I73_DANRE Zgc:103639 OS=Danio rerio GN=zgc:103639 PE=2 SV=1	6e-37	97.59
all_isotig01382	1832	238	24.07	61.76	tr|B8A4Z9|B8A4Z9_DANRE Novel protein similar to H.sapiens SSYF2, YF2 homolog, RNA splicing factor (S. cerevisiae)(SYF2, zgc:92835) OS=Danio rerio GN=syf2 PE=4 SV=1	1e-87	93.63
all_isotig01387	1834	754	90.95	73.74	tr|Q98UI6|Q98UI6_CYPCA Complement factor B/C2-A3 OS=Cyprinus carpio GN=Bf/C2-A3 PE=2 SV=1	0	92.51
all_isotig01389	1838	325	46.19	87.08	tr|Q6DHE7|Q6DHE7_DANRE Zgc:92356 OS=Danio rerio GN=decr1 PE=2 SV=1	1e-157	87.35
all_isotig01399	1832	211	31.11	90.05	tr|C0HBM5|C0HBM5_SALSA Ras-related protein Rab-35 OS=Salmo salar GN=RAB35 PE=2 SV=1	1e-104	91.79
all_isotig01408	1826	103	8.05	86.41	tr|Q5DDE6|Q5DDE6_SCHJA SJCHGC06985 protein OS=Schistosoma japonicum PE=4 SV=1	3e-08	44.14
all_isotig01415	1824	693	32.24	28.28	tr|A2AW82|A2AW82_MOUSE Membrane-associated ring finger (C3HC4) 7 OS=Mus musculus GN=March7 PE=4 SV=1	5e-66	45.69
all_isotig01417	1823	1700	37.36	13.18	tr|Q9I933|Q9I933_CYPCA Complement C4-1 OS=Cyprinus carpio GN=CycaC4-1 PE=2 SV=1	1e-113	86.31
all_isotig01432	1813	551	85.71	94.01	tr|B5RHZ3|B5RHZ3_DANRE Sorting nexin 33 OS=Danio rerio GN=snx33 PE=2 SV=1	0	93.67
all_isotig01435	1814	554	59.37	64.8	tr|Q5U3S0|Q5U3S0_DANRE Zgc:101699 OS=Danio rerio GN=zgc:101699 PE=2 SV=1	0	64.45
all_isotig01437	1813	275	24.32	53.45	tr|Q3MQ07|Q3MQ07_PIMPR Autophagy protein 5 OS=Pimephales promelas GN=atg5 PE=2 SV=1	5e-83	87.5
all_isotig01442	1806	443	61.79	83.97	tr|Q6DHS0|Q6DHS0_DANRE Novel tripartite motif-containing family protein (Zgc:92123) OS=Danio rerio GN=trim55a PE=2 SV=1	0	81.05
all_isotig01443	1807	103	12.78	74.76	tr|B0R1C1|B0R1C1_DANRE Novel protein similar to vertebrate protein kinase C, zeta (PRKCZ) (Fragment) OS=Danio rerio GN=CH211-207O15.1-001 PE=4 SV=1	4e-38	88.51
all_isotig01448	1791	380	20.1	31.58	tr|Q8AXW9|Q8AXW9_DANRE Putative tyrosine recombinase (Fragment) OS=Danio rerio PE=4 SV=1	4e-71	60
all_isotig01449	1802	419	17.98	59.67	tr|B1H2B7|B1H2B7_XENTR Putative uncharacterized protein OS=Xenopus tropicalis PE=2 SV=1	2e-35	59.67
all_isotig01460	1797	89	9.35	62.92	tr|Q6XFR2|Q6XFR2_DANRE Glycophorin C OS=Danio rerio GN=gypc PE=4 SV=1	2e-23	86.15
all_isotig01463	1795	365	43.62	71.51	tr|Q9W7C0|Q9W7C0_DANRE Lymphocyte enhancer binding factor 1 OS=Danio rerio GN=lef1 PE=2 SV=1	1e-139	73.73
all_isotig01465	1798	198	13.52	40.91	tr|C7G497|C7G497_COTJA Solute carrier family 29 (Nucleoside transporters), member 1 (Fragment) OS=Coturnix coturnix japonica GN=SLC29A1 PE=4 SV=1	5e-41	77.14
all_isotig01468	1798	729	68.41	72.15	tr|Q7T3M4|Q7T3M4_DANRE Progranulin-b OS=Danio rerio GN=grnb PE=2 SV=1	0	81.03
all_isotig01475	1793	437	70.61	96.57	tr|A5WWM0|A5WWM0_DANRE Novel protein simlar to vertebrate vacuolar protein sorting 4 homolog B (S. cerevisiae) (VPS4B, zgc:63682) OS=Danio rerio GN=CH73-81E6.1 PE=4 SV=1	0	97.24
all_isotig01477	1792	88	12.89	87.5	tr|Q5I2C7|Q5I2C7_DANRE Myelin basic protein OS=Danio rerio GN=mbp PE=2 SV=1	4e-37	87.5
all_isotig01484	1792	165	6.53	32.12	tr|A9VCM3|A9VCM3_MONBE Predicted protein (Fragment) OS=Monosiga brevicollis GN=29968 PE=4 SV=1	0.0002	54.93
all_isotig01486	1787	2114	20.65	37.7	tr|A4HX43|A4HX43_LEIIN Kinesin, putative (Fragment) OS=Leishmania infantum GN=LinJ16.1540 PE=4 SV=1	2e-34	28.08
all_isotig01490	1788	103	6.54	37.86	tr|D7MFW7|D7MFW7_ARALY Predicted protein OS=Arabidopsis lyrata subsp. lyrata GN=ARALYDRAFT_657505 PE=4 SV=1	0.0001	35.14
all_isotig01510	1771	168	9.82	34.52	tr|Q6NZZ2|Q6NZZ2_DANRE Actin related protein 2/3 complex, subunit 4 OS=Danio rerio GN=arpc4 PE=2 SV=1	1e-24	98.31
all_isotig01519	1777	375	63.31	100	tr|Q71TX0|Q71TX0_PSEPR Beta-actin OS=Pseudorasbora parva PE=4 SV=1	0	100
all_isotig01524	1772	1096	31.83	17.15	tr|Q4SXV4|Q4SXV4_TETNG Chromosome undetermined SCAF12321, whole genome shotgun sequence OS=Tetraodon nigroviridis GN=GSTENG00010659001 PE=4 SV=1	8e-90	42.34
all_isotig01534	1768	375	23.93	37.6	tr|Q802Y0|Q802Y0_DANRE Solute carrier family 35, member E1 OS=Danio rerio GN=slc35e1 PE=2 SV=1	3e-73	92.16
all_isotig01549	1768	1329	39.37	17.46	tr|Q76IM1|Q76IM1_DANRE Pol-like protein OS=Danio rerio GN=ORF2 PE=4 SV=1	1e-171	49.89
all_isotig01550	1766	549	56.74	60.84	tr|A1A5W1|A1A5W1_DANRE TERF1 (TRF1)-interacting nuclear factor 2 OS=Danio rerio GN=tinf2 PE=2 SV=1	1e-174	67.75
all_isotig01551	1761	599	43.44	42.57	tr|A5WWE6|A5WWE6_DANRE Vacuolar protein sorting 33A OS=Danio rerio GN=vps33a PE=4 SV=1	0	97.7
all_isotig01556	1761	620	80.41	76.13	tr|E1BXE8|E1BXE8_CHICK Uncharacterized protein OS=Gallus gallus GN=SLC6A11 PE=4 SV=1	0	85.35
all_isotig01559	1758	122	4.1	32.79	tr|E1GKX6|E1GKX6_LOALO Putative uncharacterized protein (Fragment) OS=Loa loa GN=LOAG_13834 PE=4 SV=1	6e-05	43.64
all_isotig01561	1759	4577	52.19	19.29	tr|A5WV02|A5WV02_DANRE Novel protein similar to vertebrate plectin 1, intermediate filament binding protein 500kDa (PLEC1) OS=Danio rerio GN=si:dkey-151c10.1 PE=1 SV=1	1e-146	93.87
all_isotig01588	1751	176	8.05	30.68	tr|Q5RII4|Q5RII4_DANRE Novel protein (Fragment) OS=Danio rerio GN=si:dkey-15j16.3 PE=2 SV=1	6e-07	55.95
all_isotig01595	1749	344	19.38	32.85	tr|B5XEQ3|B5XEQ3_SALSA Tartrate-resistant acid phosphatase type 5 OS=Salmo salar GN=PPA5 PE=2 SV=1	6e-99	70.19
all_isotig01601	1748	142	24.37	100	tr|Q6PEJ2|Q6PEJ2_DANRE Zgc:65827 OS=Danio rerio GN=zgc:65827 PE=2 SV=1	1e-75	100
all_isotig01602	1748	438	25.57	34.02	tr|D3UBG8|D3UBG8_COLLI UDP-galactose:beta-D-galactoside beta-1,4-galactosyltransferase OS=Columba livia PE=2 SV=1	5e-67	37.53
all_isotig01606	1743	379	27.71	42.48	tr|Q5U3H6|Q5U3H6_DANRE Guanine nucleotide binding protein (G protein), alpha activating activity polypeptide, olfactory type OS=Danio rerio GN=gnal PE=2 SV=1	1e-88	98.77
all_isotig01608	1744	487	63.65	75.98	tr|B3DLN3|B3DLN3_XENTR LOC100170507 protein OS=Xenopus tropicalis GN=aldh8a1 PE=2 SV=1	0	94.39
all_isotig01610	1743	200	11.36	33	tr|Q0D291|Q0D291_DANRE LOC558134 protein (Fragment) OS=Danio rerio GN=tmem222 PE=2 SV=1	4e-33	94.29
all_isotig01616	1747	75	5.84	45.33	tr|A3MXB7|A3MXB7_PYRCJ Putative uncharacterized protein OS=Pyrobaculum calidifontis (strain JCM 11548 / VA1) GN=Pcal_1868 PE=4 SV=1	2e-05	54.84
all_isotig01619	1750	149	14.57	57.05	tr|Q5U3J0|Q5U3J0_DANRE Ring finger protein 24 OS=Danio rerio GN=rnf24 PE=2 SV=1	7e-46	98.84
all_isotig01620	1739	153	21.39	81.05	tr|Q68EL5|Q68EL5_DANRE Zgc:100935 OS=Danio rerio GN=emp2 PE=2 SV=1	1e-64	81.05
all_isotig01622	1743	592	37.35	36.66	tr|Q5PR35|Q5PR35_DANRE Zgc:103664 OS=Danio rerio GN=slc43a2b PE=2 SV=1	1e-118	74.83
all_isotig01629	1740	562	63.28	65.3	tr|Q7T2C0|Q7T2C0_DANRE Zgc:64076 OS=Danio rerio GN=zgc:64076 PE=2 SV=1	0	89.29
all_isotig01639	1733	333	52.11	90.39	sp|Q6IQH6|LPPR1_DANRE Lipid phosphate phosphatase-related protein type 1 OS=Danio rerio GN=lppr1 PE=2 SV=1	1e-173	92.9
all_isotig01640	1736	293	40.96	80.89	tr|O57673|O57673_DANRE Thyrotroph embryonic factor beta OS=Danio rerio GN=tef PE=2 SV=1	1e-133	80.34
all_isotig01643	1730	216	22.72	47.22	tr|B0V1R8|B0V1R8_DANRE Novel protein (Fragment) OS=Danio rerio GN=DKEY-179J5.8-001 PE=4 SV=1	3e-55	41.72
all_isotig01665	1726	482	72.31	86.31	tr|Q32LS8|Q32LS8_DANRE Zgc:123288 OS=Danio rerio GN=pfkfb4 PE=2 SV=1	0	95.19
all_isotig01667	1723	374	29.6	45.45	tr|Q1LWE9|Q1LWE9_DANRE Novel transcript OS=Danio rerio GN=si:dkey-12e7.1 PE=2 SV=1	9e-93	96.05
all_isotig01668	1720	345	38.37	63.77	tr|Q4SP42|Q4SP42_TETNG Chromosome 15 SCAF14542, whole genome shotgun sequence. (Fragment) OS=Tetraodon nigroviridis GN=GSTENG00015007001 PE=4 SV=1	1e-124	96.92
all_isotig01673	1727	410	30.57	42.93	tr|A7BI59|A7BI59_CYPCA Neutrophil cytosolic factor 1 OS=Cyprinus carpio GN=p47phox PE=2 SV=1	5e-85	97.24
all_isotig01679	1724	384	21.4	32.03	tr|Q4SAG0|Q4SAG0_TETNG Chromosome 15 SCAF14686, whole genome shotgun sequence. (Fragment) OS=Tetraodon nigroviridis GN=GSTENG00021473001 PE=3 SV=1	6e-67	93.89
all_isotig01680	1712	329	27.86	48.33	tr|C1C4I2|C1C4I2_RANCA TPR repeat-containing protein YDR161W OS=Rana catesbeiana GN=YD161 PE=2 SV=1	1e-105	62.35
all_isotig01685	1721	495	28.24	32.73	sp|Q8K124|PKHO2_MOUSE Pleckstrin homology domain-containing family O member 2 OS=Mus musculus GN=Plekho2 PE=1 SV=1	2e-57	35.92
all_isotig01698	1721	329	41.66	72.64	tr|Q803Q1|Q803Q1_DANRE Glycogenin 1 OS=Danio rerio GN=gyg1 PE=2 SV=1	1e-140	89.51
all_isotig01699	1720	725	86.86	68.69	tr|A5WWG8|A5WWG8_DANRE Heat shock protein 90kDa alpha (Cytosolic), class B member 1 OS=Danio rerio GN=hsp90ab1 PE=3 SV=1	0	96.32
all_isotig01704	1720	917	74.3	46.46	tr|A1A5Z7|A1A5Z7_DANRE Zgc:158441 OS=Danio rerio GN=zgc:158441 PE=2 SV=1	0	87.3
all_isotig01707	1719	412	58.29	81.07	tr|Q6PGT7|Q6PGT7_DANRE Zgc:63831 OS=Danio rerio GN=zgc:63831 PE=2 SV=1	0	86.3
all_isotig01709	1716	1027	33.57	18.7	tr|Q3LG56|Q3LG56_DANRE ORF2-encoded protein (Fragment) OS=Danio rerio GN=ORF2p PE=4 SV=1	1e-90	44.34
all_isotig01720	1715	328	16.44	31.1	tr|Q5RG91|Q5RG91_DANRE Putative neurotransmitter receptor protein OS=Danio rerio GN=taar14b PE=4 SV=1	2e-33	79.66
all_isotig01721	1714	479	60.91	72.65	tr|Q5RIQ4|Q5RIQ4_DANRE Kruppel-like factor 11a OS=Danio rerio GN=klf11a PE=4 SV=1	0	90.86
all_isotig01722	1708	158	17.04	61.39	tr|B8A5H9|B8A5H9_DANRE Novel protein (Wu:fk86b08) OS=Danio rerio GN=srgn PE=4 SV=1	2e-42	62.99
all_isotig01723	1712	741	71.5	59.92	tr|E2RP04|E2RP04_CANFA Uncharacterized protein OS=Canis familiaris GN=RPS6KA3 PE=4 SV=1	0	86.99
all_isotig01732	1702	211	8.99	37.91	tr|A2A127|A2A127_9TELE Rhamnose binding lectin OS=Tribolodon brandtii GN=TBL2 PE=2 SV=1	3e-20	78.46
all_isotig01735	1706	376	12.66	77.93	tr|A8XQN5|A8XQN5_CAEBR Putative uncharacterized protein OS=Caenorhabditis briggsae GN=CBG17156 PE=4 SV=1	6e-09	54.55
all_isotig01737	1707	400	39.37	56	tr|Q6P0H9|Q6P0H9_DANRE Hydroxysteroid 11-beta dehydrogenase 2 OS=Danio rerio GN=hsd11b2 PE=2 SV=1	1e-125	89.24
all_isotig01741	1707	360	61.16	96.67	tr|Q6NYZ0|Q6NYZ0_DANRE DnaJ (Hsp40) homolog, subfamily B, member 11 OS=Danio rerio GN=dnajb11 PE=2 SV=1	0	96.67
all_isotig01748	1697	187	27.05	81.82	tr|A3KNM2|A3KNM2_DANRE Si:ch211-203l9.2 OS=Danio rerio GN=si:ch211-203l9.3 PE=2 SV=1	1e-80	81.82
all_isotig01755	1702	854	54.29	53.51	tr|C0H9T0|C0H9T0_SALSA Cold shock domain-containing protein E1 OS=Salmo salar GN=CSDE1 PE=2 SV=1	0	88.51
all_isotig01757	1702	419	62.57	84.73	tr|Q5U3Z9|Q5U3Z9_DANRE Zgc:91976 OS=Danio rerio GN=zgc:91976 PE=2 SV=1	0	86.17
all_isotig01762	1700	417	27	36.69	tr|Q7ZV29|Q7ZV29_DANRE Phosphoglycerate kinase 1 OS=Danio rerio GN=pgk1 PE=2 SV=1	2e-84	91.62
all_isotig01766	1695	282	24.78	49.65	tr|B5X2N3|B5X2N3_SALSA SRC-like-adapter OS=Salmo salar GN=SLAP1 PE=2 SV=1	1e-72	52.63
all_isotig01771	1695	196	23.01	66.33	tr|Q6DGB1|Q6DGB1_DANRE Rcan1 protein (Fragment) OS=Danio rerio GN=rcan1 PE=2 SV=1	4e-59	57.52
all_isotig01775	1696	356	6.72	79.78	tr|B4KTY7|B4KTY7_DROMO GI21255 OS=Drosophila mojavensis GN=GI21255 PE=4 SV=1	7e-08	33.33
all_isotig01776	1694	402	44.27	62.19	tr|Q6TEP6|Q6TEP6_DANRE BCL2/adenovirus E1B 19kDa interacting protein 2 OS=Danio rerio GN=bnip2 PE=2 SV=1	1e-138	86.21
all_isotig01779	1692	159	12.77	45.28	sp|Q9PTJ3|RBTN2_DANRE Rhombotin-2 OS=Danio rerio GN=lmo2 PE=2 SV=1	1e-35	97.3
all_isotig01784	1690	1196	68.88	32.44	tr|Q98TF1|Q98TF1_CYPCA CD11-1 OS=Cyprinus carpio GN=CIA1 PE=2 SV=1	0	85.09
all_isotig01792	1689	258	38.72	84.5	tr|A3KQH0|A3KQH0_DANRE Novel tetraspanin family protein OS=Danio rerio GN=tspan18b PE=4 SV=1	1e-123	90.83
all_isotig01793	1685	524	19.41	57.63	tr|B0WVP2|B0WVP2_CULQU PugilistDominant (Fragment) OS=Culex quinquefasciatus GN=CpipJ_CPIJ011068 PE=4 SV=1	1e-15	66.87
all_isotig01794	1691	524	73.8	79.39	tr|Q566T2|Q566T2_DANRE Asparagine-linked glycosylation 8 homolog (Yeast, alpha-1,3-glucosyltransferase) OS=Danio rerio GN=alg8 PE=2 SV=1	0	89.46
all_isotig01796	1687	339	31.12	51.62	tr|B8A6H4|B8A6H4_DANRE Novel protein (Fragment) OS=Danio rerio GN=CH211-282C13.6-001 PE=4 SV=1	4e-89	84.13
all_isotig01799	1688	224	13.15	33.04	tr|A1L1F7|A1L1F7_DANRE Synaptogyrin 2a OS=Danio rerio GN=syngr2a PE=2 SV=1	2e-35	66.67
all_isotig01802	1687	66	4.98	42.42	tr|C5XT23|C5XT23_SORBI Putative uncharacterized protein Sb04g001863 (Fragment) OS=Sorghum bicolor GN=Sb04g001863 PE=4 SV=1	5e-06	41.18
all_isotig01807	1698	60	6.01	56.67	tr|C1BFE2|C1BFE2_ONCMY Transmembrane protein 14C OS=Oncorhynchus mykiss GN=TM14C PE=4 SV=1	4e-10	94.44
all_isotig01811	1687	1997	36.28	25.69	tr|B5DRQ7|B5DRQ7_DROPS GA28568 OS=Drosophila pseudoobscura pseudoobscura GN=GA28568 PE=4 SV=1	6e-06	37.43
all_isotig01812	1682	95	6.78	40	tr|B8XY74|B8XY74_HUMAN Glutamate receptor 2 (Fragment) OS=Homo sapiens PE=2 SV=1	3e-13	67.86
all_isotig01813	1686	246	19.57	44.72	tr|Q803K6|Q803K6_DANRE Tubulin folding cofactor B OS=Danio rerio GN=tbcb PE=2 SV=1	6e-59	87.3
all_isotig01823	1685	203	21.9	60.59	tr|Q501T9|Q501T9_DANRE Zgc:113184 OS=Danio rerio GN=zgc:113184 PE=2 SV=1	2e-63	65.43
all_isotig01825	1684	535	63.6	66.73	tr|D3XD63|D3XD63_DANRE UDP glucuronosyltransferase 1 family polypeptide b3 isoform 1 OS=Danio rerio GN=ugt1b3 PE=2 SV=1	0	77.61
all_isotig01834	1682	90	15.87	98.89	sp|Q6P026|BAF_DANRE Barrier-to-autointegration factor OS=Danio rerio GN=banf1 PE=1 SV=1	3e-45	98.89
all_isotig01838	1678	457	53.1	64.99	tr|Q803Y6|Q803Y6_DANRE 6-phosphofructo-2-kinase/fructose-2, 6-biphosphatase 1 OS=Danio rerio GN=pfkfb1 PE=2 SV=1	1e-173	93.1
all_isotig01845	1678	124	9.48	42.74	tr|Q28HB7|Q28HB7_XENTR Novel protein OS=Xenopus tropicalis GN=TEgg026g04.1-001 PE=2 SV=1	3e-16	48.18
all_isotig01848	1680	363	49.11	75.76	tr|Q7ZUX5|Q7ZUX5_DANRE RNA terminal phosphate cyclase domain 1 OS=Danio rerio GN=rtcd1 PE=2 SV=1	1e-155	93.54
all_isotig01849	1679	198	19.48	55.05	tr|Q4SJX7|Q4SJX7_TETNG Chromosome 1 SCAF14573, whole genome shotgun sequence. (Fragment) OS=Tetraodon nigroviridis GN=GSTENG00017007001 PE=4 SV=1	2e-52	60.22
all_isotig01860	1671	305	40.57	74.1	tr|A4JYL2|A4JYL2_DANRE CDNA, clone cssl:d0173 OS=Danio rerio GN=sc:d173 PE=2 SV=1	1e-130	78.47
all_isotig01863	1675	192	10.39	30.21	tr|A8BAQ3|A8BAQ3_DANRE Novel protein similar to vertebrate phosphate cytidylyltransferase 2, ethanolamine (PCYT2, zgc:103434) (Fragment) OS=Danio rerio GN=pcyt2 PE=4 SV=1	8e-22	61.7
all_isotig01867	1675	525	76.12	80.95	sp|Q4VBT2|NOC4L_DANRE Nucleolar complex protein 4 homolog OS=Danio rerio GN=noc4l PE=2 SV=1	0	80.95
all_isotig01871	1669	180	31.82	98.33	tr|Q6P5M5|Q6P5M5_DANRE Novel protein (Zgc:77650 ) OS=Danio rerio GN=DKEY-238C7.11 PE=2 SV=1	6e-96	98.33
all_isotig01882	1668	289	39.75	76.47	tr|Q8UUT0|Q8UUT0_DANRE DMgamma1 OS=Danio rerio GN=gpm6ba PE=2 SV=1	1e-128	92.08
all_isotig01884	1668	326	23.56	40.18	sp|Q5U3I2|S7A6O_DANRE Protein SLC7A6OS OS=Danio rerio GN=slc7a6os PE=2 SV=1	3e-70	86.75
all_isotig01889	1668	592	58.09	60.64	tr|C0HBT6|C0HBT6_SALSA Leucine-rich repeat-containing protein 15 OS=Salmo salar GN=LRC15 PE=2 SV=1	1e-120	65.12
all_isotig01898	1665	350	45.23	71.71	tr|Q08B99|Q08B99_DANRE Zgc:154116 OS=Danio rerio GN=zgc:154116 PE=2 SV=1	1e-141	75.15
all_isotig01904	1662	505	56.86	62.38	sp|Q7ZWD4|UAP1L_DANRE UDP-N-acetylhexosamine pyrophosphorylase-like protein 1 OS=Danio rerio GN=uap1l1 PE=2 SV=1	0	90.26
all_isotig01905	1662	510	47.65	51.76	tr|Q802C8|Q802C8_DANRE SWI/SNF related, matrix associated, actin dependent regulator of chromatin, subfamily d, member 1 OS=Danio rerio GN=smarcd1 PE=2 SV=1	1e-153	98.88
all_isotig01906	1658	464	37.82	45.04	tr|A9CQ46|A9CQ46_CARAU CD4-like protein OS=Carassius auratus langsdorfii GN=CD4L PE=2 SV=1	1e-129	83.6
all_isotig01907	1661	470	46.24	43.4	tr|Q08B90|Q08B90_DANRE LOC100148750 protein (Fragment) OS=Danio rerio GN=LOC100148750 PE=2 SV=1	8e-73	65.14
all_isotig01908	1658	302	40.35	73.84	tr|Q7T349|Q7T349_DANRE Vps20-associated 1 homolog (S. cerevisiae) OS=Danio rerio GN=vta1 PE=2 SV=1	1e-130	92.92
all_isotig01911	1659	269	45.21	92.94	tr|Q7ZUY0|Q7ZUY0_DANRE SET translocation (Myeloid leukemia-associated) A OS=Danio rerio GN=seta PE=2 SV=1	1e-146	96.53
all_isotig01916	1654	911	39.72	24.04	tr|A8KBU2|A8KBU2_DANRE Zgc:174180 protein OS=Danio rerio GN=zgc:174180 PE=2 SV=1	1e-163	57.94
all_isotig01920	1654	345	53.33	85.22	tr|Q801T9|Q801T9_DANRE BM039-like OS=Danio rerio GN=cenpn PE=2 SV=1	1e-173	85.22
all_isotig01921	1656	415	26.27	34.94	tr|Q6DG83|Q6DG83_DANRE Branched chain aminotransferase 2, mitochondrial OS=Danio rerio GN=bcat2 PE=2 SV=1	5e-82	90.62
all_isotig01924	1656	572	59.78	57.69	tr|A0JMQ2|A0JMQ2_DANRE LOC100149441 protein (Fragment) OS=Danio rerio GN=LOC100149441 PE=2 SV=1	0	63.71
all_isotig01927	1656	889	51.09	40.16	tr|Q7ZXJ5|Q7ZXJ5_XENLA LOC398504 protein (Fragment) OS=Xenopus laevis GN=LOC398504 PE=2 SV=1	1e-152	70.85
all_isotig01936	1643	126	9.31	40.48	tr|Q4RKA4|Q4RKA4_TETNG Chromosome 18 SCAF15030, whole genome shotgun sequence OS=Tetraodon nigroviridis GN=GSTENG00033046001 PE=4 SV=1	4e-21	79.69
all_isotig01937	1655	582	54.56	51.72	tr|A5PMV5|A5PMV5_DANRE Novel protein OS=Danio rerio GN=DKEY-71L1.3-001 PE=4 SV=1	1e-179	83.38
all_isotig01943	1649	171	9.46	30.41	tr|Q5R836|Q5R836_PONAB Putative uncharacterized protein DKFZp469C0714 (Fragment) OS=Pongo abelii GN=DKFZp469C0714 PE=4 SV=1	6e-19	44.44
all_isotig01948	1648	664	49.15	40.66	sp|Q00195|CNGA2_RAT Cyclic nucleotide-gated olfactory channel OS=Rattus norvegicus GN=Cnga2 PE=2 SV=1	0	76.7
all_isotig01951	1655	237	13.96	32.49	tr|A2BIC1|A2BIC1_DANRE Novel protein similar to vertebrate ankyrin 2, neuronal (ANK2, zgc:101738) (Fragment) OS=Danio rerio GN=DKEY-14I8.1 PE=4 SV=1	1e-38	90.59
all_isotig01953	1641	220	8.78	66.36	tr|E2C0I3|E2C0I3_9HYME Putative uncharacterized protein (Fragment) OS=Harpegnathos saltator GN=EAI_16281 PE=4 SV=1	2e-10	42.48
all_isotig01977	1642	1737	31.79	26.42	tr|A2FIF9|A2FIF9_TRIVA Flocculin, putative OS=Trichomonas vaginalis GN=TVAG_032240 PE=4 SV=1	3e-16	34.12
all_isotig01980	1632	589	34.01	31.41	sp|Q6INL2|KLH30_XENLA Kelch-like protein 30 OS=Xenopus laevis GN=klhl30 PE=2 SV=1	3e-88	45.57
all_isotig01986	1642	358	50.06	76.54	tr|Q6IQM4|Q6IQM4_DANRE Zgc:73328 protein (Fragment) OS=Danio rerio GN=zgc:73328 PE=2 SV=1	1e-161	80.35
all_isotig01992	1638	280	23.99	46.79	tr|A7E2L7|A7E2L7_DANRE Zgc:171951 protein OS=Danio rerio GN=zgc:171951 PE=2 SV=1	2e-68	50.38
all_isotig01994	1637	66	4.4	36.36	tr|Q2EGN6|Q2EGN6_ICTPU Putative uncharacterized protein (Fragment) OS=Ictalurus punctatus PE=2 SV=1	6e-05	50
all_isotig01997	1632	147	13.05	48.3	tr|Q1LVM9|Q1LVM9_DANRE Novel protein similar to human chromodomain helicase DNA binding protein 2 (CHD2) (Fragment) OS=Danio rerio GN=chd2 PE=2 SV=1	8e-43	88.75
all_isotig01998	1635	196	30.46	84.69	tr|Q6IQA1|Q6IQA1_DANRE TMEM9 domain family, member B OS=Danio rerio GN=tmem9b PE=2 SV=1	5e-94	95.4
all_isotig02002	1637	425	68.36	87.76	tr|Q7ZUR8|Q7ZUR8_DANRE Primase polypeptide 1 OS=Danio rerio GN=prim1 PE=2 SV=1	0	87.76
all_isotig02005	1645	461	37.57	44.69	tr|D4HNR5|D4HNR5_ORENI Tryptophan hydroxylase OS=Oreochromis niloticus GN=Tph PE=2 SV=1	1e-139	90.35
all_isotig02006	1636	453	69.13	83.22	tr|Q801U5|Q801U5_DANRE FK506 binding protein 5 OS=Danio rerio GN=fkbp5 PE=2 SV=1	0	88.71
all_isotig02007	1635	334	20.73	33.83	tr|Q6IAT7|Q6IAT7_HUMAN HSF2BP protein OS=Homo sapiens GN=HSF2BP PE=2 SV=1	9e-47	41.7
all_isotig02009	1630	219	19.88	49.32	tr|Q7TPL9|Q7TPL9_MOUSE Rims1 protein OS=Mus musculus GN=Rims1 PE=2 SV=1	3e-54	91.53
all_isotig02011	1625	309	21.97	38.51	tr|Q6PH60|Q6PH60_DANRE Zgc:66100 OS=Danio rerio GN=zgc:66100 PE=2 SV=1	1e-61	84.4
all_isotig02012	1634	135	22.95	92.59	tr|Q0P494|Q0P494_DANRE Zgc:153260 OS=Danio rerio GN=zgc:153260 PE=2 SV=1	8e-64	92.59
all_isotig02022	1625	965	51.32	28.81	tr|Q3LG55|Q3LG55_DANRE Reverse transcriptase OS=Danio rerio PE=4 SV=1	0	69.67
all_isotig02026	1628	133	10.69	43.61	tr|D2KCI0|D2KCI0_SCHPR Heart-type fatty-acid binding protein OS=Schizothorax prenanti GN=H-FABP PE=2 SV=1	8e-24	92.06
all_isotig02029	1629	498	43.83	47.79	sp|Q7ZVX0|CCNL1_DANRE Cyclin-L1 OS=Danio rerio GN=ccnl1 PE=1 SV=1	1e-133	81.51
all_isotig02035	1623	861	87.43	64.23	tr|A2BEV6|A2BEV6_DANRE Novel protein (Zgc:103442) OS=Danio rerio GN=nexn PE=4 SV=2	0	89.08
all_isotig02041	1623	121	17.74	79.34	tr|Q1LUX6|Q1LUX6_DANRE Novel protein similar to mouse and human splicing factor, arginine/serine-rich 16 (Suppressor-of-white-apricot homolog, Drosophila) (SFRS16) (Fragment) OS=Danio rerio GN=si:dkey-7l12.4 PE=4 SV=1	2e-47	89.72
all_isotig02042	1626	268	45.2	91.42	tr|Q6DHM2|Q6DHM2_DANRE Protein kinase, AMP-activated, beta 1 non-catalytic subunit, a OS=Danio rerio GN=prkab1a PE=2 SV=1	1e-143	91.42
all_isotig02044	1619	364	65.6	97.25	tr|Q6P043|Q6P043_DANRE Aldolase a, fructose-bisphosphate, b OS=Danio rerio GN=aldoab PE=2 SV=1	0	97.25
all_isotig02053	1623	580	49.72	46.38	tr|B0UXS7|B0UXS7_DANRE Novel protein OS=Danio rerio GN=DKEY-208K22.3-001 PE=4 SV=1	0	68.62
all_isotig02056	1619	481	53.74	60.29	tr|B0R0V8|B0R0V8_DANRE ATPase, H+ transporting, lysosomal, V1 subunit H OS=Danio rerio GN=atp6v1h PE=4 SV=1	1e-165	98.31
all_isotig02059	1617	386	67.72	94.56	sp|P79733|RIR2_DANRE Ribonucleoside-diphosphate reductase subunit M2 OS=Danio rerio GN=rrm2 PE=1 SV=1	0	94.56
all_isotig02062	1620	590	76.48	70	tr|Q5RKM6|Q5RKM6_DANRE Phenylalanine-tRNA synthetase-like OS=Danio rerio GN=farsb PE=2 SV=1	0	92.39
all_isotig02063	1621	137	12.95	51.09	tr|Q4T1L6|Q4T1L6_TETNG Chromosome 1 SCAF10546, whole genome shotgun sequence. (Fragment) OS=Tetraodon nigroviridis GN=GSTENG00008748001 PE=4 SV=1	2e-27	62.5
all_isotig02064	1622	333	44.39	65.17	tr|A8WGS6|A8WGS6_DANRE Zgc:175107 protein OS=Danio rerio GN=zgc:175107 PE=2 SV=1	1e-115	58.39
all_isotig02066	1616	201	13.18	35.32	tr|Q6DG68|Q6DG68_DANRE Zgc:92467 OS=Danio rerio GN=zgc:92467 PE=1 SV=1	9e-34	98.61
all_isotig02072	1619	177	8.15	74.01	tr|B0WZK8|B0WZK8_CULQU Putative uncharacterized protein OS=Culex quinquefasciatus GN=CpipJ_CPIJ011212 PE=4 SV=1	8e-06	34.92
all_isotig02074	1616	136	7.8	30.88	tr|Q1LWB6|Q1LWB6_DANRE Nudix (Nucleoside diphosphate linked moiety X)-type motif 4 (Fragment) OS=Danio rerio GN=nudt4 PE=4 SV=1	2e-16	79.25
all_isotig02076	1618	536	47.1	47.39	tr|Q1LUA5|Q1LUA5_DANRE Novel protein OS=Danio rerio GN=si:ch211-13c6.2 PE=2 SV=1	1e-131	58.12
all_isotig02078	1621	174	6.29	46.55	tr|B0X8W1|B0X8W1_CULQU Putative uncharacterized protein OS=Culex quinquefasciatus GN=CpipJ_CPIJ014982 PE=4 SV=1	1e-05	55.74
all_isotig02080	1619	239	14.27	30.54	tr|Q1LY67|Q1LY67_DANRE Adducin 3 (Gamma) (Fragment) OS=Danio rerio GN=add3a PE=2 SV=1	9e-20	81.05
all_isotig02092	1614	308	31.6	55.19	tr|B0R0Z5|B0R0Z5_DANRE Novel protein (Zgc:65979) OS=Danio rerio GN=CH211-187D9.1 PE=4 SV=1	1e-156	91.4
all_isotig02094	1615	352	39.94	61.08	tr|Q4SR38|Q4SR38_TETNG Chromosome 11 SCAF14528, whole genome shotgun sequence OS=Tetraodon nigroviridis GN=GSTENG00014088001 PE=4 SV=1	1e-127	66.56
all_isotig02102	1606	419	44.65	59.67	tr|B1H2B7|B1H2B7_XENTR Putative uncharacterized protein OS=Xenopus tropicalis PE=2 SV=1	1e-119	59.45
all_isotig02104	1613	320	45.94	77.19	tr|Q1L876|Q1L876_DANRE Novel protein OS=Danio rerio GN=si:dkey-236e20.6 PE=4 SV=1	1e-133	75.77
all_isotig02105	1611	2508	35.01	7.5	tr|C6GHV6|C6GHV6_DANRE Stabilin 2 OS=Danio rerio GN=stab2 PE=2 SV=1	1e-102	82.82
all_isotig02107	1609	586	54.44	49.83	tr|D0PNH8|D0PNH8_DANRE Cytoplasmatic polyadenylation element binding protein 3 OS=Danio rerio GN=cpeb3 PE=2 SV=1	1e-174	97.33
all_isotig02108	1610	304	17.52	30.92	tr|B8JIH9|B8JIH9_DANRE Novel protein (Fragment) OS=Danio rerio GN=si:dkeyp-8h3.5 PE=4 SV=1	1e-49	81.74
all_isotig02115	1611	477	74.49	83.86	tr|A3KP95|A3KP95_DANRE Zgc:163086 protein OS=Danio rerio GN=thumpd3 PE=2 SV=1	0	84.39
all_isotig02120	1605	326	25.23	41.41	sp|A2BGU9|SERHL_DANRE Serine hydrolase-like protein OS=Danio rerio GN=serhl PE=2 SV=1	4e-69	71.81
all_isotig02121	1607	209	12.32	31.58	tr|B9EMR1|B9EMR1_SALSA ZK1236.4 OS=Salmo salar GN=YO84 PE=2 SV=1	5e-24	58.93
all_isotig02124	1606	353	39.98	60.62	tr|Q4V9F8|Q4V9F8_DANRE Zgc:113380 OS=Danio rerio GN=zgc:113380 PE=2 SV=1	1e-155	88.43
all_isotig02125	1606	643	56.23	46.81	tr|A2BFG9|A2BFG9_DANRE Novel protein OS=Danio rerio GN=CH211-49J11.1-001 PE=4 SV=1	1e-174	95.25
all_isotig02129	1603	160	19.28	64.38	tr|Q6IQQ0|Q6IQQ0_DANRE Ribosomal protein L21 OS=Danio rerio GN=rpl21 PE=2 SV=1	4e-32	75.18
all_isotig02131	1604	416	36.47	48.08	tr|Q56A45|Q56A45_DANRE Si:dkey-182g1.3 protein (Fragment) OS=Danio rerio GN=si:dkey-182g1.3 PE=2 SV=1	2e-67	52.7
all_isotig02132	1605	778	37.2	34.06	tr|Q58EB8|Q58EB8_DANRE LOC560949 protein (Fragment) OS=Danio rerio GN=im:7148382 PE=2 SV=1	4e-68	45.12
all_isotig02133	1601	368	31.48	45.65	tr|Q7ZVQ1|Q7ZVQ1_DANRE Hydroxy-delta-5-steroid dehydrogenase, 3 beta-and steroid delta-isomerase OS=Danio rerio GN=hsd3b7 PE=2 SV=1	2e-98	78.14
all_isotig02134	1606	261	43.52	89.27	tr|B8JKG6|B8JKG6_DANRE Novel protein similar to H.sapiens STS, steroid sulfatase (Microsomal), isozyme S (STS) (Fragment) OS=Danio rerio GN=CH211-271L9.1-001 PE=4 SV=1	1e-142	89.27
all_isotig02135	1606	362	48.01	70.99	tr|Q7ZW48|Q7ZW48_DANRE Solute carrier family 35, member C2 OS=Danio rerio GN=slc35c2 PE=2 SV=1	1e-141	92.45
all_isotig02140	1601	516	60.15	67.83	sp|Q6IQE0|PU60B_DANRE Poly(U)-binding-splicing factor PUF60-B OS=Danio rerio GN=puf60b PE=2 SV=2	1e-173	89.17
all_isotig02147	1601	635	18.74	40.63	tr|C4KRT6|C4KRT6_BURPS Putative uncharacterized protein OS=Burkholderia pseudomallei MSHR346 GN=GBP346_A0878 PE=4 SV=1	6e-25	68.49
all_isotig02149	1601	344	47.41	73.55	tr|Q568F7|Q568F7_DANRE Zgc:110326 OS=Danio rerio GN=zgc:110326 PE=2 SV=1	1e-147	85.76
all_isotig02150	1601	424	69.33	87.26	tr|Q1LXD4|Q1LXD4_DANRE Retinoblastoma binding protein 4 OS=Danio rerio GN=rbb4 PE=2 SV=1	0	100
all_isotig02156	1597	293	16.53	30.03	tr|A3KNL7|A3KNL7_DANRE Ms4a17a.17 protein OS=Danio rerio GN=ms4a17a.17 PE=2 SV=1	5e-21	48.89
all_isotig02157	1596	38	4.89	68.42	tr|Q4RCM7|Q4RCM7_TETNG Chromosome undetermined SCAF18550, whole genome shotgun sequence. (Fragment) OS=Tetraodon nigroviridis GN=GSTENG00037449001 PE=4 SV=1	2e-05	76.47
all_isotig02160	1584	346	10.42	54.34	tr|A9V8Q9|A9V8Q9_MONBE Predicted protein OS=Monosiga brevicollis GN=28631 PE=4 SV=1	1e-05	41.35
all_isotig02164	1601	345	23.42	36.23	tr|B5DGE3|B5DGE3_SALSA Protein arginine methyltransferase 1 OS=Salmo salar GN=prmt1 PE=2 SV=1	2e-67	98.43
all_isotig02166	1585	70	4.92	37.14	tr|Q90WY2|Q90WY2_RANPI Thyroid hormone receptor beta (Fragment) OS=Rana pipiens PE=2 SV=1	3e-06	100
all_isotig02179	1589	145	13.97	35.86	tr|B5XEX6|B5XEX6_SALSA Butyrophilin subfamily 2 member A2 OS=Salmo salar GN=BT2A2 PE=2 SV=1	9e-18	46.84
all_isotig02188	1587	659	75.24	60.39	tr|B0UY91|B0UY91_DANRE Abcd3b protein OS=Danio rerio GN=abcd3b PE=2 SV=1	0	90.66
all_isotig02190	1589	362	23.6	34.53	tr|A8WH93|A8WH93_DANRE Interleukin 2 receptor gamma common.a OS=Danio rerio GN=il2rga PE=2 SV=1	2e-63	82.78
all_isotig02200	1577	406	63.54	82.27	tr|Q7ZU67|Q7ZU67_DANRE Eukaryotic translation initiation factor 4A isoform 1B OS=Danio rerio GN=eif4a1b PE=2 SV=1	0	99.11
all_isotig02206	1585	443	52.81	62.98	tr|B1NQN0|B1NQN0_ICTPU Warm temperature acclimation protein 65 kDa-2 OS=Ictalurus punctatus GN=Wap65-2 PE=2 SV=1	1e-159	63.27
all_isotig02207	1587	477	51.04	56.6	tr|A7MBU2|A7MBU2_DANRE Zgc:171672 protein OS=Danio rerio GN=megf8 PE=2 SV=1	0	85.99
all_isotig02208	1587	58	4.54	41.38	tr|A8P051|A8P051_BRUMA Hypothetical 17.1 kDa protein in PUR5 3'region, putative (Fragment) OS=Brugia malayi GN=Bm1_13205 PE=4 SV=1	5e-07	47.06
all_isotig02214	1585	285	18.36	34.04	tr|E3TC33|E3TC33_9TELE U2 small nuclear ribonucleoprotein a' OS=Ictalurus furcatus GN=RU2A PE=2 SV=1	2e-26	74.05
all_isotig02217	1586	86	4.92	30.23	tr|A7RHV2|A7RHV2_NEMVE Predicted protein OS=Nematostella vectensis GN=v1g226211 PE=4 SV=1	0.0002	83.87
all_isotig02218	1585	343	58.3	89.8	tr|Q9PUQ6|Q9PUQ6_DANRE Sk-tropomodulin OS=Danio rerio GN=tmod4 PE=2 SV=1	1e-175	89.8
all_isotig02219	1581	212	33.02	82.08	tr|O42614|O42614_CYPCA Antithrombin III (Fragment) OS=Cyprinus carpio PE=2 SV=1	2e-92	85.71
all_isotig02226	1581	328	44.21	71.04	tr|A9JTC7|A9JTC7_DANRE Zgc:174864 protein OS=Danio rerio GN=zgc:174864 PE=2 SV=1	1e-127	66.01
all_isotig02228	1581	180	4.74	36.11	tr|E5AFH0|E5AFH0_LEPMC Predicted protein OS=Leptosphaeria maculans GN=Lema_P007460.1 PE=4 SV=1	3e-06	37.31
all_isotig02238	1581	116	7.21	32.76	tr|Q5C693|Q5C693_SCHJA SJCHGC03009 protein (Fragment) OS=Schistosoma japonicum PE=2 SV=2	2e-09	43.18
all_isotig02241	1579	334	22.61	35.63	tr|C1C4F2|C1C4F2_RANCA Transposable element Tc1 transposase OS=Rana catesbeiana GN=TC1A PE=2 SV=1	6e-48	55.35
all_isotig02242	1584	782	37.31	30.05	tr|Q75U66|Q75U66_DANRE Periostin OS=Danio rerio GN=postn PE=2 SV=1	1e-100	82.08
all_isotig02243	1578	190	16.35	45.26	tr|Q4RNK1|Q4RNK1_TETNG Chromosome 21 SCAF15012, whole genome shotgun sequence. (Fragment) OS=Tetraodon nigroviridis GN=GSTENG00031517001 PE=4 SV=1	1e-44	93.48
all_isotig02256	1575	459	77.33	88.45	tr|Q90279|Q90279_CARAU Kainate receptor alpha subunit OS=Carassius auratus PE=2 SV=1	0	99.02
all_isotig02259	1573	292	16.97	30.48	tr|A6QQG9|A6QQG9_BOVIN FERMT1 protein (Fragment) OS=Bos taurus GN=FERMT1 PE=2 SV=1	4e-48	84.76
all_isotig02269	1575	211	21.52	53.55	tr|Q7SZ54|Q7SZ54_DANRE Zgc:63689 OS=Danio rerio GN=zgc:63689 PE=2 SV=1	1e-58	71.52
all_isotig02275	1571	101	11.46	59.41	tr|Q4SAD3|Q4SAD3_TETNG Chromosome 19 SCAF14691, whole genome shotgun sequence OS=Tetraodon nigroviridis GN=GSTENG00021510001 PE=4 SV=1	9e-33	78.95
all_isotig02291	1565	569	79.55	72.93	tr|C0PUL2|C0PUL2_SALSA Lysyl-tRNA synthetase (Fragment) OS=Salmo salar GN=SYK PE=2 SV=1	0	88.3
all_isotig02292	1567	294	39.25	69.73	tr|C7S6G4|C7S6G4_DANRE Thromboplastin OS=Danio rerio GN=f3a PE=2 SV=1	1e-111	70.21
all_isotig02298	1566	524	20.5	50.95	tr|B0WVP2|B0WVP2_CULQU PugilistDominant (Fragment) OS=Culex quinquefasciatus GN=CpipJ_CPIJ011068 PE=4 SV=1	1e-19	53.77
all_isotig02301	1566	198	36.59	96.46	tr|Q4H133|Q4H133_CYPCA Interleukin-11 OS=Cyprinus carpio GN=IL-11 PE=2 SV=1	1e-103	96.46
all_isotig02307	1563	349	27.26	40.69	tr|C0HAB1|C0HAB1_SALSA Cyclin-Y OS=Salmo salar GN=CCNY PE=2 SV=1	9e-76	95.95
all_isotig02314	1560	325	25.38	40.62	tr|Q66L53|Q66L53_DANRE Zgc:101094 OS=Danio rerio GN=lcmt1 PE=2 SV=1	4e-70	79.04
all_isotig02315	1549	205	38.35	96.59	tr|B5FZE0|B5FZE0_TAEGU Putative RAB1B member RAS oncogene family variant 2 OS=Taeniopygia guttata PE=2 SV=1	1e-109	97.06
all_isotig02322	1564	567	60.04	55.2	sp|Q24JV9|L3BPA_DANRE Galectin-3-binding protein A OS=Danio rerio GN=lgals3bpa PE=2 SV=1	0	80.46
all_isotig02325	1562	531	18.44	77.97	tr|B0WMN3|B0WMN3_CULQU Putative uncharacterized protein (Fragment) OS=Culex quinquefasciatus GN=CpipJ_CPIJ008239 PE=4 SV=1	8e-16	40.68
all_isotig02327	1560	1694	73.08	22.43	tr|Q1LVN0|Q1LVN0_DANRE Novel protein similar to human chromodomain helicase DNA binding protein 2 (CHD2) (Fragment) OS=Danio rerio GN=chd2 PE=2 SV=1	0	92.91
all_isotig02328	1555	2663	54.6	13.59	sp|Q6UB99|ANR11_HUMAN Ankyrin repeat domain-containing protein 11 OS=Homo sapiens GN=ANKRD11 PE=1 SV=3	2e-74	58.11
all_isotig02329	1557	366	23.7	33.61	tr|E1C694|E1C694_CHICK Uncharacterized protein OS=Gallus gallus GN=ABHD7 PE=4 SV=1	5e-70	49.6
all_isotig02345	1557	271	36.42	69.74	tr|Q7ZV19|Q7ZV19_DANRE START domain containing 10 OS=Danio rerio GN=stard10 PE=2 SV=1	1e-107	93.56
all_isotig02353	1555	329	54.79	86.32	tr|B0S5J2|B0S5J2_DANRE Novel protein similar to vertebrate transmembrane protein 59 (TMEM59) OS=Danio rerio GN=si:dkey-181m9.10 PE=2 SV=1	1e-168	86.32
all_isotig02358	1550	534	59.61	57.68	tr|Q58EB2|Q58EB2_DANRE Zgc:113358 OS=Danio rerio GN=zgc:113358 PE=2 SV=1	1e-179	85.32
all_isotig02368	1548	337	21.32	32.64	tr|Q6NUX3|Q6NUX3_DANRE Zgc:136493 protein (Fragment) OS=Danio rerio GN=im:7137941 PE=2 SV=1	6e-56	88
all_isotig02369	1548	407	35.66	45.21	tr|A3KNG5|A3KNG5_DANRE Si:ch211-13c6.3 protein OS=Danio rerio GN=si:ch211-13c6.3 PE=2 SV=1	3e-83	53.64
all_isotig02370	1561	108	10.76	51.85	tr|Q5DHF4|Q5DHF4_SCHJA SJCHGC04881 protein OS=Schistosoma japonicum PE=4 SV=1	4e-21	64.37
all_isotig02372	1553	255	18.74	38.04	tr|Q08CG6|Q08CG6_DANRE LOC562321 protein (Fragment) OS=Danio rerio GN=LOC562321 PE=2 SV=1	1e-41	53.3
all_isotig02388	1545	771	33.4	22.31	tr|C0PU55|C0PU55_SALSA RNA-binding protein 5 (Fragment) OS=Salmo salar GN=RBM5 PE=2 SV=1	1e-164	72.27
all_isotig02394	1547	600	78.15	67.17	tr|A2BGK1|A2BGK1_DANRE Novel protein similar to vertebrate Rho GTPase activating protein 24 (ARHGAP24) OS=Danio rerio GN=DKEY-13N15.4-001 PE=4 SV=1	0	82.75
all_isotig02397	1549	113	7.55	34.51	tr|C0HAY0|C0HAY0_SALSA 40S ribosomal protein S12 OS=Salmo salar GN=RS12 PE=4 SV=1	1e-12	95.12
all_isotig02400	1545	318	30.68	49.69	tr|B8JL92|B8JL92_DANRE Novel 7 transmembrane receptor (Rhodopsin family) domain containing protein (Fragment) OS=Danio rerio GN=CH211-171H4.6-001 PE=4 SV=1	1e-125	79
all_isotig02401	1556	241	26.22	56.43	tr|B9EQK2|B9EQK2_SALSA CDP-diacylglycerol--serine O-phosphatidyltransferase OS=Salmo salar GN=PSS PE=2 SV=1	3e-75	86.08
all_isotig02407	1545	310	30.29	50.32	tr|A8KB74|A8KB74_DANRE Ca5 protein OS=Danio rerio GN=ca5 PE=2 SV=1	1e-134	88.64
all_isotig02416	1541	329	44	68.69	tr|Q7SXJ4|Q7SXJ4_DANRE 3-hydroxyisobutyrate dehydrogenase b OS=Danio rerio GN=hibadhb PE=2 SV=1	1e-125	94.17
all_isotig02418	1545	505	48.93	49.9	tr|Q6P3G3|Q6P3G3_DANRE Zgc:92437 OS=Danio rerio GN=zgc:92437 PE=2 SV=2	1e-140	90.97
all_isotig02419	1545	4057	40.58	7.89	tr|A2E8Z5|A2E8Z5_TRIVA Viral A-type inclusion protein, putative OS=Trichomonas vaginalis GN=TVAG_012450 PE=4 SV=1	2e-08	49.06
all_isotig02425	1542	201	10.7	38.81	tr|Q1MTH2|Q1MTH2_DANRE Novel protein (Fragment) OS=Danio rerio GN=DKEY-49N23.3-003 PE=4 SV=1	6e-06	45.45
all_isotig02427	1538	279	16.97	31.18	tr|Q7ZTW2|Q7ZTW2_DANRE Methionine adenosyltransferase II, alpha OS=Danio rerio GN=mat2a PE=2 SV=1	2e-36	63.04
all_isotig02431	1543	150	9.33	32	tr|Q4SWU8|Q4SWU8_TETNG Chromosome undetermined SCAF13507, whole genome shotgun sequence. (Fragment) OS=Tetraodon nigroviridis GN=GSTENG00011289001 PE=4 SV=1	1e-18	84.21
all_isotig02439	1539	96	13.26	70.83	tr|B5AG26|B5AG26_9TELE Protein phosphatase 3 (Fragment) OS=Sternopygus macrurus PE=2 SV=1	5e-32	53.54
all_isotig02440	1537	309	29.67	49.19	tr|Q4RFA6|Q4RFA6_TETNG Chromosome 8 SCAF15119, whole genome shotgun sequence. (Fragment) OS=Tetraodon nigroviridis GN=GSTENG00035411001 PE=4 SV=1	1e-81	50.17
all_isotig02449	1539	433	9.75	42.49	tr|Q23KP4|Q23KP4_TETTH Putative uncharacterized protein OS=Tetrahymena thermophila SB210 GN=TTHERM_01424460 PE=4 SV=2	4e-09	28.25
all_isotig02458	1533	339	63.01	92.04	tr|Q566Z3|Q566Z3_DANRE C1q and tumor necrosis factor related protein 4 OS=Danio rerio GN=c1qtnf4 PE=2 SV=1	0	92.26
all_isotig02463	1536	329	55.08	85.71	tr|B0S5J2|B0S5J2_DANRE Novel protein similar to vertebrate transmembrane protein 59 (TMEM59) OS=Danio rerio GN=si:dkey-181m9.10 PE=2 SV=1	1e-167	85.71
all_isotig02471	1536	140	8.2	30	tr|Q4SL88|Q4SL88_TETNG Chromosome 7 SCAF14557, whole genome shotgun sequence. (Fragment) OS=Tetraodon nigroviridis GN=GSTENG00016357001 PE=4 SV=1	6e-15	61.76
all_isotig02473	1533	205	16.44	69.27	tr|Q4RHG4|Q4RHG4_TETNG Chromosome 3 SCAF15050, whole genome shotgun sequence. (Fragment) OS=Tetraodon nigroviridis GN=GSTENG00034361001 PE=4 SV=1	3e-40	79.25
all_isotig02479	1534	343	30.12	48.1	sp|Q6DCW1|GFI1B_XENLA Zinc finger protein Gfi-1b OS=Xenopus laevis GN=gfi1b PE=2 SV=1	2e-47	57.25
all_isotig02481	1531	315	52.71	85.4	tr|A3KNP3|A3KNP3_DANRE Zgc:162304 protein OS=Danio rerio GN=zgc:162304 PE=2 SV=1	1e-148	85.13
all_isotig02483	1528	194	16.88	44.33	tr|Q561S2|Q561S2_DANRE Camk2a protein OS=Danio rerio GN=camk2a PE=2 SV=1	7e-46	93.48
all_isotig02487	1531	325	19.2	49.85	tr|B0CLV2|B0CLV2_DANRE Si:dkey-19a16.1 OS=Danio rerio GN=sc:d0261 PE=2 SV=1	1e-36	52.13
all_isotig02490	1532	1329	38.19	14.67	tr|Q76IM1|Q76IM1_DANRE Pol-like protein OS=Danio rerio GN=ORF2 PE=4 SV=1	4e-95	43.72
all_isotig02492	1526	370	47.58	72.16	tr|Q7SXQ1|Q7SXQ1_DANRE TIA1 cytotoxic granule-associated RNA binding protein-like 1 OS=Danio rerio GN=tial1 PE=2 SV=1	1e-143	97.98
all_isotig02496	1526	475	28.51	30.53	tr|C0PUH4|C0PUH4_SALSA Mitogen-activated protein kinase kinase kinase 14 (Fragment) OS=Salmo salar GN=M3K14 PE=2 SV=1	2e-91	46.93
all_isotig02505	1525	118	7.48	32.2	sp|Q5JDB8|PTH_PYRKO Peptidyl-tRNA hydrolase OS=Pyrococcus kodakaraensis GN=pth PE=3 SV=1	7e-11	53.52
all_isotig02509	1527	72	12.77	90.28	tr|Q6NV23|Q6NV23_DANRE Guanine nucleotide binding protein (G protein), gamma 12 OS=Danio rerio GN=gng12a PE=2 SV=1	7e-28	97.01
all_isotig02514	1523	274	23.44	62.04	tr|A1L1Y1|A1L1Y1_DANRE Zgc:158517 protein OS=Danio rerio GN=zgc:158517 PE=2 SV=1	2e-75	73.01
all_isotig02517	1519	139	17.77	64.75	tr|Q66NG2|Q66NG2_ORYLA Putative uncharacterized protein (Fragment) OS=Oryzias latipes PE=2 SV=1	1e-44	95.74
all_isotig02520	1524	87	10.43	60.92	tr|Q3TP58|Q3TP58_MOUSE Putative uncharacterized protein (Fragment) OS=Mus musculus GN=Ntrk3 PE=2 SV=1	1e-24	85.48
all_isotig02524	1522	415	45.93	65.3	tr|Q7SXU1|Q7SXU1_DANRE Xiap protein (Fragment) OS=Danio rerio GN=xiap PE=2 SV=1	1e-133	77.41
all_isotig02526	1517	533	62.29	59.1	tr|Q6NY81|Q6NY81_DANRE Zgc:77049 OS=Danio rerio GN=zgc:77049 PE=2 SV=1	1e-177	84.68
all_isotig02531	1526	168	12.58	38.1	tr|Q6DH34|Q6DH34_DANRE Novel protein (Zgc:92664) OS=Danio rerio GN=CH211-153N19.1 PE=1 SV=1	3e-27	87.67
all_isotig02533	1523	88	5.52	31.82	tr|Q5BRQ3|Q5BRQ3_SCHJA SJCHGC07670 protein (Fragment) OS=Schistosoma japonicum PE=2 SV=2	7e-11	50.91
all_isotig02536	1521	458	79.68	88.21	tr|A0JMN3|A0JMN3_DANRE Kruppel-like factor 11b OS=Danio rerio GN=klf11b PE=2 SV=1	0	88.79
all_isotig02541	1518	568	89.92	80.11	tr|D5MU83|D5MU83_CARAU Perforin 3 OS=Carassius auratus langsdorfii GN=Pfn-3 PE=2 SV=1	0	99.13
all_isotig02544	1521	465	64.69	70.54	tr|B0S8J8|B0S8J8_DANRE Novel protein similar to vertebrate Rho GTPase activating protein 15 (ARHGAP15) OS=Danio rerio GN=CH211-69N2.2-001 PE=4 SV=1	0	91.62
all_isotig02554	1519	395	33.38	42.78	tr|C0HAZ5|C0HAZ5_SALSA Minor histocompatibility antigen H13 OS=Salmo salar GN=HM13 PE=2 SV=1	4e-93	90.86
all_isotig02557	1518	269	20.16	37.92	tr|B6CMI5|B6CMI5_DANRE Aquaporin-1b OS=Danio rerio GN=aqp1a.2 PE=2 SV=1	7e-54	90.27
all_isotig02560	1513	588	39.66	34.01	tr|Q1LYE0|Q1LYE0_DANRE Novel protein similar to vertebrate SWAP-70 protein (SWAP70) OS=Danio rerio GN=si:dkey-8l13.4 PE=2 SV=1	1e-107	84.75
all_isotig02561	1515	190	19.01	75.79	tr|E2A5W1|E2A5W1_9HYME Putative uncharacterized protein (Fragment) OS=Camponotus floridanus GN=EAG_14162 PE=4 SV=1	6e-11	33.33
all_isotig02562	1516	85	5.15	30.59	tr|Q5BSZ9|Q5BSZ9_SCHJA SJCHGC03028 protein (Fragment) OS=Schistosoma japonicum PE=2 SV=2	4e-06	60.47
all_isotig02563	1518	255	38.54	76.47	tr|Q7ZW20|Q7ZW20_DANRE Tyrosine 3-monooxygenase/tryptophan 5-monooxygenase activation protein, epsilon polypeptide 1 OS=Danio rerio GN=ywhae1 PE=2 SV=1	1e-109	97.5
all_isotig02573	1510	288	57.02	99.65	tr|Q1MTI1|Q1MTI1_DANRE Syntaxin1b OS=Danio rerio GN=stx1b PE=2 SV=1	1e-157	99.65
all_isotig02575	1509	337	36.58	54.6	tr|Q6NUX3|Q6NUX3_DANRE Zgc:136493 protein (Fragment) OS=Danio rerio GN=im:7137941 PE=2 SV=1	1e-102	88.04
all_isotig02580	1513	586	59.48	51.19	tr|Q08BH6|Q08BH6_DANRE Zgc:162344 protein (Fragment) OS=Danio rerio GN=zgc:162344 PE=2 SV=1	1e-160	75.19
all_isotig02581	1507	275	30.06	54.91	tr|B5X0T2|B5X0T2_SALSA Nicotinamide mononucleotide adenylyltransferase 1 OS=Salmo salar GN=NMNA1 PE=2 SV=1	2e-57	66.52
all_isotig02582	1513	200	16.46	41.5	tr|Q5PR60|Q5PR60_DANRE Ube2k protein OS=Danio rerio GN=ube2k PE=2 SV=1	6e-40	98.81
all_isotig02585	1512	338	33.53	50	tr|Q68EJ6|Q68EJ6_DANRE Fructose-1,6-bisphosphatase 2 OS=Danio rerio GN=fbp2 PE=2 SV=1	4e-94	93.89
all_isotig02588	1514	188	14.46	38.83	tr|Q4SYD5|Q4SYD5_TETNG Chromosome undetermined SCAF12091, whole genome shotgun sequence. (Fragment) OS=Tetraodon nigroviridis GN=GSTENG00010383001 PE=4 SV=1	6e-35	87.95
all_isotig02591	1508	334	20.29	30.54	tr|Q7ZV98|Q7ZV98_DANRE Synapse associated protein 1 OS=Danio rerio GN=syap1 PE=1 SV=1	6e-48	67.55
all_isotig02595	1508	240	34.62	72.5	tr|Q7T3D8|Q7T3D8_DANRE Zgc:63942 OS=Danio rerio GN=zgc:63942 PE=2 SV=1	6e-58	81.31
all_isotig02600	1506	155	24.7	80	tr|Q6DH81|Q6DH81_DANRE Zgc:92607 OS=Danio rerio GN=zgc:92607 PE=2 SV=1	4e-65	80
all_isotig02607	1508	667	11.34	31.63	tr|B4L3M1|B4L3M1_DROMO GI15025 OS=Drosophila mojavensis GN=GI15025 PE=4 SV=1	4e-06	27.27
all_isotig02613	1505	334	46.84	70.36	tr|B8A4D5|B8A4D5_DANRE Novel protein (Zgc:101650) OS=Danio rerio GN=DKEY-76K16.2 PE=4 SV=1	1e-148	81.31
all_isotig02615	1504	1477	42.09	14.29	tr|A5WUR6|A5WUR6_DANRE Novel protein similar to vertebrate Jumonji, AT rich interactive domain 1B (RBP2-like) (JARID1B) OS=Danio rerio GN=kdm5ba PE=4 SV=1	1e-119	86.83
all_isotig02621	1504	355	32.71	46.2	tr|Q5RKN7|Q5RKN7_DANRE Dvr1 protein OS=Danio rerio GN=dvr1 PE=2 SV=1	1e-164	73.21
all_isotig02626	1498	372	57.88	77.69	tr|A9JSZ7|A9JSZ7_DANRE Zgc:174259 protein OS=Danio rerio GN=zgc:174259 PE=2 SV=1	1e-168	77.9
all_isotig02635	1503	68	6.79	75	tr|Q0NNZ5|Q0NNZ5_9POXV Putative uncharacterized protein OS=Taterapox virus GN=TATV_DAH68_216 PE=4 SV=1	9e-09	87.18
all_isotig02636	1501	671	46.17	34.43	sp|Q802Y8|ZB16A_DANRE Zinc finger and BTB domain-containing protein 16-A OS=Danio rerio GN=zbtb16a PE=1 SV=1	1e-119	68.34
all_isotig02639	1497	546	73.15	66.85	tr|Q7ZU96|Q7ZU96_DANRE Chaperonin containing TCP1, subunit 8 (Theta) OS=Danio rerio GN=cct8 PE=2 SV=1	0	93.59
all_isotig02642	1502	230	35.55	77.39	sp|A3KNS9|APR3_DANRE Apoptosis-related protein 3 OS=Danio rerio GN=apr3 PE=2 SV=2	1e-104	77.73
all_isotig02649	1500	394	56.6	71.83	tr|A0JME5|A0JME5_DANRE Zgc:153009 OS=Danio rerio GN=phkg1a PE=2 SV=1	0	94.97
all_isotig02654	1499	103	10.61	51.46	tr|Q5FVI2|Q5FVI2_RAT Elmo2 protein OS=Rattus norvegicus GN=Elmo2 PE=2 SV=1	6e-24	79.1
all_isotig02658	1494	1826	61.65	16.81	tr|B0UYM8|B0UYM8_DANRE Novel protein similar to human LIM domain 7 (LMO7) OS=Danio rerio GN=lmo7a PE=4 SV=1	1e-149	61.77
all_isotig02661	1497	162	9.62	90.12	tr|B4L558|B4L558_DROMO GI21584 OS=Drosophila mojavensis GN=GI21584 PE=4 SV=1	2e-20	43.64
all_isotig02666	1493	403	77.16	95.29	tr|Q6Q418|Q6Q418_DANRE Ribosomal protein L3 OS=Danio rerio GN=rpl3 PE=2 SV=1	1e-154	95.76
all_isotig02671	1497	338	26.05	38.46	tr|Q1LUV1|Q1LUV1_DANRE Novel protein OS=Danio rerio GN=si:ch211-262h13.3 PE=2 SV=1	5e-49	35.14
all_isotig02673	1495	2298	87.49	21.32	tr|Q5TZI9|Q5TZI9_DANRE Novel protein similar to vertebrate human immunodeficiency virus type I enhancer binding protein 2 (HIVEP2) OS=Danio rerio GN=si:ch211-157m21.1 PE=4 SV=1	0	90.08
all_isotig02675	1495	694	51.57	42.07	tr|A9JR79|A9JR79_DANRE Zgc:171422 protein OS=Danio rerio GN=zgc:171422 PE=2 SV=1	0	82.37
all_isotig02676	1495	435	50.37	57.7	tr|Q9YH25|Q9YH25_DANRE E74-like factor-1 OS=Danio rerio GN=ef1 PE=2 SV=1	1e-135	82.03
all_isotig02678	1485	99	12.12	60.61	tr|Q5C0I9|Q5C0I9_SCHJA SJCHGC03019 protein (Fragment) OS=Schistosoma japonicum PE=2 SV=2	1e-25	60.61
all_isotig02685	1491	232	38.03	81.47	tr|Q6TLG1|Q6TLG1_DANRE Novel protein containing a membrane-associating domain (Wu:fc22a07) OS=Danio rerio GN=sypl2b PE=2 SV=1	1e-107	82.53
all_isotig02688	1486	260	14.94	73.85	tr|Q9LGZ9|Q9LGZ9_ARATH Genomic DNA, chromosome 3, BAC clone:F1D9 OS=Arabidopsis thaliana PE=4 SV=1	8e-21	26.43
all_isotig02691	1491	287	49.09	85.02	sp|Q5U3F8|3HAO_DANRE 3-hydroxyanthranilate 3,4-dioxygenase OS=Danio rerio GN=haao PE=2 SV=1	1e-145	84.72
all_isotig02708	1489	642	52.79	40.81	tr|Q6PFN0|Q6PFN0_DANRE GTP binding protein 1 OS=Danio rerio GN=gtpbp1 PE=2 SV=1	0	95.97
all_isotig02709	1485	254	42.02	81.89	tr|Q7T328|Q7T328_DANRE Integral membrane protein 2Bb OS=Danio rerio GN=itm2bb PE=2 SV=1	1e-118	82.54
all_isotig02710	1486	210	25.64	60.48	tr|A5PL50|A5PL50_DANRE Zgc:158564 protein OS=Danio rerio GN=zgc:158564 PE=2 SV=1	2e-67	87.59
all_isotig02712	1490	2590	77.32	14.83	tr|D0EY69|D0EY69_DANRE Odd oz/ten-m3 OS=Danio rerio GN=odz3 PE=2 SV=1	0	78.05
all_isotig02720	1488	276	47.38	85.14	tr|Q66HZ8|Q66HZ8_DANRE Zgc:92155 OS=Danio rerio GN=leng1 PE=2 SV=1	1e-130	84.23
all_isotig02727	1487	153	29.66	96.08	tr|C1BMB6|C1BMB6_OSMMO Vacuolar ATP synthase 16 kDa proteolipid subunit OS=Osmerus mordax GN=VATL PE=2 SV=1	7e-72	96.08
all_isotig02730	1488	166	16.53	49.4	tr|Q2HYM6|Q2HYM6_ICTPU Protein disulfide-isomerase (Fragment) OS=Ictalurus punctatus PE=2 SV=1	1e-43	89.13
all_isotig02739	1490	86	5.84	33.72	tr|Q4SZU7|Q4SZU7_TETNG Chromosome undetermined SCAF11485, whole genome shotgun sequence. (Fragment) OS=Tetraodon nigroviridis GN=GSTENG00009667001 PE=4 SV=1	5e-06	82.86
all_isotig02746	1474	391	50.88	63.94	tr|A2RV31|A2RV31_DANRE Zgc:158758 protein OS=Danio rerio GN=etv7 PE=2 SV=1	1e-148	83.33
all_isotig02750	1483	62	5.06	40.32	tr|Q9DFP7|Q9DFP7_GILMI Cystathionine-beta-synthase (Fragment) OS=Gillichthys mirabilis PE=2 SV=1	9e-06	67.57
all_isotig02754	1483	332	37.83	56.33	tr|B5X3A9|B5X3A9_SALSA Eukaryotic translation initiation factor 2 subunit 2 OS=Salmo salar GN=IF2B PE=2 SV=1	1e-123	89.9
all_isotig02758	1482	442	74.9	83.71	sp|Q90YC0|EF1G_CARAU Elongation factor 1-gamma OS=Carassius auratus GN=eef1g PE=2 SV=1	0	100
all_isotig02759	1485	400	34.75	43	tr|B8JLR9|B8JLR9_DANRE Novel protein (Fragment) OS=Danio rerio GN=CH73-30N17.4-001 PE=4 SV=1	8e-93	93.48
all_isotig02761	1477	107	11.78	54.21	tr|D7RNR5|D7RNR5_POELU Multidrug resistance associated protein 5 (Fragment) OS=Poeciliopsis lucida GN=Abcc5 PE=2 SV=1	2e-25	67.44
all_isotig02772	1476	380	40.45	52.37	tr|A8KBK8|A8KBK8_DANRE Ras-related GTP binding C OS=Danio rerio GN=rragc PE=2 SV=1	1e-131	97.07
all_isotig02773	1480	448	45.41	66.07	tr|B2GU17|B2GU17_XENTR LOC100158485 protein OS=Xenopus tropicalis GN=znf569 PE=2 SV=1	1e-100	74.42
all_isotig02775	1479	619	39.55	31.5	sp|Q91754|GCKR_XENLA Glucokinase regulatory protein OS=Xenopus laevis GN=gckr PE=2 SV=1	1e-113	45.45
all_isotig02780	1477	59	7.31	61.02	tr|Q4TF55|Q4TF55_TETNG Chromosome undetermined SCAF4839, whole genome shotgun sequence. (Fragment) OS=Tetraodon nigroviridis GN=GSTENG00001824001 PE=4 SV=1	4e-11	94.74
all_isotig02782	1471	386	38.14	48.45	tr|Q6DRE0|Q6DRE0_DANRE Nuclear RNA export factor 1 (Fragment) OS=Danio rerio GN=nxf1 PE=2 SV=1	1e-164	80.26
all_isotig02790	1474	583	35.01	29.5	tr|A4QP14|A4QP14_DANRE Zgc:162698 protein OS=Danio rerio GN=zgc:162698 PE=2 SV=1	1e-95	89.12
all_isotig02791	1477	275	31.48	56.36	tr|B8JI15|B8JI15_DANRE Ribose 5-phosphate isomerase A (Ribose 5-phosphate epimerase) OS=Danio rerio GN=rpia PE=3 SV=1	1e-83	98.73
all_isotig02796	1477	367	71.9	96.46	tr|Q4V914|Q4V914_DANRE Novel protein similar to vertebrate H2A histone family, member Y (H2AFY, zgc:114051) OS=Danio rerio GN=h2afy2 PE=2 SV=1	0	96.2
all_isotig02806	1471	105	8.57	40	tr|Q8CEH2|Q8CEH2_MOUSE Putative uncharacterized protein (Fragment) OS=Mus musculus GN=Rab18 PE=2 SV=1	1e-14	73.68
all_isotig02810	1469	695	46.15	32.52	tr|A5WVQ1|A5WVQ1_DANRE Novel protein similar to H.sapiens GPIAP1, GPI-anchored membrane protein 1 (GPIAP1, zgc:55902) OS=Danio rerio GN=caprin1b PE=1 SV=1	1e-140	84.01
all_isotig02811	1473	783	39.31	24.65	tr|Q08BB0|Q08BB0_DANRE Zgc:154043 OS=Danio rerio GN=zgc:154043 PE=2 SV=1	1e-104	91.9
all_isotig02813	1468	1022	75.82	36.3	tr|B8JI08|B8JI08_DANRE Oxoglutarate (Alpha-ketoglutarate) dehydrogenase (Lipoamide) OS=Danio rerio GN=ogdh PE=4 SV=1	0	93.92
all_isotig02834	1469	301	30.84	50.17	tr|Q7T2G0|Q7T2G0_DANRE Novel protein (Zgc:63880) OS=Danio rerio GN=tspan12 PE=2 SV=1	4e-88	91.52
all_isotig02836	1467	240	6.75	41.25	tr|E2C4L6|E2C4L6_9HYME Putative uncharacterized protein (Fragment) OS=Harpegnathos saltator GN=EAI_14210 PE=4 SV=1	2e-09	82.5
all_isotig02837	1467	75	10.63	69.33	tr|Q4TFZ3|Q4TFZ3_TETNG Chromosome undetermined SCAF4085, whole genome shotgun sequence. (Fragment) OS=Tetraodon nigroviridis GN=GSTENG00001375001 PE=4 SV=1	8e-20	96.3
all_isotig02844	1469	417	53.3	62.59	tr|Q7ZV29|Q7ZV29_DANRE Phosphoglycerate kinase 1 OS=Danio rerio GN=pgk1 PE=2 SV=1	1e-147	93.88
all_isotig02849	1467	1086	92.64	41.71	tr|B7Z815|B7Z815_HUMAN cDNA FLJ53593, highly similar to Ubiquitin carboxyl-terminal hydrolase 7 (EC 3.1.2.15) OS=Homo sapiens PE=2 SV=1	0	92.83
all_isotig02857	1465	420	15.15	45.24	tr|D2HLV7|D2HLV7_AILME Putative uncharacterized protein (Fragment) OS=Ailuropoda melanoleuca GN=PANDA_012508 PE=4 SV=1	2e-12	43.02
all_isotig02870	1460	548	36.78	32.66	tr|Q6DRE5|Q6DRE5_DANRE NOP56 OS=Danio rerio GN=nop56 PE=2 SV=1	1e-87	85.24
all_isotig02872	1461	126	13.14	50.79	tr|Q1WD23|Q1WD23_HUMAN MLL/AF6 fusion protein (Fragment) OS=Homo sapiens GN=MLL/AF6 fusion PE=1 SV=1	4e-29	95.52
all_isotig02882	1463	746	45.93	30.03	tr|Q08CN6|Q08CN6_DANRE Zgc:152875 OS=Danio rerio GN=zfp438 PE=2 SV=1	1e-112	67.88
all_isotig02888	1457	393	52.3	64.63	tr|B8JIJ6|B8JIJ6_DANRE Novel protein (Zgc:163054) (Fragment) OS=Danio rerio GN=DKEY-207J12.2 PE=4 SV=1	1e-142	94.78
all_isotig02896	1458	534	76.34	69.48	tr|Q5RG22|Q5RG22_DANRE Novel protein similar to human and mouse BTB (POZ) domain containing 3 (BTBD3) (Fragment) OS=Danio rerio GN=si:dkey-246k9.2 PE=4 SV=1	0	96.36
all_isotig02901	1458	502	51.65	50	tr|Q58EK1|Q58EK1_DANRE Novel protein (Zgc:113267) OS=Danio rerio GN=tcp11l1 PE=1 SV=1	1e-134	90.29
all_isotig02909	1457	364	31.91	42.58	tr|Q7ZW73|Q7ZW73_DANRE Aldolase b, fructose-bisphosphate OS=Danio rerio GN=aldob PE=2 SV=1	3e-91	93.94
all_isotig02910	1452	627	80.17	61.88	tr|Q1MT63|Q1MT63_DANRE Novel protein similar to mucosa associated lymphoid tissue lymphoma translocation gene 1 (Malt1) (Fragment) OS=Danio rerio GN=si:dkey-77f17.1 PE=4 SV=2	0	86.41
all_isotig02912	1451	164	12.41	36.59	tr|Q5SP53|Q5SP53_DANRE Novel protein similar to vertebrate periphilin 1 (PPHLN1) OS=Danio rerio GN=pphln1 PE=4 SV=1	3e-26	93.75
all_isotig02915	1454	934	69.33	35.97	tr|Q8UVX6|Q8UVX6_DANRE UNC45-related protein OS=Danio rerio GN=unc45b PE=2 SV=1	0	92.56
all_isotig02918	1455	818	44.95	26.65	sp|Q5I2W8|NBN_DANRE Nibrin OS=Danio rerio GN=nbn PE=2 SV=2	1e-164	67.91
all_isotig02921	1447	831	55.15	32.01	tr|D4A452|D4A452_RAT Cysteinyl-tRNA synthetase (Predicted), isoform CRA_a OS=Rattus norvegicus GN=Cars PE=3 SV=1	1e-165	65.36
all_isotig02924	1449	774	42.24	26.36	tr|Q08CK9|Q08CK9_DANRE Zgc:152959 OS=Danio rerio GN=aggf1 PE=2 SV=1	1e-131	91.89
all_isotig02931	1454	315	62.52	96.19	tr|Q7ZWD3|Q7ZWD3_DANRE Eif2s1l protein OS=Danio rerio GN=eif2s1l PE=2 SV=1	1e-168	96.19
all_isotig02935	1453	91	8.26	43.96	tr|Q4SJA2|Q4SJA2_TETNG Chromosome 4 SCAF14575, whole genome shotgun sequence OS=Tetraodon nigroviridis GN=GSTENG00017301001 PE=4 SV=1	6e-13	59.7
all_isotig02942	1449	106	15.73	71.7	sp|A5PLC8|PTMAB_DANRE Prothymosin alpha-B OS=Danio rerio GN=ptmab PE=1 SV=1	4e-37	85.39
all_isotig02943	1417	433	66.9	72.98	sp|Q7ZTW4|SGK1_DANRE Serine/threonine-protein kinase Sgk1 OS=Danio rerio GN=sgk1 PE=2 SV=1	0	96.93
all_isotig02945	1451	335	30.19	43.58	tr|B3DIS3|B3DIS3_DANRE Zgc:194210 protein OS=Danio rerio GN=zgc:194210 PE=2 SV=1	5e-55	50.17
all_isotig02947	1445	507	78.69	74.75	tr|B3DIC0|B3DIC0_DANRE Zgc:194733 protein OS=Danio rerio GN=zgc:194733 PE=2 SV=1	0	82.39
all_isotig02956	1447	128	9.54	35.94	tr|Q5T190|Q5T190_HUMAN FAD1 flavin adenine dinucleotide synthetase homolog (S. cerevisiae) OS=Homo sapiens GN=FLAD1 PE=2 SV=1	8e-20	67.65
all_isotig02958	1446	527	66.6	60.91	tr|Q1L8U5|Q1L8U5_DANRE Novel protein similar to vertebrate CDC-like kinase 2 (CLK2) OS=Danio rerio GN=si:ch211-81a5.7 PE=2 SV=1	0	94.69
all_isotig02959	1447	124	21.15	82.26	tr|Q70XT2|Q70XT2_LABIN Beta-2-microglobulin OS=Labeobarbus intermedius GN=b2m PE=2 SV=1	2e-57	82.93
all_isotig02961	1450	190	17.59	44.74	tr|Q4RNK1|Q4RNK1_TETNG Chromosome 21 SCAF15012, whole genome shotgun sequence. (Fragment) OS=Tetraodon nigroviridis GN=GSTENG00031517001 PE=4 SV=1	3e-44	92.39
all_isotig02964	1446	173	13.49	37.57	tr|Q6NX92|Q6NX92_DANRE Protein tyrosine phosphatase type IVA, member 3 OS=Danio rerio GN=ptp4a3 PE=2 SV=1	6e-29	92.86
all_isotig02968	1445	224	33.01	70.98	sp|Q6IQ73|CHM4C_DANRE Charged multivesicular body protein 4c OS=Danio rerio GN=chmp4c PE=2 SV=1	1e-82	90.86
all_isotig02974	1436	1206	61.84	24.54	tr|Q4RST3|Q4RST3_TETNG Chromosome 12 SCAF14999, whole genome shotgun sequence OS=Tetraodon nigroviridis GN=GSTENG00029554001 PE=4 SV=1	1e-158	66.82
all_isotig02981	1443	254	51.98	98.43	tr|Q7SZR4|Q7SZR4_DANRE Phosphoglycerate mutase 1 OS=Danio rerio GN=pgam1a PE=2 SV=1	1e-144	98.43
all_isotig03014	1439	68	5.42	55.88	tr|C5XGQ9|C5XGQ9_SORBI Putative uncharacterized protein Sb03g031215 (Fragment) OS=Sorghum bicolor GN=Sb03g031215 PE=4 SV=1	4e-06	78.79
all_isotig03018	1438	717	78.86	52.72	tr|Q6P3G5|Q6P3G5_DANRE Adenosine monophosphate deaminase 1 (Isoform M) OS=Danio rerio GN=ampd1 PE=2 SV=1	0	94.5
all_isotig03020	1437	666	31.52	22.67	tr|Q1LVM1|Q1LVM1_DANRE Novel protein OS=Danio rerio GN=gpcpd1 PE=4 SV=2	1e-82	83.89
all_isotig03021	1437	340	63.26	89.12	tr|A8E5E5|A8E5E5_DANRE Anxa3b protein OS=Danio rerio GN=anxa3b PE=2 SV=1	1e-164	89.12
all_isotig03022	1435	767	24.88	42.76	tr|B7SEY2|B7SEY2_HUMAN Dentin sialophosphoprotein (Fragment) OS=Homo sapiens GN=DSPP PE=4 SV=1	5e-08	31.82
all_isotig03024	1430	201	16.78	39.8	tr|A3KQQ3|A3KQQ3_DANRE Novel protein OS=Danio rerio GN=DKEY-208M12.2-001 PE=4 SV=1	7e-32	43.96
all_isotig03025	1436	791	71.45	43.24	tr|Q4S649|Q4S649_TETNG Chromosome 9 SCAF14729, whole genome shotgun sequence OS=Tetraodon nigroviridis GN=GSTENG00023449001 PE=4 SV=1	0	84.03
all_isotig03031	1437	507	73.49	69.43	tr|Q6DEK0|Q6DEK0_DANRE RIO kinase 3 (Yeast) OS=Danio rerio GN=riok3 PE=2 SV=1	0	91.43
all_isotig03032	1434	1100	73.22	31.82	tr|A2CED8|A2CED8_DANRE Novel protein similar to vertebrate mannosidase, alpha, class 2A, member 1 (MAN2A1) (Fragment) OS=Danio rerio GN=CH211-131C14.1-001 PE=4 SV=1	0	85.37
all_isotig03034	1435	319	61.67	92.48	tr|B8Y264|B8Y264_CYPCA Retinol dehydrogenase 1 OS=Cyprinus carpio GN=RDH1L PE=2 SV=1	1e-171	92.48
all_isotig03035	1428	152	6.09	76.97	tr|E2B8M1|E2B8M1_9HYME Putative uncharacterized protein (Fragment) OS=Harpegnathos saltator GN=EAI_17180 PE=4 SV=1	5e-06	65.91
all_isotig03042	1431	206	19.29	44.66	tr|Q6IQE6|Q6IQE6_DANRE Zgc:86798 OS=Danio rerio GN=ralbb PE=2 SV=1	2e-43	92.93
all_isotig03044	1434	376	38.28	48.67	tr|B1H2F2|B1H2F2_XENTR LOC100145410 protein OS=Xenopus tropicalis GN=neu3 PE=2 SV=1	1e-146	74.69
all_isotig03046	1432	940	55.31	48.3	tr|A2EJ43|A2EJ43_TRIVA Viral A-type inclusion protein, putative OS=Trichomonas vaginalis GN=TVAG_139760 PE=4 SV=1	2e-29	70.4
all_isotig03048	1431	361	61.64	81.44	tr|Q08C76|Q08C76_DANRE Zgc:153440 OS=Danio rerio GN=zgc:153440 PE=2 SV=1	0	83.76
all_isotig03051	1431	147	19.29	62.59	tr|B4DFJ0|B4DFJ0_HUMAN cDNA FLJ61106, highly similar to Choline transporter-like protein 2 OS=Homo sapiens PE=2 SV=1	2e-46	74.8
all_isotig03055	1431	57	10.06	84.21	tr|Q4SVW7|Q4SVW7_TETNG Chromosome undetermined SCAF13711, whole genome shotgun sequence. (Fragment) OS=Tetraodon nigroviridis GN=GSTENG00011770001 PE=4 SV=1	1e-21	85.71
all_isotig03062	1430	546	74.9	65.38	tr|Q1LVP9|Q1LVP9_DANRE Novel protein similar to vertebrate heparanase (HPSE) OS=Danio rerio GN=hpse PE=4 SV=1	0	83.22
all_isotig03075	1431	88	7.76	42.05	tr|Q5BRQ3|Q5BRQ3_SCHJA SJCHGC07670 protein (Fragment) OS=Schistosoma japonicum PE=2 SV=2	2e-11	50.68
all_isotig03076	1428	220	16.6	35.91	tr|B6E522|B6E522_DANRE Plexin B1a (Fragment) OS=Danio rerio GN=plxnb1a PE=2 SV=1	2e-41	59.85
all_isotig03077	1429	371	65.92	84.64	tr|Q5RI44|Q5RI44_DANRE Novel protein similar to vertebrate lumican (LUM) (Fragment) OS=Danio rerio GN=lum PE=4 SV=1	1e-179	83.51
all_isotig03080	1428	189	36.13	91.01	sp|Q502G5|CA050_DANRE Uncharacterized protein C1orf50 homolog OS=Danio rerio GN=zgc:112255 PE=2 SV=1	1e-97	91.01
all_isotig03097	1424	529	51.83	46.5	tr|A8KBY3|A8KBY3_DANRE Yars protein OS=Danio rerio GN=yars PE=2 SV=1	1e-139	93.54
all_isotig03102	1424	584	40.87	33.22	sp|Q5W8I8|VGL2A_DANRE Vesicular glutamate transporter 2.1 OS=Danio rerio GN=slc17a6b PE=2 SV=2	0	92.82
all_isotig03104	1425	270	18.32	32.22	tr|A7SH85|A7SH85_NEMVE Predicted protein OS=Nematostella vectensis GN=v1g212253 PE=4 SV=1	2e-26	30.74
all_isotig03109	1419	392	16.91	56.89	tr|B4F6R6|B4F6R6_XENTR Putative uncharacterized protein OS=Xenopus tropicalis PE=2 SV=1	3e-43	74.07
all_isotig03111	1422	375	24.68	31.2	tr|Q6P3J8|Q6P3J8_DANRE L-threonine dehydrogenase OS=Danio rerio GN=tdh PE=2 SV=1	2e-63	93.6
all_isotig03117	1418	322	51.62	75.78	tr|B3DG51|B3DG51_DANRE Developing brain homeobox 1b OS=Danio rerio GN=dbx1b PE=2 SV=1	7e-95	89.05
all_isotig03126	1418	385	74.26	91.17	tr|A8WG30|A8WG30_DANRE Putative uncharacterized protein (Fragment) OS=Danio rerio PE=2 SV=1	0	90.23
all_isotig03139	1413	443	50.32	53.5	tr|Q0GH74|Q0GH74_DANRE Serotonin receptor 2B OS=Danio rerio GN=5ht2b PE=2 SV=1	1e-128	80.07
all_isotig03145	1412	725	77.55	50.34	sp|Q90474|H90A1_DANRE Heat shock protein HSP 90-alpha 1 OS=Danio rerio GN=hsp90a.1 PE=2 SV=3	0	94.81
all_isotig03146	1417	2334	33.24	15.64	tr|Q03I02|Q03I02_PEDPA Subtilisin-like serine protease OS=Pediococcus pentosaceus (strain ATCC 25745 / 183-1w) GN=PEPE_0059 PE=4 SV=1	1e-06	34.73
all_isotig03148	1416	99	9.75	46.46	tr|Q5ZP81|Q5ZP81_CYPCA Stromal cell-derived factor 1a OS=Cyprinus carpio GN=cxcl12a PE=4 SV=1	9e-19	90.2
all_isotig03160	1413	130	6.58	53.08	tr|A9V012|A9V012_MONBE Predicted protein OS=Monosiga brevicollis GN=25654 PE=4 SV=1	1e-07	46.97
all_isotig03182	1410	874	50.64	27.23	tr|A5PN19|A5PN19_DANRE Novel protein OS=Danio rerio GN=DKEY-17O15.1-001 PE=4 SV=1	1e-150	75.32
all_isotig03183	1414	366	33.1	42.62	tr|Q4T0H5|Q4T0H5_TETNG Chromosome undetermined SCAF11050, whole genome shotgun sequence OS=Tetraodon nigroviridis GN=GSTENG00009333001 PE=4 SV=1	9e-82	39.1
all_isotig03188	1414	448	49.86	61.61	tr|B2GU17|B2GU17_XENTR LOC100158485 protein OS=Xenopus tropicalis GN=znf569 PE=2 SV=1	1e-118	68.12
all_isotig03189	1407	339	26.23	36.28	tr|Q9PW00|Q9PW00_PLEPL Transposase OS=Pleuronectes platessa PE=4 SV=1	3e-60	51.9
all_isotig03190	1412	645	43.34	31.63	tr|Q4RGU3|Q4RGU3_TETNG Chromosome undetermined SCAF15092, whole genome shotgun sequence. (Fragment) OS=Tetraodon nigroviridis GN=GSTENG00034652001 PE=4 SV=1	1e-168	77.86
all_isotig03196	1400	532	57.43	50.38	tr|B8JIK2|B8JIK2_DANRE Novel protein similar to vertebrate gamma-glutamyltransferase family (Fragment) OS=Danio rerio GN=DKEY-222H21.13-001 PE=4 SV=1	1e-146	73.63
all_isotig03205	1410	101	21.49	100	sp|Q567Z6|CRIPT_DANRE Cysteine-rich PDZ-binding protein OS=Danio rerio GN=cript PE=3 SV=1	1e-54	100
all_isotig03215	1406	428	68.28	74.77	tr|Q9I8J1|Q9I8J1_CARAU Cyclin A2 OS=Carassius auratus PE=2 SV=1	0	93.84
all_isotig03217	1407	1929	51.17	12.44	tr|Q1LYP4|Q1LYP4_DANRE Novel protein similar to vertebrate chromodomain helicase DNA binding protein 4 (CHD4) OS=Danio rerio GN=si:ch211-51m24.3 PE=1 SV=1	1e-134	86.02
all_isotig03227	1406	125	11.95	44.8	tr|Q4TAC3|Q4TAC3_TETNG Chromosome undetermined SCAF7389, whole genome shotgun sequence OS=Tetraodon nigroviridis GN=GSTENG00004278001 PE=4 SV=1	2e-19	48.7
all_isotig03233	1405	310	61.28	92.58	sp|Q5BKW9|ASGL1_DANRE L-asparaginase OS=Danio rerio GN=asrgl1 PE=2 SV=1	1e-164	92.88
all_isotig03240	1406	438	78.52	84.02	tr|Q6PHG7|Q6PHG7_DANRE Wu:fc27e05 protein (Fragment) OS=Danio rerio GN=wu:fc27e05 PE=2 SV=1	0	84.79
all_isotig03245	1406	278	19.84	33.45	tr|C3KHY5|C3KHY5_ANOFI Glycine N-acyltransferase OS=Anoplopoma fimbria GN=GLYAT PE=2 SV=1	6e-42	43.46
all_isotig03246	1406	366	76.17	97.54	tr|Q7T340|Q7T340_DANRE Developmentally regulated GTP binding protein 1 OS=Danio rerio GN=drg1 PE=2 SV=1	0	97.54
all_isotig03253	1401	819	31.05	17.7	tr|B6RTA2|B6RTA2_DANRE Transient receptor potential cation channel subfamily V member 1 OS=Danio rerio GN=TRPV1 PE=2 SV=1	2e-75	76.72
all_isotig03258	1399	512	46.1	41.99	tr|Q7T2B4|Q7T2B4_DANRE Slc16a9a protein OS=Danio rerio GN=slc16a9a PE=2 SV=1	1e-113	80.52
all_isotig03261	1401	229	40.26	82.1	tr|Q0GZP6|Q0GZP6_CYPCA Glutathione S-transferase kappa OS=Cyprinus carpio PE=2 SV=1	1e-107	82.1
all_isotig03265	1403	299	48.11	75.25	sp|A2RRW4|F166B_DANRE Protein FAM166B OS=Danio rerio GN=fam166b PE=2 SV=1	1e-132	78.12
all_isotig03267	1403	218	14.75	31.65	sp|Q9YI97|OAZ2_DANRE Ornithine decarboxylase antizyme 2 OS=Danio rerio GN=oaz2 PE=2 SV=1	2e-32	95.83
all_isotig03272	1399	396	29.59	34.85	sp|O42370|HXD3A_DANRE Homeobox protein Hox-D3a OS=Danio rerio GN=hoxd3a PE=2 SV=2	2e-77	88.46
all_isotig03276	1399	333	25.09	35.14	tr|Q4TG67|Q4TG67_TETNG Chromosome undetermined SCAF3878, whole genome shotgun sequence. (Fragment) OS=Tetraodon nigroviridis GN=GSTENG00001249001 PE=4 SV=1	4e-49	52.7
all_isotig03279	1404	456	48.72	50	tr|Q8AW07|Q8AW07_DANRE Proteasome (Prosome, macropain) 26S subunit, non-ATPase, 12 OS=Danio rerio GN=psmd12 PE=2 SV=1	1e-128	96.61
all_isotig03295	1399	720	50.61	35.97	tr|Q6NYM6|Q6NYM6_DANRE Scinderin like b OS=Danio rerio GN=scinlb PE=2 SV=1	0	81.66
all_isotig03304	1387	262	20.33	35.88	tr|Q4ST11|Q4ST11_TETNG Chromosome undetermined SCAF14329, whole genome shotgun sequence. (Fragment) OS=Tetraodon nigroviridis GN=GSTENG00013175001 PE=4 SV=1	1e-41	64.38
all_isotig03308	1402	173	9.42	56.07	tr|E2B6E2|E2B6E2_9HYME Uncharacterized protein FLJ44967 (Fragment) OS=Harpegnathos saltator GN=EAI_04329 PE=4 SV=1	3e-08	49.44
all_isotig03312	1396	396	29.66	34.34	tr|A8WGN9|A8WGN9_DANRE Lipf protein OS=Danio rerio GN=lipf PE=2 SV=1	4e-37	86.25
all_isotig03315	1396	65	8.6	61.54	tr|Q804H6|Q804H6_PAROL Calmodulin (Fragment) OS=Paralichthys olivaceus PE=2 SV=1	8e-14	100
all_isotig03321	1391	568	68.58	55.99	tr|Q7ZW29|Q7ZW29_DANRE MYST histone acetyltransferase 2 OS=Danio rerio GN=myst2 PE=2 SV=1	0	96.66
all_isotig03323	1405	322	40.78	59.32	tr|Q6IQ88|Q6IQ88_DANRE Transmembrane protein 19 OS=Danio rerio GN=tmem19 PE=2 SV=1	1e-109	79.92
all_isotig03327	1394	204	13.34	30.39	tr|A8DZ54|A8DZ54_DANRE Novel protein (Fragment) OS=Danio rerio GN=si:rp71-1i20.1 PE=4 SV=1	6e-23	58.49
all_isotig03332	1388	91	10.16	51.65	tr|Q4SJA2|Q4SJA2_TETNG Chromosome 4 SCAF14575, whole genome shotgun sequence OS=Tetraodon nigroviridis GN=GSTENG00017301001 PE=4 SV=1	2e-13	50.54
all_isotig03334	1393	298	59.66	92.95	tr|Q6NX10|Q6NX10_DANRE Solute carrier family 25 (Mitochondrial carrier; adenine nucleotide translocator), member 4 OS=Danio rerio GN=slc25a4 PE=2 SV=1	1e-158	92.95
all_isotig03337	1392	434	77.8	83.18	tr|Q568D8|Q568D8_DANRE Rho GTPase activating protein 1 OS=Danio rerio GN=arhgap1 PE=2 SV=1	0	92.56
all_isotig03341	1377	364	62.31	78.57	tr|Q0V937|Q0V937_DANRE Samsn1a protein (Fragment) OS=Danio rerio GN=samsn1a PE=2 SV=1	1e-167	85.37
all_isotig03347	1389	260	12.31	58.85	tr|Q9LGZ9|Q9LGZ9_ARATH Genomic DNA, chromosome 3, BAC clone:F1D9 OS=Arabidopsis thaliana PE=4 SV=1	1e-16	27.27
all_isotig03352	1382	1406	38.86	12.73	tr|Q9PVU4|Q9PVU4_CYPCA Alpha-2-macroglobulin-2 (Fragment) OS=Cyprinus carpio GN=A2M-2 PE=2 SV=1	1e-138	71.03
all_isotig03354	1387	325	36.55	52	tr|D7R491|D7R491_DANRE GPR81-like protein 3 OS=Danio rerio GN=gpr81-3 PE=4 SV=1	1e-134	75.78
all_isotig03361	1387	2403	34.61	11.61	tr|B9Q9P6|B9Q9P6_TOXGO Calmodulin-binding domain containing protein, putative OS=Toxoplasma gondii GN=TGVEG_098950 PE=4 SV=1	1e-26	58.61
all_isotig03362	1388	569	74.35	60.46	tr|D2Y3G0|D2Y3G0_CYPCA Growth hormone receptor type 2b OS=Cyprinus carpio PE=4 SV=1	0	92.23
all_isotig03364	1386	516	67.1	60.08	tr|Q6B0M5|Q6B0M5_9TELE Cytochrome c oxidase subunit I OS=Carassius auratus x Cyprinus carpio GN=COI PE=4 SV=1	1e-171	92.81
all_isotig03365	1386	113	9.52	38.94	tr|C1BGD9|C1BGD9_ONCMY Cytochrome c oxidase subunit VIIa-related protein, mitochondrial OS=Oncorhynchus mykiss GN=COX7R PE=4 SV=1	5e-17	91.67
all_isotig03372	1386	201	41.99	96.52	tr|Q6DGB3|Q6DGB3_DANRE RAB30, member RAS oncogene family OS=Danio rerio GN=rab30 PE=2 SV=1	1e-107	96.52
all_isotig03383	1385	403	48.09	68.73	tr|Q6P0V0|Q6P0V0_DANRE Heterogeneous nuclear ribonucleoprotein H1 OS=Danio rerio GN=hnrnph1 PE=2 SV=1	1e-129	96.94
all_isotig03389	1381	1005	38.23	17.51	tr|C0H8W0|C0H8W0_SALSA Ubiquitin carboxyl-terminal hydrolase 4 OS=Salmo salar GN=UBP4 PE=2 SV=1	1e-145	81.11
all_isotig03395	1384	623	83.24	61.64	tr|A2BG46|A2BG46_DANRE Novel protein similar to human ankyrin repeat domain 13 (ANKRD13) OS=Danio rerio GN=ankrd13a PE=4 SV=1	0	90.57
all_isotig03396	1389	379	29.16	35.62	tr|Q6NXB0|Q6NXB0_DANRE Sirtuin 2 (Silent mating type information regulation 2, homolog) 2 (S. cerevisiae) OS=Danio rerio GN=sirt2 PE=2 SV=1	2e-71	85.44
all_isotig03403	1376	380	80.89	97.63	tr|Q9DGQ6|Q9DGQ6_CARAU Somatostatin receptor type two OS=Carassius auratus GN=sst2 PE=2 SV=1	0	99.46
all_isotig03408	1382	346	26.48	35.26	tr|C0HB29|C0HB29_SALSA X/potassium-transporting ATPase subunit beta-m OS=Salmo salar GN=AT1B4 PE=2 SV=1	7e-69	77.71
all_isotig03418	1379	598	32.2	24.75	tr|Q8AYB9|Q8AYB9_DANRE Ribophorin I OS=Danio rerio GN=rpn1 PE=2 SV=1	2e-80	90.24
all_isotig03419	1382	325	33.65	47.69	tr|Q498W7|Q498W7_DANRE G protein-coupled receptor 157 OS=Danio rerio GN=gpr157 PE=2 SV=1	4e-85	82.89
all_isotig03423	1377	346	20.26	41.33	tr|A9V8Q9|A9V8Q9_MONBE Predicted protein OS=Monosiga brevicollis GN=28631 PE=4 SV=1	2e-10	35.23
all_isotig03425	1381	457	47.14	47.48	tr|A2AWU3|A2AWU3_DANRE Novel protein (Zgc:92854) OS=Danio rerio GN=DKEY-27J16.1 PE=4 SV=1	1e-130	96.44
all_isotig03439	1370	398	64.6	74.12	tr|A5WVI1|A5WVI1_DANRE Novel protein similar to mouse T-cell specific GTPase (Tgtp) OS=Danio rerio GN=irgf1 PE=4 SV=1	1e-167	74.12
all_isotig03440	1374	382	25.98	31.15	tr|Q6IQR5|Q6IQR5_DANRE Zgc:86647 OS=Danio rerio GN=idh3b PE=2 SV=1	3e-62	92.25
all_isotig03443	1377	643	81.48	65.79	tr|Q6IQN3|Q6IQN3_DANRE Srrm2 protein (Fragment) OS=Danio rerio GN=srrm2 PE=2 SV=1	1e-151	84.81
all_isotig03449	1378	166	21.77	60.24	tr|Q2HYM6|Q2HYM6_ICTPU Protein disulfide-isomerase (Fragment) OS=Ictalurus punctatus PE=2 SV=1	1e-51	80.65
all_isotig03450	1375	288	53.24	84.72	tr|Q3B743|Q3B743_DANRE Wu:fc47e12 protein (Fragment) OS=Danio rerio GN=si:ch211-210c8.6 PE=2 SV=1	1e-145	91.04
all_isotig03468	1373	95	14.2	67.37	tr|D8KW96|D8KW96_ZONAL HECT domain and ankyrin repeat containing, E3 ubiquitin protein ligase 1 (Fragment) OS=Zonotrichia albicollis GN=HACE1.2 PE=4 SV=1	2e-11	83.33
all_isotig03472	1375	239	21.38	41	tr|Q1LX05|Q1LX05_DANRE Novel protein similar to vertebrate pyruvate dehydrogenase kinase, isoenzyme 4 (PDK4) (Fragment) OS=Danio rerio GN=si:rp71-57j15.4 PE=2 SV=2	3e-50	94.23
all_isotig03474	1375	660	45.16	31.36	tr|A8KAY7|A8KAY7_DANRE Si:dkeyp-117h8.4 protein OS=Danio rerio GN=si:dkeyp-117h8.4 PE=1 SV=1	1e-164	70.41
all_isotig03475	1374	423	35.15	38.06	tr|Q1JPT4|Q1JPT4_DANRE SET and MYND domain containing 2b OS=Danio rerio GN=smyd2b PE=2 SV=1	5e-91	81.73
all_isotig03478	1375	191	18.33	43.98	tr|B8JI85|B8JI85_DANRE COP9 constitutive photomorphogenic homolog subunit 8 (Arabidopsis) OS=Danio rerio GN=cops8 PE=4 SV=1	4e-40	98.82
all_isotig03481	1375	395	45.82	53.16	tr|Q6PH71|Q6PH71_DANRE Zgc:66026 OS=Danio rerio GN=asah1b PE=2 SV=1	1e-109	70.47
all_isotig03482	1372	263	39.14	68.06	tr|D6R721|D6R721_HYPMO Translation initiation factor 3 subunit (Fragment) OS=Hypophthalmichthys molitrix PE=2 SV=1	7e-93	84.04
all_isotig03483	1372	358	76.97	98.32	sp|Q7ZUX3|WIPI4_DANRE WD repeat domain phosphoinositide-interacting protein 4 OS=Danio rerio GN=wdr45 PE=2 SV=1	0	98.32
all_isotig03486	1371	1075	70.02	29.77	tr|Q75Q01|Q75Q01_ORYLA Membrane gunylyl cyclase OS=Oryzias latipes GN=OlGC9 PE=2 SV=1	0	79.8
all_isotig03503	1371	155	27.13	80	tr|C1BYF1|C1BYF1_ESOLU Mitochondrial fission 1 protein OS=Esox lucius GN=FIS1 PE=2 SV=1	9e-63	82.67
all_isotig03520	1368	330	25.44	35.15	tr|Q58EG8|Q58EG8_DANRE Si:dkey-78p20.2 protein (Fragment) OS=Danio rerio GN=si:dkey-78p20.2 PE=2 SV=1	2e-62	73.89
all_isotig03523	1370	1025	52.55	23.41	tr|Q9DEU1|Q9DEU1_DANRE ATPase, Na+/K+ transporting, alpha 1b polypeptide OS=Danio rerio GN=atp1a1b PE=2 SV=1	0	95.24
all_isotig03533	1367	170	36.65	98.24	tr|Q66I73|Q66I73_DANRE Zgc:103639 OS=Danio rerio GN=zgc:103639 PE=2 SV=1	5e-90	98.24
all_isotig03539	1359	250	16.78	30.4	tr|B5XGV4|B5XGV4_SALSA Membrane-spanning 4-domains subfamily A member 8A OS=Salmo salar GN=M4A8A PE=2 SV=1	1e-29	49.03
all_isotig03544	1369	369	33.09	40.92	sp|Q9W678|P53_BARBU Cellular tumor antigen p53 OS=Barbus barbus GN=tp53 PE=2 SV=1	2e-80	83.43
all_isotig03548	1365	1175	73.63	31.49	tr|E1BQ78|E1BQ78_CHICK Uncharacterized protein OS=Gallus gallus GN=FILIP1 PE=4 SV=1	1e-173	73.79
all_isotig03551	1358	1586	64.73	18.47	tr|Q1LYP8|Q1LYP8_DANRE Novel protein similar to vertebrate microtubule-actin crosslinking factor 1 (MACF1) (Fragment) OS=Danio rerio GN=macf1 PE=2 SV=1	1e-163	92.14
all_isotig03558	1364	274	49.93	82.85	tr|Q1LYP9|Q1LYP9_DANRE Novel protein OS=Danio rerio GN=CH211-31O18.3-001 PE=4 SV=1	1e-129	82.85
all_isotig03560	1356	1039	96.68	42.06	tr|Q6NYN3|Q6NYN3_DANRE Importin 7 OS=Danio rerio GN=ipo7 PE=2 SV=1	0	96.68
all_isotig03566	1359	725	86.75	54.21	tr|A5WWG8|A5WWG8_DANRE Heat shock protein 90kDa alpha (Cytosolic), class B member 1 OS=Danio rerio GN=hsp90ab1 PE=3 SV=1	0	97.76
all_isotig03568	1369	183	29.58	73.77	tr|C3KHL7|C3KHL7_ANOFI Ubiquitin-conjugating enzyme E2 A OS=Anoplopoma fimbria GN=UBE2A PE=2 SV=1	1e-72	92.47
all_isotig03570	1359	340	24.5	32.65	tr|Q6X1Z4|Q6X1Z4_RANPI Transposase OS=Rana pipiens PE=4 SV=1	2e-49	60
all_isotig03572	1360	90	10.59	53.33	sp|Q803Y4|UFM1_DANRE Ubiquitin-fold modifier 1 OS=Danio rerio GN=ufm1 PE=2 SV=1	4e-19	92.31
all_isotig03575	1357	202	18.79	42.08	tr|Q5EAM0|Q5EAM0_XENTR BCL2/adenovirus E1B 19kDa interacting protein 3 OS=Xenopus tropicalis GN=bnip3 PE=2 SV=1	3e-43	85
all_isotig03584	1355	104	7.08	30.77	tr|A3KPI2|A3KPI2_DANRE Novel protein (Fragment) OS=Danio rerio GN=DKEY-19A16.1-001 PE=4 SV=1	5e-07	47.06
all_isotig03585	1352	690	97.41	63.62	tr|Q6DRG6|Q6DRG6_DANRE Cleavage and polyadenylation specificity factor 3 OS=Danio rerio GN=cpsf3 PE=2 SV=1	0	97.77
all_isotig03586	1354	148	27.47	83.78	tr|B0R0D8|B0R0D8_DANRE Novel protein (Fragment) OS=Danio rerio GN=CH211-191D15.6-001 PE=4 SV=1	2e-63	82.67
all_isotig03591	1349	861	50.04	26.13	tr|A2CE51|A2CE51_DANRE Novel protein (Wu:fj53d02) OS=Danio rerio GN=eef2l2 PE=1 SV=1	1e-179	94.14
all_isotig03599	1345	1813	30.11	18.97	tr|Q01FT6|Q01FT6_OSTTA Protein kinase, putative (ISS) OS=Ostreococcus tauri GN=Ot01g04930 PE=4 SV=1	2e-23	71.43
all_isotig03601	1356	687	49.12	44.54	tr|Q7ZYY1|Q7ZYY1_DANRE Peptidyl-prolyl isomerase G (Cyclophilin G) OS=Danio rerio GN=ppig PE=1 SV=1	4e-71	76.29
all_isotig03608	1355	395	53.58	61.27	tr|Q5SPA3|Q5SPA3_DANRE Acetyl-CoA acetyltransferase 2 OS=Danio rerio GN=acat2 PE=2 SV=1	1e-135	93.44
all_isotig03609	1354	405	52.51	58.52	tr|Q5TZC4|Q5TZC4_DANRE Novel protein similar to human and mouse E2F transcription factor family OS=Danio rerio GN=si:ch211-195d17.2 PE=2 SV=1	1e-119	70.33
all_isotig03610	1357	514	32.72	28.79	tr|Q68EH3|Q68EH3_DANRE Zgc:91894 OS=Danio rerio GN=elf2a PE=2 SV=1	2e-70	77.89
all_isotig03618	1350	341	72.44	95.6	sp|Q568K9|FA50A_DANRE Protein FAM50A OS=Danio rerio GN=fam50a PE=2 SV=1	0	97.9
all_isotig03622	1350	1502	44.67	13.05	sp|A0JM56|LRRC9_XENTR Leucine-rich repeat-containing protein 9 OS=Xenopus tropicalis GN=lrrc9 PE=2 SV=2	1e-122	57.26
all_isotig03627	1353	486	80.27	74.49	tr|E1FMA6|E1FMA6_LOALO Putative uncharacterized protein OS=Loa loa GN=LOAG_02032 PE=4 SV=1	0	93.3
all_isotig03629	1346	203	35.44	78.33	tr|Q7ZWB4|Q7ZWB4_DANRE ADP-ribosylation factor-like 6 interacting protein OS=Danio rerio GN=arl6ip1 PE=2 SV=1	8e-88	90.34
all_isotig03630	1354	62	9.31	67.74	tr|A8P6U5|A8P6U5_BRUMA Putative uncharacterized protein (Fragment) OS=Brugia malayi GN=Bm1_17870 PE=4 SV=1	3e-16	77.78
all_isotig03631	1351	398	38.42	43.47	tr|Q6DEI7|Q6DEI7_DANRE Homer homolog 1 (Drosophila) OS=Danio rerio GN=homer1 PE=2 SV=1	1e-89	95.05
all_isotig03635	1351	190	15.54	77.37	tr|E2A5W1|E2A5W1_9HYME Putative uncharacterized protein (Fragment) OS=Camponotus floridanus GN=EAG_14162 PE=4 SV=1	5e-13	44.59
all_isotig03642	1350	624	59.56	42.95	tr|B0UXS3|B0UXS3_DANRE Novel protein similar to human high-mobility group protein 2-like 1 (HMG2L1) OS=Danio rerio GN=DKEYP-69E1.7-001 PE=4 SV=1	1e-152	89.33
all_isotig03664	1344	589	69.2	52.63	tr|Q803M6|Q803M6_DANRE Protein tyrosine phosphatase, non-receptor type 6 OS=Danio rerio GN=ptpn6 PE=2 SV=1	1e-178	85.87
all_isotig03666	1348	1047	37.83	16.24	tr|Q5RHY4|Q5RHY4_DANRE Novel protein similar to vertebrate phosphodiesterase 3A, cGMP-inhibited (PDE3A) (Fragment) OS=Danio rerio GN=si:dkey-48h7.2 PE=4 SV=1	7e-89	75.56
all_isotig03676	1342	117	8.94	34.19	tr|D6RDZ1|D6RDZ1_HUMAN Uncharacterized protein OS=Homo sapiens GN=TBC1D19 PE=4 SV=1	1e-14	88.89
all_isotig03678	1346	317	69.54	98.42	sp|O42248|GBLP_DANRE Guanine nucleotide-binding protein subunit beta-2-like 1 OS=Danio rerio GN=gnb2l1 PE=2 SV=1	0	98.42
all_isotig03686	1346	111	8.69	35.14	tr|Q6PFV1|Q6PFV1_DANRE cAMP-regulated phosphoprotein 19 OS=Danio rerio GN=arpp19a PE=1 SV=1	9e-13	78
all_isotig03693	1340	32757	58.88	18.58	tr|A5X6X5|A5X6X5_DANRE Titin a OS=Danio rerio GN=ttna PE=1 SV=1	0	93.93
all_isotig03695	1336	603	30.54	22.55	tr|Q08C96|Q08C96_DANRE 5'-nucleotidase domain containing 2 OS=Danio rerio GN=nt5dc2 PE=2 SV=1	2e-75	96.45
all_isotig03696	1338	290	49.55	76.21	tr|Q8JID4|Q8JID4_DANRE Spleen focus forming virus (SFFV) proviral integration oncogene spi1 OS=Danio rerio GN=spi1 PE=2 SV=1	1e-133	88.05
all_isotig03708	1335	844	32.13	16.94	sp|Q5VZ66|JKIP3_HUMAN Janus kinase and microtubule-interacting protein 3 OS=Homo sapiens GN=JAKMIP3 PE=2 SV=2	3e-75	81.25
all_isotig03713	1342	290	53.2	82.07	tr|A4VCG0|A4VCG0_DANRE Si:dkey-222f8.3 protein OS=Danio rerio GN=si:dkey-222f8.3 PE=2 SV=1	1e-138	82.35
all_isotig03716	1342	235	45.38	86.38	tr|Q7T361|Q7T361_DANRE Syntaxin 8 OS=Danio rerio GN=stx8 PE=2 SV=1	1e-109	86.38
all_isotig03717	1342	1987	44.26	9.96	tr|B8JLP7|B8JLP7_DANRE Novel protein similar to vertebrate ankyrin repeat domain 12 (ANKRD12) OS=Danio rerio GN=ankrd12 PE=4 SV=1	1e-106	82.5
all_isotig03718	1342	726	54.1	33.33	tr|Q6NV39|Q6NV39_DANRE Engulfment and cell motility 1 (Ced-12 homolog, C. elegans) OS=Danio rerio GN=elmo1 PE=2 SV=1	1e-138	97.19
all_isotig03723	1340	697	79.93	51.22	sp|Q7SYC9|CTL2_DANRE Choline transporter-like protein 2 OS=Danio rerio GN=slc44a2 PE=2 SV=1	0	89.47
all_isotig03729	1339	579	77.07	59.41	tr|B7ZV40|B7ZV40_DANRE Zgc:86764 OS=Danio rerio GN=zgc:86764 PE=2 SV=1	0	85.15
all_isotig03730	1335	253	33.71	59.29	sp|A1DZY4|RSLBL_DANRE Ras-like protein family member 11A-like OS=Danio rerio GN=zgc:110179 PE=2 SV=1	1e-113	95.54
all_isotig03737	1340	449	75.45	75.06	tr|Q6TNP9|Q6TNP9_DANRE Tubulin, alpha 2 OS=Danio rerio GN=tuba8l PE=2 SV=1	0	98.54
all_isotig03739	1336	222	33.68	67.57	tr|Q1LUS4|Q1LUS4_DANRE Novel protein (Zgc:103448) OS=Danio rerio GN=DKEY-184P18.1 PE=4 SV=1	3e-82	87.72
all_isotig03750	1337	296	21.09	31.76	tr|B5X5A8|B5X5A8_SALSA Transposable element Tcb1 transposase OS=Salmo salar GN=TCB1 PE=2 SV=1	1e-64	54.02
all_isotig03757	1339	514	64.53	56.03	tr|B0UXP9|B0UXP9_DANRE IMP (Inosine monophosphate) dehydrogenase 2 OS=Danio rerio GN=impdh2 PE=4 SV=1	1e-158	97.63
all_isotig03758	1333	838	65.49	34.73	tr|A8T6P4|A8T6P4_DANRE A kinase-anchoring protein OS=Danio rerio GN=myrip PE=2 SV=1	1e-162	79.51
all_isotig03762	1336	141	15.72	49.65	tr|C1BEU5|C1BEU5_ONCMY Cytochrome c oxidase subunit 5A, mitochondrial OS=Oncorhynchus mykiss GN=COX5A PE=2 SV=1	1e-13	84.34
all_isotig03768	1339	185	30.02	72.43	sp|Q6NY82|UBE2F_DANRE NEDD8-conjugating enzyme UBE2F OS=Danio rerio GN=ube2f PE=2 SV=1	1e-96	94.37
all_isotig03769	1328	185	17.85	42.7	tr|B8JI19|B8JI19_DANRE ATP-binding cassette, sub-family G (WHITE), member 2c (Fragment) OS=Danio rerio GN=abcg2c PE=4 SV=1	4e-70	94.05
all_isotig03772	1334	181	15.74	38.67	tr|Q5DGU9|Q5DGU9_SCHJA SJCHGC06004 protein OS=Schistosoma japonicum PE=2 SV=1	8e-22	45.16
all_isotig03775	1341	698	32.21	20.63	tr|Q5RG02|Q5RG02_DANRE Novel protein OS=Danio rerio GN=si:ch211-182e10.1 PE=4 SV=1	1e-84	56.69
all_isotig03777	1334	274	38.46	62.41	tr|Q6WFZ4|Q6WFZ4_DANRE Metaxin 2 OS=Danio rerio GN=mtx2 PE=2 SV=1	1e-122	95.53
all_isotig03790	1332	805	71.85	39.63	tr|A9JTH5|A9JTH5_DANRE Abcb6 protein (Fragment) OS=Danio rerio GN=abcb6 PE=2 SV=1	1e-178	95.8
all_isotig03794	1331	457	81.59	79.21	sp|Q6PHD9|SBP1_DANRE Selenium-binding protein 1 OS=Danio rerio GN=selenbp1 PE=2 SV=1	0	94.27
all_isotig03797	1329	457	42.44	41.14	tr|A7UNT5|A7UNT5_CARAU Protein phosphatase 2 regulatory subunit B'' gamma OS=Carassius auratus GN=Ppp2r3c PE=2 SV=1	1e-104	100
all_isotig03801	1327	201	32.55	71.64	tr|Q568L4|Q568L4_DANRE dCMP deaminase OS=Danio rerio GN=dctd PE=2 SV=1	2e-80	90
all_isotig03805	1321	280	53.6	86.79	tr|Q7T327|Q7T327_DANRE Four and a half LIM domains OS=Danio rerio GN=fhl PE=2 SV=1	1e-148	93.28
all_isotig03812	1329	306	56.21	81.37	tr|D2Y0P6|D2Y0P6_CTEID Epithelial cell adhesion molecule OS=Ctenopharyngodon idella GN=EpCAM PE=2 SV=1	1e-141	81.11
all_isotig03824	1326	438	39.37	39.73	tr|A8WFW9|A8WFW9_DANRE LOC571373 protein (Fragment) OS=Danio rerio GN=si:dkey-100n23.3 PE=2 SV=1	1e-99	82.46
all_isotig03829	1328	448	93.75	92.63	tr|D6R711|D6R711_HYPMO GDP dissociation inhibitor 2 OS=Hypophthalmichthys molitrix PE=2 SV=1	0	98.34
all_isotig03832	1325	280	52.08	78.57	tr|A3KQR1|A3KQR1_DANRE Novel protein (Fragment) OS=Danio rerio GN=CH211-250K18.1-001 PE=4 SV=1	2e-71	70.55
all_isotig03836	1326	152	11.31	32.89	tr|Q7ZV59|Q7ZV59_DANRE Novel protein similar to vertebrate synaptojanin 2 binding protein (SYNJ2BP, zgc:56207) OS=Danio rerio GN=synj2bp PE=2 SV=1	5e-19	72.46
all_isotig03838	1327	505	41.6	36.44	tr|C0HBC6|C0HBC6_SALSA Cyclic AMP-dependent transcription factor ATF-5 OS=Salmo salar GN=ATF5 PE=2 SV=1	5e-92	53.8
all_isotig03840	1321	97	8.86	40.21	tr|C9JLI6|C9JLI6_HUMAN Uncharacterized protein OS=Homo sapiens GN=RPS27L PE=4 SV=1	1e-14	97.5
all_isotig03846	1326	1610	33.48	9.19	tr|Q4T9L8|Q4T9L8_TETNG Chromosome undetermined SCAF7535, whole genome shotgun sequence. (Fragment) OS=Tetraodon nigroviridis GN=GSTENG00004682001 PE=4 SV=1	2e-73	86.05
all_isotig03849	1321	662	31.11	20.54	tr|Q6NWD8|Q6NWD8_DANRE Solute carrier family 5 (Sodium/glucose cotransporter), member 2 OS=Danio rerio GN=slc5a2 PE=2 SV=1	1e-48	75.69
all_isotig03853	1327	367	64.88	78.2	sp|Q6DRD4|CENPL_DANRE Centromere protein L OS=Danio rerio GN=cenpl PE=2 SV=1	1e-167	80.62
all_isotig03856	1321	154	18.17	51.95	tr|Q502J9|Q502J9_DANRE Novel protein similar to vertebrate mitochondrial ribosomal protein L30 (MRPL30, zgc:112089) OS=Danio rerio GN=DKEY-57A22.5 PE=2 SV=1	1e-31	68.38
all_isotig03860	1319	191	15.69	47.12	tr|Q5AGI5|Q5AGI5_CANAL Putative uncharacterized protein OS=Candida albicans GN=CaO19.11807 PE=4 SV=1	1e-07	49.64
all_isotig03861	1323	2279	75.06	14.52	tr|B8JHS9|B8JHS9_DANRE Novel protein similar to H.sapiens PCNX, pecanex homolog (Drosophila) (PCNX) OS=Danio rerio GN=CH211-259K16.2-001 PE=4 SV=1	0	99.4
all_isotig03865	1322	122	16.79	60.66	tr|Q20AM5|Q20AM5_ICTPU Putative uncharacterized protein (Fragment) OS=Ictalurus punctatus PE=2 SV=1	5e-27	59.68
all_isotig03866	1324	334	50.76	67.07	tr|Q7ZTX2|Q7ZTX2_DANRE Wdr5 protein OS=Danio rerio GN=wdr5 PE=2 SV=1	1e-127	88.19
all_isotig03869	1323	139	18.59	58.99	tr|Q4T6N3|Q4T6N3_TETNG Chromosome undetermined SCAF8689, whole genome shotgun sequence. (Fragment) OS=Tetraodon nigroviridis GN=GSTENG00006215001 PE=4 SV=1	1e-39	82.83
all_isotig03879	1320	82	5.91	31.71	tr|B7PKK5|B7PKK5_IXOSC GTPase Rho, putative OS=Ixodes scapularis GN=IscW_ISCW006741 PE=4 SV=1	2e-05	92.86
all_isotig03883	1316	1420	55.17	17.04	tr|Q6ZM95|Q6ZM95_DANRE Novel protein similar to human pre-mRNA cleavage complex II protein Pcf11 (PCF11) OS=Danio rerio GN=pcf11 PE=4 SV=1	1e-177	74.92
all_isotig03890	1320	81	8.18	88.89	tr|E2C5X5|E2C5X5_9HYME Putative uncharacterized protein (Fragment) OS=Harpegnathos saltator GN=EAI_16268 PE=4 SV=1	3e-10	85.71
all_isotig03893	1315	2061	39.47	8.39	tr|E1BW21|E1BW21_CHICK Uncharacterized protein OS=Gallus gallus GN=FER1L3 PE=4 SV=1	1e-141	81.6
all_isotig03898	1321	693	30.43	19.34	tr|A7X2Z0|A7X2Z0_DANRE Hedgehog interacting protein OS=Danio rerio GN=hhip PE=2 SV=1	7e-71	91.78
all_isotig03910	1318	201	14.34	31.34	tr|B8JKI5|B8JKI5_DANRE Ephrin B2b (Fragment) OS=Danio rerio GN=efnb2b PE=4 SV=1	6e-29	91.3
all_isotig03911	1318	44	5.01	50	tr|A5XBQ5|A5XBQ5_DANRE Myeloid/lymphoid or mixed-lineage leukemia 3a (Fragment) OS=Danio rerio GN=mll3a PE=2 SV=1	6e-06	73.33
all_isotig03914	1314	207	19.41	41.06	tr|A5D8R7|A5D8R7_DANRE Sdc4 protein OS=Danio rerio GN=sdc4 PE=2 SV=1	2e-37	77.98
all_isotig03916	1318	320	29.59	40.62	tr|D2H6U2|D2H6U2_AILME Putative uncharacterized protein (Fragment) OS=Ailuropoda melanoleuca GN=PANDA_005728 PE=4 SV=1	3e-61	44.52
all_isotig03920	1322	196	37.67	84.69	tr|Q6IQA1|Q6IQA1_DANRE TMEM9 domain family, member B OS=Danio rerio GN=tmem9b PE=2 SV=1	1e-91	95.4
all_isotig03926	1317	526	56.04	46.77	tr|A4IGD5|A4IGD5_DANRE LOC559330 protein (Fragment) OS=Danio rerio GN=im:7139293 PE=2 SV=1	1e-137	91.11
all_isotig03936	1313	316	45.7	63.29	tr|Q7ZTV7|Q7ZTV7_DANRE Globoside alpha-1,3-N-acetylgalactosaminyltransferase 1, like 1 OS=Danio rerio GN=gbgt1l1 PE=2 SV=1	1e-119	73.26
all_isotig03940	1315	401	60	65.59	tr|Q5CZT0|Q5CZT0_DANRE Nxf1 protein (Fragment) OS=Danio rerio GN=nxf1 PE=2 SV=1	1e-148	87.09
all_isotig03944	1312	570	48.7	37.37	tr|Q5BJ31|Q5BJ31_DANRE Ighm protein OS=Danio rerio GN=ighm PE=2 SV=1	1e-115	58.84
all_isotig03948	1314	264	18.26	30.3	tr|B0V1L1|B0V1L1_DANRE Novel protein similar to vertebrate NIMA (Never in mitosis gene a)-related kinase 4 (NEK4) (Fragment) OS=Danio rerio GN=DKEY-201L21.1-001 PE=4 SV=1	2e-55	69.57
all_isotig03951	1315	340	27.15	35	tr|B0M1E4|B0M1E4_COTJA Quaking protein OS=Coturnix coturnix japonica PE=2 SV=1	3e-68	85
all_isotig03955	1311	383	39.82	45.43	tr|Q90XD3|Q90XD3_DANRE X-box binding protein 1B OS=Danio rerio GN=xbp1 PE=2 SV=1	1e-110	82.86
all_isotig03969	1310	282	29.31	45.39	tr|Q7ZTU5|Q7ZTU5_DANRE ELOVL family member 7, elongation of long chain fatty acids (Yeast) b OS=Danio rerio GN=elovl7b PE=2 SV=1	7e-74	85.91
all_isotig03971	1312	112	12.58	49.11	sp|Q98TT6|4EB3L_DANRE Eukaryotic translation initiation factor 4E-binding protein 3-like OS=Danio rerio GN=eif4ebp3l PE=1 SV=1	3e-24	87.3
all_isotig03972	1314	198	14.84	32.83	tr|Q567G0|Q567G0_DANRE High-mobility group box 3b OS=Danio rerio GN=hmgb3b PE=2 SV=1	7e-31	73.86
all_isotig03973	1311	914	65.9	31.51	tr|B0S5R7|B0S5R7_DANRE Novel protein similar to vertebrate leucine rich repeat and fibronectin type III domain containing 2 (LRFN2) (Fragment) OS=Danio rerio GN=DKEY-46D17.3-001 PE=4 SV=1	1e-169	91.72
all_isotig03975	1302	104	8.06	56.73	tr|Q4X807|Q4X807_PLACH Putative uncharacterized protein (Fragment) OS=Plasmodium chabaudi GN=PC405185.00.0 PE=4 SV=1	2e-07	48.61
all_isotig03985	1311	393	68.19	75.83	tr|A8KB57|A8KB57_DANRE Zgc:171577 protein OS=Danio rerio GN=rpz5 PE=2 SV=1	1e-173	91.98
all_isotig03988	1308	446	65.14	63.68	tr|Q568G8|Q568G8_DANRE Zgc:110307 OS=Danio rerio GN=zgc:110307 PE=2 SV=1	1e-168	74.35
all_isotig03990	1304	191	41.18	93.72	tr|Q7ZUQ1|Q7ZUQ1_DANRE Cdc42l protein OS=Danio rerio GN=cdc42l PE=2 SV=1	1e-100	96.76
all_isotig03993	1308	229	27.29	51.97	tr|A0PJI0|A0PJI0_MOUSE Prpf40a protein (Fragment) OS=Mus musculus GN=Prpf40a PE=2 SV=1	2e-97	85
all_isotig03996	1308	1027	31.88	13.53	tr|Q9YGS2|Q9YGS2_TAKRU Reverse transcriptase-like protein OS=Takifugu rubripes PE=4 SV=1	1e-51	38.83
all_isotig03997	1308	361	38.53	46.54	tr|Q7SZ61|Q7SZ61_DANRE G protein pathway suppressor 2 OS=Danio rerio GN=gps2 PE=2 SV=1	1e-132	89.36
all_isotig04000	1306	129	14.01	47.29	tr|C1BY93|C1BY93_ESOLU Signal transducer and activator of transcription 1 OS=Esox lucius GN=STAT1 PE=2 SV=1	5e-10	65.59
all_isotig04001	1299	155	34.87	97.42	tr|B5LX05|B5LX05_CTEID Eukaryotic translation initiation factor 5A OS=Ctenopharyngodon idella PE=2 SV=1	3e-80	98.05
all_isotig04006	1307	148	22.95	67.57	tr|Q4SY84|Q4SY84_TETNG Chromosome undetermined SCAF12156, whole genome shotgun sequence. (Fragment) OS=Tetraodon nigroviridis GN=GSTENG00010459001 PE=4 SV=1	9e-55	68.49
all_isotig04007	1307	291	62.66	93.81	tr|Q6NXA3|Q6NXA3_DANRE General transcription factor IIE, polypeptide 2, beta OS=Danio rerio GN=gtf2e2 PE=2 SV=1	1e-154	93.81
all_isotig04008	1307	475	31.91	29.26	tr|B0JYH7|B0JYH7_DANRE Nectin 1a OS=Danio rerio GN=pvrl1a PE=2 SV=2	6e-75	83.73
all_isotig04014	1306	307	24.35	34.53	sp|Q6IQC7|TMX2B_DANRE Thioredoxin-related transmembrane protein 2-B OS=Danio rerio GN=tmx2b PE=2 SV=1	5e-51	92.17
all_isotig04015	1302	92	9.45	44.57	tr|E2AYA8|E2AYA8_9HYME Zinc finger MYM-type protein 1 (Fragment) OS=Camponotus floridanus GN=EAG_09177 PE=4 SV=1	2e-09	47.13
all_isotig04016	1303	409	33.84	35.94	tr|B0UY67|B0UY67_DANRE Novel protein similar to vertebrate family with sequence similarity 105, member B (FAM105B) OS=Danio rerio GN=DKEYP-106C5.3-001 PE=4 SV=1	2e-80	81.67
all_isotig04020	1304	344	24.85	31.4	sp|Q071E0|SET8A_DANRE Histone-lysine N-methyltransferase SETD8-A OS=Danio rerio GN=setd8a PE=2 SV=1	5e-93	75
all_isotig04025	1307	32	5.51	75	tr|C1JCG0|C1JCG0_HYPNO Deiodinase iodothyronine type II (Fragment) OS=Hypophthalmichthys nobilis PE=2 SV=1	3e-06	96
all_isotig04029	1303	298	53.18	77.52	sp|Q7SY31|TM206_DANRE Transmembrane protein 206 OS=Danio rerio GN=tmem206 PE=2 SV=1	1e-133	89.88
all_isotig04031	1292	376	81.04	92.82	tr|Q6TGW1|Q6TGW1_DANRE Polymerase delta interacting protein 38 OS=Danio rerio GN=poldip2 PE=2 SV=1	0	94.32
all_isotig04033	1308	260	12.39	95	tr|Q9LGZ9|Q9LGZ9_ARATH Genomic DNA, chromosome 3, BAC clone:F1D9 OS=Arabidopsis thaliana PE=4 SV=1	8e-14	31.58
all_isotig04040	1298	333	55.24	71.77	sp|Q9W7K5|LDHA_CYPCA L-lactate dehydrogenase A chain OS=Cyprinus carpio GN=ldha PE=1 SV=3	1e-135	95.22
all_isotig04048	1301	112	22.14	85.71	sp|Q5U3N7|CHUR_DANRE Protein Churchill OS=Danio rerio GN=churc1 PE=2 SV=1	6e-55	96.97
all_isotig04051	1300	470	48	44.26	tr|Q5SNS3|Q5SNS3_DANRE Novel protein similar to human tubulin epsilon 1 (TUBE1) OS=Danio rerio GN=tube1 PE=4 SV=1	1e-112	82.54
all_isotig04055	1298	418	44.61	46.17	sp|Q6GMI9|UXS1_DANRE UDP-glucuronic acid decarboxylase 1 OS=Danio rerio GN=uxs1 PE=2 SV=2	1e-119	96.02
all_isotig04068	1298	429	32.59	32.87	tr|Q4V8R9|Q4V8R9_DANRE LOC100000597 protein (Fragment) OS=Danio rerio GN=LOC100000597 PE=2 SV=1	1e-74	95.27
all_isotig04072	1297	71	5.32	32.39	tr|Q4RKR6|Q4RKR6_TETNG Chromosome 5 SCAF15026, whole genome shotgun sequence. (Fragment) OS=Tetraodon nigroviridis GN=GSTENG00032816001 PE=4 SV=1	0.0005	82.14
all_isotig04075	1297	237	29.14	53.16	tr|C1BJG6|C1BJG6_OSMMO Probable Bax inhibitor-1 OS=Osmerus mordax GN=BI1 PE=2 SV=1	8e-69	84
all_isotig04077	1299	286	22.17	33.57	tr|B8X730|B8X730_DANRE TNFR superfamily member 5 OS=Danio rerio GN=cd40 PE=2 SV=1	6e-77	48.98
all_isotig04081	1298	272	51.54	81.99	tr|B0UXS0|B0UXS0_DANRE Heme oxygenase (Decycling) 1 OS=Danio rerio GN=hmox1 PE=4 SV=1	1e-121	87.45
all_isotig04085	1300	386	87	97.67	tr|Q6DHI8|Q6DHI8_DANRE RGP1 retrograde golgi transport homolog (S. cerevisiae) OS=Danio rerio GN=rgp1 PE=2 SV=1	0	97.67
all_isotig04089	1295	315	55.83	76.51	tr|A7MBT6|A7MBT6_DANRE Setd8b protein OS=Danio rerio GN=setd8b PE=2 SV=1	1e-134	76.03
all_isotig04093	1294	105	20.63	84.76	tr|Q9I9N1|Q9I9N1_DANRE Dap1a OS=Danio rerio GN=dap1a PE=2 SV=1	3e-45	84.76
all_isotig04097	1295	70	11.58	71.43	tr|C1JCJ9|C1JCJ9_HYPNO Transmembrane 9 superfamily protein member 4 (Fragment) OS=Hypophthalmichthys nobilis PE=2 SV=1	9e-20	96.15
all_isotig04098	1285	1027	56.5	23.56	tr|Q3LG56|Q3LG56_DANRE ORF2-encoded protein (Fragment) OS=Danio rerio GN=ORF2p PE=4 SV=1	1e-129	63.68
all_isotig04108	1292	208	27.86	57.69	tr|Q08BE2|Q08BE2_DANRE Novel protein similar to vertebrate regulator of G-protein signalling 4 (RGS4, zgc:153888) OS=Danio rerio GN=CH211-251N20.2 PE=2 SV=1	7e-65	86.96
all_isotig04111	1292	345	72.21	90.14	tr|Q66HW7|Q66HW7_DANRE Retinal degradation slow 2 OS=Danio rerio GN=prph2a PE=2 SV=1	0	92.84
all_isotig04112	1292	373	79.41	91.69	tr|D0EXE3|D0EXE3_DANRE Prostaglandin E receptor 1 subtype EP1b-like protein OS=Danio rerio PE=2 SV=1	0	91.69
all_isotig04119	1301	523	44.04	36.52	tr|Q803H1|Q803H1_DANRE RNA binding motif protein 39a OS=Danio rerio GN=rbm39a PE=1 SV=1	2e-98	61.41
all_isotig04122	1291	770	81.56	45.58	tr|Q5MPX4|Q5MPX4_DANRE Transferrin receptor 1a OS=Danio rerio GN=tfr1a PE=2 SV=1	0	82.98
all_isotig04127	1275	89	16.24	77.53	tr|Q5EAQ7|Q5EAQ7_DANRE Cltcb protein OS=Danio rerio GN=cltcb PE=4 SV=1	9e-31	95.83
all_isotig04132	1290	68	7.21	45.59	tr|E3TFY5|E3TFY5_ICTPU Small subunit of serine palmitoyltransferase a OS=Ictalurus punctatus GN=SSPTA PE=4 SV=1	3e-11	83.78
all_isotig04133	1292	741	46.44	26.99	tr|B5X246|B5X246_SALSA FYN-binding protein OS=Salmo salar GN=FYB PE=2 SV=1	1e-83	48.66
all_isotig04136	1286	651	50.86	39.94	tr|Q6PFJ8|Q6PFJ8_DANRE LOC402861 protein (Fragment) OS=Danio rerio GN=LOC402861 PE=2 SV=1	3e-72	71.01
all_isotig04139	1287	238	29.37	52.94	sp|Q32PP9|SOX14_DANRE Transcription factor Sox-14 OS=Danio rerio GN=sox14 PE=2 SV=1	1e-130	97.67
all_isotig04144	1290	795	31.4	16.98	tr|Q4TDM2|Q4TDM2_TETNG Chromosome undetermined SCAF6166, whole genome shotgun sequence. (Fragment) OS=Tetraodon nigroviridis GN=GSTENG00002720001 PE=4 SV=1	2e-70	44.12
all_isotig04157	1288	58	8.39	62.07	tr|Q4RDT7|Q4RDT7_TETNG Chromosome undetermined SCAF15728, whole genome shotgun sequence. (Fragment) OS=Tetraodon nigroviridis GN=GSTENG00038830001 PE=4 SV=1	8e-11	97.3
all_isotig04160	1287	252	56.64	96.43	tr|Q7ZTT4|Q7ZTT4_DANRE Chloride intracellular channel 4 OS=Danio rerio GN=clic4 PE=2 SV=1	1e-139	96.43
all_isotig04161	1284	293	35.28	57	tr|B3DLP1|B3DLP1_XENTR Putative uncharacterized protein OS=Xenopus tropicalis PE=2 SV=1	5e-84	55.72
all_isotig04163	1287	399	11.42	47.87	tr|Q1RLV6|Q1RLV6_DANRE Zgc:136791 OS=Danio rerio GN=zgc:136791 PE=2 SV=1	3e-14	66.22
all_isotig04172	1289	505	33.75	28.71	tr|A7S445|A7S445_NEMVE Predicted protein (Fragment) OS=Nematostella vectensis GN=v1g103876 PE=4 SV=1	3e-77	55.56
all_isotig04175	1286	222	33.36	64.41	tr|Q1LUS4|Q1LUS4_DANRE Novel protein (Zgc:103448) OS=Danio rerio GN=DKEY-184P18.1 PE=4 SV=1	4e-79	87.73
all_isotig04184	1281	141	13.82	41.84	tr|A2BGN8|A2BGN8_DANRE Novel protein (Fragment) OS=Danio rerio GN=DKEY-195E19.1-001 PE=4 SV=1	1e-27	43.7
all_isotig04189	1283	324	29.23	38.58	tr|Q5TZ57|Q5TZ57_DANRE Novel protein (Zgc:55309) OS=Danio rerio GN=znf395 PE=4 SV=1	1e-124	99.21
all_isotig04193	1282	148	31.12	89.86	tr|B5G4J3|B5G4J3_TAEGU Putative calmodulin variant 1 OS=Taeniopygia guttata PE=2 SV=1	1e-71	97.08
all_isotig04194	1282	275	53.12	82.55	tr|Q6TGU0|Q6TGU0_DANRE Myeloid leukemia-associated SET translocation protein OS=Danio rerio GN=setb PE=2 SV=1	1e-122	82.55
all_isotig04195	1284	174	12.85	31.61	tr|Q5XJB0|Q5XJB0_DANRE Zgc:103467 OS=Danio rerio GN=myl9 PE=2 SV=1	1e-24	96.49
all_isotig04202	1276	1354	77.35	24.3	tr|Q7SZZ1|Q7SZZ1_DANRE Novel protein similar to human KIAA0346 OS=Danio rerio GN=kdm6bb PE=4 SV=1	0	92.68
all_isotig04204	1279	399	37.06	39.6	tr|Q7ZWG1|Q7ZWG1_DANRE Tetratricopeptide repeat domain 4 OS=Danio rerio GN=ttc4 PE=1 SV=1	2e-72	59.85
all_isotig04206	1282	475	46.33	41.68	tr|Q8BVQ9|Q8BVQ9_MOUSE Putative uncharacterized protein OS=Mus musculus GN=Psmc2 PE=2 SV=1	1e-154	98.51
all_isotig04210	1277	334	27.25	34.73	tr|C1C4F2|C1C4F2_RANCA Transposable element Tc1 transposase OS=Rana catesbeiana GN=TC1A PE=2 SV=1	4e-52	50.43
all_isotig04220	1280	285	61.17	91.58	tr|A4FUN5|A4FUN5_DANRE Rab43 protein OS=Danio rerio GN=rab43 PE=2 SV=1	1e-147	93.88
all_isotig04221	1274	199	25.9	55.28	tr|Q6DH13|Q6DH13_DANRE Zgc:92689 OS=Danio rerio GN=zgc:92689 PE=2 SV=1	1e-58	100
all_isotig04231	1277	188	7.28	60.64	tr|A9V532|A9V532_MONBE Predicted protein OS=Monosiga brevicollis GN=27369 PE=4 SV=1	4e-07	48.44
all_isotig04239	1274	500	61.93	52.6	tr|Q5CZT1|Q5CZT1_DANRE Dipeptidyl-peptidase 7 OS=Danio rerio GN=dpp7 PE=2 SV=1	0	91.96
all_isotig04248	1275	176	19.06	46.02	tr|Q803K5|Q803K5_DANRE Tumor protein D52-like 2a OS=Danio rerio GN=tpd52l2a PE=1 SV=1	2e-38	89.01
all_isotig04252	1275	306	53.18	74.51	tr|A9C4A1|A9C4A1_DANRE Novel protein similar to vertebrate family with sequence similarity 110 OS=Danio rerio GN=si:dkey-95o9.3 PE=4 SV=1	1e-53	59.95
all_isotig04256	1277	867	81.75	40.14	tr|B7SDQ7|B7SDQ7_DANRE CL2 OS=Danio rerio GN=ccdc80 PE=2 SV=1	0	81.88
all_isotig04260	1275	72	8.47	50	tr|B8A5I0|B8A5I0_DANRE Novel protein (Wu:fk86b08) OS=Danio rerio GN=srgn PE=4 SV=1	2e-09	61.02
all_isotig04262	1267	91	9	41.76	tr|E3TES4|E3TES4_ICTPU Hepatitis b virus x-interacting protein-like protein OS=Ictalurus punctatus GN=HBXIP PE=4 SV=1	1e-12	97.44
all_isotig04265	1275	109	8.94	34.86	tr|A2BIK8|A2BIK8_DANRE Novel protein (Fragment) OS=Danio rerio GN=DKEY-26M3.2-001 PE=4 SV=1	6e-06	58.46
all_isotig04275	1273	965	48.08	21.14	tr|Q3LG55|Q3LG55_DANRE Reverse transcriptase OS=Danio rerio PE=4 SV=1	6e-66	52.04
all_isotig04279	1267	928	43.57	22.31	tr|Q800H4|Q800H4_DANRE Novel protein OS=Danio rerio GN=matr3l1.1 PE=2 SV=2	2e-87	63.23
all_isotig04281	1268	965	36.44	15.96	tr|Q3LG55|Q3LG55_DANRE Reverse transcriptase OS=Danio rerio PE=4 SV=1	4e-80	67.54
all_isotig04290	1269	312	57.45	77.88	tr|E3TCK6|E3TCK6_9TELE Uridine phosphorylase 1 OS=Ictalurus furcatus GN=UPP1 PE=2 SV=1	1e-139	80.2
all_isotig04292	1271	249	50.75	86.35	tr|Q5XJ83|Q5XJ83_DANRE Coiled-coil domain containing 101 OS=Danio rerio GN=ccdc101 PE=2 SV=1	1e-116	86.69
all_isotig04302	1256	125	13.14	44	tr|Q4R9T2|Q4R9T2_TETNG Chromosome undetermined SCAF25352, whole genome shotgun sequence. (Fragment) OS=Tetraodon nigroviridis GN=GSTENG00000235001 PE=4 SV=1	7e-31	82.09
all_isotig04305	1275	406	89.41	93.6	tr|A2BFS6|A2BFS6_DANRE Dpagt1 protein OS=Danio rerio GN=dpagt1 PE=2 SV=1	0	96.2
all_isotig04311	1263	323	48.22	62.85	tr|Q5U3P4|Q5U3P4_DANRE FtsJ homolog 1 (E. coli) OS=Danio rerio GN=ftsj1 PE=2 SV=1	1e-108	76.89
all_isotig04316	1268	236	51.1	91.53	tr|Q6NY85|Q6NY85_DANRE Egl nine homolog 3 (C. elegans) OS=Danio rerio GN=egln3 PE=2 SV=1	1e-124	90.76
all_isotig04324	1264	630	58.15	38.89	tr|A0JMN2|A0JMN2_DANRE Novel protein similar to vertebrate carnitine acetyltransferase (CRAT, zgc:154046) OS=Danio rerio GN=CH211-163B2.5 PE=2 SV=1	1e-150	88.13
all_isotig04327	1274	169	16.48	41.42	tr|B5XEA3|B5XEA3_SALSA 60S ribosomal protein L10a OS=Salmo salar GN=RL10A PE=2 SV=1	8e-32	97.22
all_isotig04331	1266	350	25.36	30.57	tr|Q7ZUP7|Q7ZUP7_DANRE Novel protein similar to small nuclear RNA activating complex, polypeptide 1 (Snapc1, zgc:55475) OS=Danio rerio GN=snapc1b PE=2 SV=1	6e-64	66.05
all_isotig04336	1266	458	77.96	71.83	tr|A0JMN3|A0JMN3_DANRE Kruppel-like factor 11b OS=Danio rerio GN=klf11b PE=2 SV=1	0	85.45
all_isotig04338	1260	2594	63.1	10.22	tr|Q4SVD5|Q4SVD5_TETNG Chromosome undetermined SCAF13763, whole genome shotgun sequence. (Fragment) OS=Tetraodon nigroviridis GN=GSTENG00012036001 PE=4 SV=1	1e-156	79.34
all_isotig04341	1251	175	20.86	49.71	tr|C0PU21|C0PU21_SALSA Active breakpoint cluster region-related protein (Fragment) OS=Salmo salar GN=ABR PE=2 SV=1	3e-42	88.78
all_isotig04344	1256	308	35.35	48.05	sp|Q6P0T2|TAF8_DANRE Transcription initiation factor TFIID subunit 8 OS=Danio rerio GN=taf8 PE=1 SV=1	2e-81	88.1
all_isotig04346	1264	777	30.62	19.18	tr|D4A3T4|D4A3T4_RAT Uncharacterized protein OS=Rattus norvegicus GN=Zfyve1 PE=4 SV=1	9e-38	37.07
all_isotig04350	1262	375	80.59	90.4	tr|Q7ZU64|Q7ZU64_DANRE Capg protein (Fragment) OS=Danio rerio GN=capg PE=2 SV=1	0	92.37
all_isotig04352	1260	850	87.14	43.06	tr|B0UYK4|B0UYK4_DANRE Novel protein similar to vertebrate kinesin family member 5A (KIF5A) (Fragment) OS=Danio rerio GN=kif5ba PE=4 SV=1	0	94.09
all_isotig04353	1259	1931	37.89	9.89	tr|Q5NTZ3|Q5NTZ3_CYPCA Myosin heavy chain OS=Cyprinus carpio GN=MYH PE=4 SV=1	3e-63	66.53
all_isotig04357	1263	525	33.49	26.86	tr|Q6DHT4|Q6DHT4_DANRE Zgc:92082 OS=Danio rerio GN=aldh6a1 PE=2 SV=1	4e-77	95.27
all_isotig04364	1256	1960	30.33	11.68	sp|Q8VDD5|MYH9_MOUSE Myosin-9 OS=Mus musculus GN=Myh9 PE=1 SV=4	1e-99	76.97
all_isotig04375	1260	500	64.29	54	tr|Q1LXC3|Q1LXC3_DANRE Novel protein similar to vertebrate hyaluronoglucosaminidase 2 (HYAL2) (Fragment) OS=Danio rerio GN=hyal2 PE=4 SV=1	1e-160	80.6
all_isotig04379	1260	800	75.48	39.62	tr|Q5RIN3|Q5RIN3_DANRE Novel protein similar to vertebrate muscle derived protein (MDP77) (Fragment) OS=Danio rerio GN=txlnba PE=4 SV=1	1e-177	90.57
all_isotig04381	1259	499	72.68	61.12	tr|A7MC18|A7MC18_DANRE Zgc:171947 protein OS=Danio rerio GN=zgc:171947 PE=2 SV=1	1e-179	83.11
all_isotig04382	1260	1506	35	9.76	tr|Q1L8T8|Q1L8T8_DANRE Novel zinc finger protein OS=Danio rerio GN=znf865 PE=2 SV=1	2e-82	88.02
all_isotig04385	1257	367	54.89	62.67	tr|Q4V914|Q4V914_DANRE Novel protein similar to vertebrate H2A histone family, member Y (H2AFY, zgc:114051) OS=Danio rerio GN=h2afy2 PE=2 SV=1	1e-124	92.74
all_isotig04390	1255	975	92.99	39.9	tr|Q4L1N7|Q4L1N7_CARAU Colony stimulating factor 1 receptor membrane-bound form OS=Carassius auratus GN=c-fms PE=2 SV=1	0	98.23
all_isotig04395	1261	510	48.3	39.8	tr|Q7SXB4|Q7SXB4_DANRE HIRA interacting protein 3 OS=Danio rerio GN=hirip3 PE=2 SV=1	1e-84	51.79
all_isotig04401	1256	342	64.97	79.53	tr|A2CED5|A2CED5_DANRE Novel protein (Zgc:66417) OS=Danio rerio GN=CH211-135F11.3 PE=4 SV=1	1e-158	76.19
all_isotig04412	1257	68	15.27	94.12	sp|Q5BJC1|SSPTA_DANRE Small subunit of serine palmitoyltransferase A OS=Danio rerio GN=ssspta PE=2 SV=1	3e-30	94.12
all_isotig04413	1254	397	37.32	39.29	sp|Q6TGZ5|HPPD_DANRE 4-hydroxyphenylpyruvate dioxygenase OS=Danio rerio GN=hpd PE=2 SV=1	2e-92	89.66
all_isotig04415	1256	359	58.76	68.52	tr|Q9PVY7|Q9PVY7_ANGAN Angiotensin receptor OS=Anguilla anguilla PE=2 SV=1	1e-140	68.91
all_isotig04427	1254	542	47.61	36.72	tr|Q6NUU0|Q6NUU0_DANRE Lyric-like OS=Danio rerio GN=mtdha PE=2 SV=2	1e-134	73.43
all_isotig04428	1251	205	39.57	80.49	tr|B8A5M9|B8A5M9_DANRE Novel protein OS=Danio rerio GN=si:ch211-194h13.2 PE=4 SV=1	4e-93	80.49
all_isotig04430	1247	453	52.45	48.12	tr|B1A193|B1A193_XENLA Ras-association domain family 10 OS=Xenopus laevis GN=rassf10 PE=2 SV=1	1e-115	58.92
all_isotig04433	1254	413	11.24	37.05	sp|Q69566|U88_HHV6U Uncharacterized protein U88 OS=Human herpesvirus 6A (strain Uganda-1102) GN=U88 PE=4 SV=1	3e-08	46.53
all_isotig04436	1252	296	41.69	58.78	tr|E2E3F7|E2E3F7_DANRE E4 binding protein 4-3 OS=Danio rerio GN=E4BP4-3 PE=2 SV=1	2e-74	53.21
all_isotig04438	1252	688	57.27	34.74	tr|A7S9J6|A7S9J6_NEMVE Predicted protein OS=Nematostella vectensis GN=v1g243769 PE=4 SV=1	1e-177	86.59
all_isotig04443	1255	163	38.96	100	tr|Q6PBY8|Q6PBY8_DANRE S-phase kinase-associated protein 1 OS=Danio rerio GN=skp1 PE=2 SV=1	9e-91	100
all_isotig04445	1253	479	75.18	65.55	tr|Q4QRH1|Q4QRH1_DANRE Wu:fd12d03 protein (Fragment) OS=Danio rerio GN=wu:fd12d03 PE=1 SV=1	0	98.12
all_isotig04449	1249	386	90.31	97.41	tr|Q7ZWE5|Q7ZWE5_DANRE Proteasome (Prosome, macropain) 26S subunit, non-ATPase, 6 OS=Danio rerio GN=psmd6 PE=2 SV=1	0	97.66
all_isotig04452	1251	583	41.25	29.5	tr|A4QP14|A4QP14_DANRE Zgc:162698 protein OS=Danio rerio GN=zgc:162698 PE=2 SV=1	3e-94	89.58
all_isotig04458	1247	421	64.23	63.42	tr|A9JRS9|A9JRS9_DANRE Adaptor-related protein complex 3, mu 1 subunit OS=Danio rerio GN=ap3m1 PE=2 SV=1	1e-151	92.39
all_isotig04465	1242	122	13.04	44.26	tr|Q5DGZ9|Q5DGZ9_SCHJA SJCHGC06398 protein OS=Schistosoma japonicum PE=2 SV=1	1e-31	59.34
all_isotig04469	1244	217	18.57	35.48	tr|Q0V9H0|Q0V9H0_XENTR Putative uncharacterized protein MGC147094 OS=Xenopus tropicalis GN=flna PE=2 SV=1	2e-38	81.05
all_isotig04470	1243	348	61.79	73.56	tr|Q31387|Q31387_CYPCA MHC class I protein OS=Cyprinus carpio GN=Cyca-UA1*01 PE=2 SV=1	1e-145	74.2
all_isotig04476	1248	415	60.58	60.72	tr|Q5PR46|Q5PR46_DANRE Zgc:103558 OS=Danio rerio GN=zgc:103558 PE=2 SV=1	1e-135	66.32
all_isotig04480	1247	240	12.51	35	tr|E2C4L6|E2C4L6_9HYME Putative uncharacterized protein (Fragment) OS=Harpegnathos saltator GN=EAI_14210 PE=4 SV=1	7e-12	55.32
all_isotig04483	1246	208	23.6	47.12	tr|B5X964|B5X964_SALSA Kinase C delta type OS=Salmo salar GN=KPCD PE=2 SV=1	5e-50	79.03
all_isotig04485	1246	181	21.43	49.17	tr|Q4SV62|Q4SV62_TETNG Chromosome undetermined SCAF13786, whole genome shotgun sequence. (Fragment) OS=Tetraodon nigroviridis GN=GSTENG00012138001 PE=4 SV=1	6e-48	87.25
all_isotig04487	1244	89	18.81	87.64	sp|Q6AXJ3|DEXI_DANRE Dexamethasone-induced protein homolog OS=Danio rerio GN=dexi PE=3 SV=1	2e-35	91.76
all_isotig04499	1244	446	96.22	89.46	sp|Q1LUA8|EI3EB_DANRE Eukaryotic translation initiation factor 3 subunit E-B OS=Danio rerio GN=eif3eb PE=2 SV=2	0	97.32
all_isotig04503	1239	340	27.6	33.53	tr|Q6X1Z4|Q6X1Z4_RANPI Transposase OS=Rana pipiens PE=4 SV=1	2e-54	59.38
all_isotig04512	1242	428	13.77	40.65	tr|A5WWL4|A5WWL4_DANRE Novel protein (Fragment) OS=Danio rerio GN=CH73-256J6.6-001 PE=4 SV=1	9e-17	72.15
all_isotig04513	1240	94	10.16	44.68	tr|B3DHM1|B3DHM1_DANRE Zgc:194655 OS=Danio rerio GN=zgc:194655 PE=4 SV=1	1e-13	47.73
all_isotig04514	1239	201	18.89	38.81	tr|A3KQQ3|A3KQQ3_DANRE Novel protein OS=Danio rerio GN=DKEY-208M12.2-001 PE=4 SV=1	1e-35	47.27
all_isotig04522	1240	195	17.9	37.95	tr|Q5JS89|Q5JS89_HUMAN Furry homolog (Drosophila) OS=Homo sapiens GN=FRY PE=2 SV=1	1e-36	73.27
all_isotig04523	1243	408	29.93	30.39	tr|A1A5X1|A1A5X1_DANRE Mitogen-activated protein kinase-activated protein kinase 3 OS=Danio rerio GN=mapkapk3 PE=2 SV=1	2e-66	93.94
all_isotig04530	1241	1088	58.5	22.24	tr|Q5RI61|Q5RI61_DANRE Novel protein similar to vertebrate protein kinase lysine deficient 1 (PRKWNK1) (Fragment) OS=Danio rerio GN=wnk1 PE=4 SV=1	1e-125	79.61
all_isotig04532	1236	89	15.53	71.91	tr|Q3V3Z1|Q3V3Z1_MOUSE Putative uncharacterized protein (Fragment) OS=Mus musculus GN=Prpf18 PE=2 SV=1	8e-36	100
all_isotig04535	1239	311	47.22	62.7	sp|Q6AZB3|CPIN1_DANRE Anamorsin OS=Danio rerio GN=ciapin1 PE=2 SV=1	1e-134	89.86
all_isotig04546	1239	167	34.87	86.23	tr|Q7ZTH7|Q7ZTH7_DANRE PPPDE peptidase domain containing 2b OS=Danio rerio GN=pppde2b PE=2 SV=1	2e-81	86.75
all_isotig04555	1236	302	62.62	85.43	tr|A3KNW6|A3KNW6_DANRE Zgc:162608 protein OS=Danio rerio GN=zgc:162608 PE=2 SV=1	1e-142	87.16
all_isotig04570	1232	398	63.56	65.58	tr|Q1L9E4|Q1L9E4_DANRE Cathepsin D OS=Danio rerio GN=ctsd PE=2 SV=1	1e-152	94.91
all_isotig04576	1237	108	10.43	39.81	tr|E3TEM2|E3TEM2_ICTPU Peptidyl-prolyl cis-trans isomerase fkbp1b OS=Ictalurus punctatus GN=FKB1B PE=4 SV=1	1e-16	100
all_isotig04580	1237	181	13.34	30.39	tr|Q5DGU9|Q5DGU9_SCHJA SJCHGC06004 protein OS=Schistosoma japonicum PE=2 SV=1	2e-21	47.41
all_isotig04583	1227	331	52.57	64.95	tr|A2AV34|A2AV34_DANRE Novel protein similar to vertebrate coenzyme Q9 homolog (S. cerevisiae) (COQ9) OS=Danio rerio GN=coq9 PE=4 SV=1	1e-144	94.71
all_isotig04584	1235	576	35.22	25.17	tr|Q6P942|Q6P942_DANRE Synovial sarcoma, X breakpoint 2 interacting protein OS=Danio rerio GN=ssx2ip PE=2 SV=1	1e-78	85.29
all_isotig04598	1234	666	37.44	23.12	tr|Q1LVM1|Q1LVM1_DANRE Novel protein OS=Danio rerio GN=gpcpd1 PE=4 SV=2	1e-86	87.5
all_isotig04599	1232	393	61.61	64.38	tr|Q6P948|Q6P948_DANRE Novel protein (Zgc:73271) OS=Danio rerio GN=pdha1a PE=1 SV=1	1e-148	94.4
all_isotig04606	1228	124	16.86	55.65	tr|Q4RA81|Q4RA81_TETNG Chromosome undetermined SCAF24289, whole genome shotgun sequence. (Fragment) OS=Tetraodon nigroviridis GN=GSTENG00038892001 PE=4 SV=1	4e-32	63.89
all_isotig04609	1230	119	20.49	70.59	tr|Q4TCV0|Q4TCV0_TETNG Chromosome undetermined SCAF6693, whole genome shotgun sequence. (Fragment) OS=Tetraodon nigroviridis GN=GSTENG00003133001 PE=4 SV=1	4e-48	79.25
all_isotig04616	1227	272	28.12	42.28	tr|Q502L0|Q502L0_DANRE Zgc:112045 OS=Danio rerio GN=zgc:112045 PE=2 SV=1	8e-61	69.7
all_isotig04617	1234	247	27.47	45.75	tr|Q5TYN8|Q5TYN8_DANRE Novel connexin family protein OS=Danio rerio GN=cx28.1 PE=4 SV=1	3e-61	73.86
all_isotig04619	1234	1267	96.76	31.41	sp|Q6PCR7|EIF3A_DANRE Eukaryotic translation initiation factor 3 subunit A OS=Danio rerio GN=eif3a PE=2 SV=1	0	97.31
all_isotig04622	1233	325	20.92	46.46	tr|B0CLV2|B0CLV2_DANRE Si:dkey-19a16.1 OS=Danio rerio GN=sc:d0261 PE=2 SV=1	4e-36	67.19
all_isotig04624	1234	393	48.87	51.15	tr|Q4S516|Q4S516_TETNG Chromosome 6 SCAF14737, whole genome shotgun sequence. (Fragment) OS=Tetraodon nigroviridis GN=GSTENG00023932001 PE=4 SV=1	1e-110	86.27
all_isotig04626	1231	232	41.43	73.28	tr|A9JRX5|A9JRX5_DANRE Si:dkey-10p5.7 OS=Danio rerio GN=si:dkey-10p5.7 PE=2 SV=1	3e-96	78.34
all_isotig04629	1223	245	40.96	68.16	tr|Q4V9H8|Q4V9H8_DANRE Zgc:112356 OS=Danio rerio GN=zgc:112356 PE=2 SV=1	1e-93	92.27
all_isotig04636	1232	463	56.01	49.68	tr|Q6PBN6|Q6PBN6_DANRE Inositol hexaphosphate kinase 2 OS=Danio rerio GN=ip6k2 PE=2 SV=1	1e-126	91.27
all_isotig04638	1234	355	32.82	38.03	tr|Q5RHK8|Q5RHK8_DANRE Pin2/trf1-interacting protein 1 OS=Danio rerio GN=pinx1 PE=2 SV=1	1e-111	79.88
all_isotig04639	1232	209	46.75	91.87	tr|Q1LY78|Q1LY78_DANRE Ras homolog gene family, member F OS=Danio rerio GN=rhof PE=4 SV=1	1e-107	92.31
all_isotig04644	1230	158	32.93	85.44	tr|E3TG80|E3TG80_ICTPU Sumo-conjugating enzyme ubc9 OS=Ictalurus punctatus GN=UBC9 PE=2 SV=1	4e-76	100
all_isotig04647	1221	241	24.08	40.66	tr|Q7T3A2|Q7T3A2_DANRE Zgc:64012 OS=Danio rerio GN=zgc:64012 PE=2 SV=1	3e-63	71.01
all_isotig04651	1226	524	68.03	53.05	tr|Q7SXH8|Q7SXH8_DANRE Coagulation factor II (Thrombin) OS=Danio rerio GN=f2 PE=2 SV=1	1e-168	88.54
all_isotig04665	1224	340	65.69	78.82	tr|Q568I4|Q568I4_DANRE Zgc:110283 OS=Danio rerio GN=zgc:110283 PE=2 SV=1	1e-146	78.13
all_isotig04669	1227	324	52.08	65.74	tr|Q7ZTS8|Q7ZTS8_DANRE Elavl1 protein OS=Danio rerio GN=elavl1 PE=1 SV=1	1e-139	91.42
all_isotig04673	1230	565	57.07	41.42	tr|A7BI57|A7BI57_CYPCA Cytochrome b245 beta polypeptide OS=Cyprinus carpio GN=gp91phox PE=2 SV=1	1e-137	95.9
all_isotig04676	1214	302	26.69	35.76	tr|Q4RM79|Q4RM79_TETNG Chromosome 10 SCAF15019, whole genome shotgun sequence. (Fragment) OS=Tetraodon nigroviridis GN=GSTENG00032176001 PE=4 SV=1	2e-79	82.44
all_isotig04679	1204	397	52.33	52.9	tr|A5PMF3|A5PMF3_DANRE Novel protein containing a NACHT domain (Fragment) OS=Danio rerio GN=CH211-114L13.4-001 PE=4 SV=1	1e-113	80.77
all_isotig04685	1225	502	65.88	53.59	tr|Q66L64|Q66L64_DANRE Ectonucleoside triphosphate diphosphohydrolase 2 a.1 OS=Danio rerio GN=entpd2a.1 PE=2 SV=1	0	82.77
all_isotig04690	1226	232	48.21	84.91	tr|A3KP80|A3KP80_DANRE Zgc:163023 protein OS=Danio rerio GN=zgc:163023 PE=2 SV=1	1e-116	84.91
all_isotig04694	1224	320	53.43	68.12	sp|Q8JIR0|BMI1A_DANRE Polycomb complex protein BMI-1-A OS=Danio rerio GN=bmi1a PE=1 SV=2	1e-122	91.98
all_isotig04695	1225	183	38.94	86.89	sp|Q1L864|JGN1B_DANRE Protein jagunal homolog 1-B OS=Danio rerio GN=jagn1b PE=2 SV=1	3e-91	95.21
all_isotig04697	1227	225	40.34	73.33	tr|Q3YAD3|Q3YAD3_HUMAN Potassium channel interacting protein 1 OS=Homo sapiens PE=2 SV=1	1e-97	78.57
all_isotig04707	1226	204	20.8	41.67	tr|A4JYM7|A4JYM7_DANRE CDNA, clone cssl:d0191 OS=Danio rerio GN=sc:d191 PE=2 SV=1	4e-28	48.02
all_isotig04713	1222	140	19.89	57.86	tr|B3DGI6|B3DGI6_DANRE Ripply1 OS=Danio rerio GN=ripply1 PE=2 SV=1	6e-42	88.04
all_isotig04720	1224	240	42.89	72.92	tr|Q4V9G5|Q4V9G5_DANRE Zgc:113369 OS=Danio rerio GN=rnaset2 PE=2 SV=1	1e-105	74.47
all_isotig04722	1221	123	13.27	43.9	tr|Q5RGH7|Q5RGH7_DANRE Novel protein similar to vertebrate CD209 antigen (CD209) (Fragment) OS=Danio rerio GN=si:ch211-214k5.3 PE=4 SV=1	6e-31	46.55
all_isotig04725	1220	366	80.9	89.89	tr|Q08C97|Q08C97_DANRE Zgc:153353 OS=Danio rerio GN=agmat PE=2 SV=1	0	90.38
all_isotig04726	1215	1401	31.36	9.06	tr|E2CYN3|E2CYN3_DANRE Rho-kinase 2 OS=Danio rerio GN=rock2b PE=2 SV=1	1e-120	90.07
all_isotig04735	1217	418	71.24	69.14	tr|B8JLQ4|B8JLQ4_DANRE UDP-GlcNAc:betaGal beta-1,3-N-acetylglucosaminyltransferase 7 OS=Danio rerio GN=b3gnt7 PE=4 SV=1	1e-174	82.1
all_isotig04736	1221	604	45.7	30.79	tr|A2RRV7|A2RRV7_DANRE Zgc:158381 protein OS=Danio rerio GN=ryk PE=2 SV=1	1e-106	100
all_isotig04741	1217	310	66.56	87.1	tr|Q6GQN9|Q6GQN9_DANRE Dehydrogenase/reductase (SDR family) member 1 OS=Danio rerio GN=dhrs1 PE=2 SV=1	1e-155	87.1
all_isotig04745	1218	157	20.94	54.14	tr|Q5DTJ3|Q5DTJ3_MOUSE MKIAA4180 protein (Fragment) OS=Mus musculus GN=Tacc2 PE=2 SV=1	3e-40	89.47
all_isotig04746	1220	400	31.48	32	tr|Q7ZWB6|Q7ZWB6_DANRE Thioredoxin interacting protein OS=Danio rerio GN=txnip PE=2 SV=1	6e-68	66.32
all_isotig04754	1220	914	30.25	13.46	tr|B0S5R7|B0S5R7_DANRE Novel protein similar to vertebrate leucine rich repeat and fibronectin type III domain containing 2 (LRFN2) (Fragment) OS=Danio rerio GN=DKEY-46D17.3-001 PE=4 SV=1	4e-46	53.02
all_isotig04788	1221	1420	74.45	21.34	tr|Q6ZM95|Q6ZM95_DANRE Novel protein similar to human pre-mRNA cleavage complex II protein Pcf11 (PCF11) OS=Danio rerio GN=pcf11 PE=4 SV=1	1e-168	74.81
all_isotig04794	1217	804	59.41	34.2	tr|Q4SC19|Q4SC19_TETNG Chromosome 14 SCAF14660, whole genome shotgun sequence. (Fragment) OS=Tetraodon nigroviridis GN=GSTENG00020701001 PE=4 SV=1	1e-142	88.93
all_isotig04799	1213	497	47.98	39.03	tr|A1L1P3|A1L1P3_DANRE Zgc:158222 OS=Danio rerio GN=zgc:158222 PE=2 SV=1	1e-132	88.18
all_isotig04801	1214	315	60.05	77.14	sp|Q7SXB5|PF23B_DANRE PHD finger protein 23B OS=Danio rerio GN=phf23b PE=2 SV=1	1e-132	85.56
all_isotig04805	1215	616	88.89	58.44	tr|B8JJL6|B8JJL6_DANRE Novel protein similar to H.sapiens FRMD6, FERM domain containing 6 (FRMD6, zgc:110114) OS=Danio rerio GN=frmd6 PE=4 SV=1	0	97.3
all_isotig04819	1214	369	65.24	71.54	sp|Q9W678|P53_BARBU Cellular tumor antigen p53 OS=Barbus barbus GN=tp53 PE=2 SV=1	1e-150	91.67
all_isotig04821	1210	174	15.87	36.78	tr|A4JYP9|A4JYP9_DANRE Wu:fu71h07 OS=Danio rerio GN=wu:fu71h07 PE=2 SV=1	2e-20	39.26
all_isotig04823	1213	163	20.53	50.92	sp|Q6GMG8|LITAF_DANRE Lipopolysaccharide-induced tumor necrosis factor-alpha factor homolog OS=Danio rerio GN=litaf PE=2 SV=1	1e-62	86.46
all_isotig04828	1213	590	32.89	22.54	tr|Q4RG11|Q4RG11_TETNG Chromosome undetermined SCAF15107, whole genome shotgun sequence. (Fragment) OS=Tetraodon nigroviridis GN=GSTENG00035065001 PE=4 SV=1	3e-38	58.59
all_isotig04829	1213	322	30.42	38.2	tr|Q5U3E4|Q5U3E4_DANRE Zgc:103668 OS=Danio rerio GN=zgc:103668 PE=2 SV=1	5e-68	89.13
all_isotig04838	1217	1533	64.09	19.37	tr|A5HLY6|A5HLY6_DANRE Gravin OS=Danio rerio GN=akap12 PE=1 SV=1	1e-160	85.25
all_isotig04839	1210	252	55.54	88.89	tr|A8E596|A8E596_DANRE Zgc:162327 protein OS=Danio rerio GN=pnpla4 PE=2 SV=1	1e-126	89.24
all_isotig04840	1211	169	14.37	34.32	tr|O70180|O70180_RAT Utrophin (Fragment) OS=Rattus norvegicus GN=Utrn PE=2 SV=1	1e-23	55.24
all_isotig04844	1209	600	67.99	45.67	tr|Q9PTP0|Q9PTP0_CARAU Prolactin receptor OS=Carassius auratus PE=2 SV=1	1e-164	99.28
all_isotig04852	1208	632	87.67	55.85	sp|Q6TEL0|MTMR8_DANRE Myotubularin-related protein 8 OS=Danio rerio GN=mtmr8 PE=2 SV=1	0	92.65
all_isotig04853	1207	372	70.34	76.08	tr|Q6DRM4|Q6DRM4_DANRE Actopaxin OS=Danio rerio GN=parvaa PE=2 SV=1	0	96.92
all_isotig04854	1210	475	37.69	32	tr|Q6P022|Q6P022_DANRE Novel protein (Zgc:77804) OS=Danio rerio GN=u2af2b PE=1 SV=1	5e-84	92.68
all_isotig04855	1208	652	38	23.47	tr|Q502M4|Q502M4_DANRE UDP-N-acetyl-alpha-D-galactosamine: polypeptide N-acetylgalactosaminyltransferase 7 OS=Danio rerio GN=galnt7 PE=2 SV=1	1e-126	95.62
all_isotig04856	1208	965	46.44	19.38	tr|Q3LG55|Q3LG55_DANRE Reverse transcriptase OS=Danio rerio PE=4 SV=1	1e-106	75.4
all_isotig04865	1212	246	37.62	61.79	tr|Q6P0W1|Q6P0W1_DANRE Zgc:65811 OS=Danio rerio GN=zgc:65811 PE=2 SV=1	2e-87	66.67
all_isotig04871	1208	144	31.04	86.81	tr|B7ZVN2|B7ZVN2_DANRE Solute carrier family 48 (Heme transporter), member 1b OS=Danio rerio GN=slc48a1b PE=2 SV=1	3e-69	86.81
all_isotig04873	1208	512	40.73	32.03	tr|Q6DC65|Q6DC65_DANRE Zgc:100974 OS=Danio rerio GN=zgc:100974 PE=2 SV=1	1e-86	71.3
all_isotig04874	1199	564	32.28	22.87	tr|B7ZVP9|B7ZVP9_DANRE Similar to tripartite motif-containing 8 OS=Danio rerio GN=trim8 PE=2 SV=1	2e-71	96.99
all_isotig04880	1207	421	49.21	47.03	tr|Q6P3K3|Q6P3K3_DANRE F-box protein 9 OS=Danio rerio GN=fbxo9 PE=2 SV=1	1e-111	94.29
all_isotig04884	1205	603	45.06	30.02	tr|Q9YI32|Q9YI32_CARAU Secretogranin II OS=Carassius auratus PE=2 SV=1	2e-97	76.37
all_isotig04886	1206	352	54.98	62.78	tr|Q32WF4|Q32WF4_DANRE Alpha-1,3-fucosyltransferase OS=Danio rerio GN=fut7 PE=2 SV=1	1e-151	78.37
all_isotig04894	1211	94	11.15	47.87	tr|Q4TAF8|Q4TAF8_TETNG Chromosome undetermined SCAF7349, whole genome shotgun sequence. (Fragment) OS=Tetraodon nigroviridis GN=GSTENG00004225001 PE=4 SV=1	2e-19	86.54
all_isotig04899	1205	228	48.55	85.53	tr|Q564A4|Q564A4_DANRE B-cell leukemia/lymphoma 2 OS=Danio rerio GN=bcl2 PE=2 SV=1	1e-109	85.9
all_isotig04901	1203	164	13.97	34.15	tr|D2HRH8|D2HRH8_AILME Putative uncharacterized protein (Fragment) OS=Ailuropoda melanoleuca GN=PANDA_014599 PE=4 SV=1	8e-07	43.41
all_isotig04903	1204	498	55.07	44.38	sp|A2CER7|SPNS3_DANRE Protein spinster homolog 3 OS=Danio rerio GN=spns3 PE=2 SV=1	1e-124	86.67
all_isotig04904	1206	326	37.06	45.71	sp|Q66I08|OSTA_DANRE Organic solute transporter subunit alpha OS=Danio rerio GN=osta PE=2 SV=1	2e-78	86.63
all_isotig04905	1205	261	41.08	63.22	tr|A7MC21|A7MC21_DANRE LOC562362 protein (Fragment) OS=Danio rerio GN=LOC562362 PE=2 SV=1	3e-85	66.8
all_isotig04908	1203	510	63.34	49.8	tr|Q7SXB4|Q7SXB4_DANRE HIRA interacting protein 3 OS=Danio rerio GN=hirip3 PE=2 SV=1	1e-133	73.62
all_isotig04910	1206	1380	40.3	11.74	tr|B0V123|B0V123_DANRE Condensin complex subunit 1 OS=Danio rerio GN=si:ch73-60l17.1 PE=3 SV=2	4e-86	90
all_isotig04921	1202	8891	56.91	12.39	sp|A2AAJ9|OBSCN_MOUSE Obscurin OS=Mus musculus GN=Obscn PE=2 SV=2	5e-73	77.03
all_isotig04925	1202	82	13.98	68.29	tr|Q4S769|Q4S769_TETNG Chromosome undetermined SCAF14721, whole genome shotgun sequence. (Fragment) OS=Tetraodon nigroviridis GN=GSTENG00022953001 PE=4 SV=1	5e-23	69.14
all_isotig04928	1202	658	58.9	35.87	tr|Q7ZUF5|Q7ZUF5_DANRE Transmembrane 9 superfamily member 2 OS=Danio rerio GN=tm9sf2 PE=2 SV=1	1e-138	98.33
all_isotig04930	1202	459	41.43	68.85	tr|A3KP62|A3KP62_DANRE Zgc:162972 protein OS=Danio rerio GN=zgc:162972 PE=2 SV=1	2e-64	73.45
all_isotig04934	1197	447	36.84	32.89	tr|C0HBT0|C0HBT0_SALSA Equilibrative nucleoside transporter 1 OS=Salmo salar GN=S29A1 PE=2 SV=1	1e-111	72.77
all_isotig04936	1200	126	26.75	84.92	sp|Q66IB8|CB076_DANRE UPF0538 protein C2orf76 homolog OS=Danio rerio GN=zgc:101851 PE=2 SV=1	8e-57	85.6
all_isotig04941	1198	145	11.52	31.72	tr|B5XEX6|B5XEX6_SALSA Butyrophilin subfamily 2 member A2 OS=Salmo salar GN=BT2A2 PE=2 SV=1	3e-16	44.66
all_isotig04944	1203	1258	34.16	10.89	tr|O93520|O93520_ORYLA Reverse transcriptase OS=Oryzias latipes PE=4 SV=1	1e-74	41.39
all_isotig04948	1194	127	24.62	77.17	tr|C1BGM5|C1BGM5_ONCMY NADH dehydrogenase 1 beta subcomplex subunit 4 OS=Oncorhynchus mykiss GN=NDUB4 PE=2 SV=1	2e-48	78.4
all_isotig04966	1199	213	22.02	41.31	tr|Q6PBK7|Q6PBK7_DANRE Zinc finger, A20 domain containing 2 OS=Danio rerio GN=zfand5a PE=2 SV=1	3e-46	94.62
all_isotig04973	1193	207	24.14	46.38	sp|Q5XIX8|L12R1_DANRE Loss of heterozygosity 12 chromosomal region 1 protein homolog OS=Danio rerio GN=loh12cr1 PE=2 SV=1	2e-81	97.96
all_isotig04976	1197	326	21.3	34.36	tr|Q3V3F5|Q3V3F5_MOUSE Putative uncharacterized protein (Fragment) OS=Mus musculus GN=Prkd2 PE=2 SV=1	3e-40	75.89
all_isotig04977	1196	543	33.61	24.68	tr|C0PU67|C0PU67_SALSA Gelsolin (Fragment) OS=Salmo salar GN=GELS PE=2 SV=1	4e-76	82.72
all_isotig04986	1196	1911	36.62	11.15	tr|C3YB72|C3YB72_BRAFL Putative uncharacterized protein (Fragment) OS=Branchiostoma floridae GN=BRAFLDRAFT_126439 PE=4 SV=1	4e-09	44.38
all_isotig04987	1193	581	31.18	21.34	tr|B8JHZ6|B8JHZ6_DANRE Novel protein (Zgc:66472) OS=Danio rerio GN=DKEY-22I16.1 PE=4 SV=1	3e-50	52.54
all_isotig04988	1195	127	17.57	55.12	tr|Q7SX92|Q7SX92_DANRE Beta-synuclein OS=Danio rerio GN=sncb PE=2 SV=1	7e-32	86.42
all_isotig04990	1196	956	90.8	37.87	tr|Q7ZW40|Q7ZW40_DANRE USO1 homolog, vesicle docking protein (Yeast) OS=Danio rerio GN=uso1 PE=2 SV=1	0	90.95
all_isotig04995	1194	135	24.37	71.85	sp|Q6NWB6|UCMA_DANRE Unique cartilage matrix-associated protein OS=Danio rerio GN=ucma PE=2 SV=1	3e-50	76.98
all_isotig04996	1195	1019	45.19	17.66	tr|B8A4X7|B8A4X7_DANRE Novel protein similar to vertebrate LIM and calponin homology domains 1 (LIMCH1) OS=Danio rerio GN=si:ch211-157h5.2 PE=4 SV=1	1e-98	90.45
all_isotig05001	1191	1826	52.39	11.39	tr|B0UYM8|B0UYM8_DANRE Novel protein similar to human LIM domain 7 (LMO7) OS=Danio rerio GN=lmo7a PE=4 SV=1	1e-111	77.32
all_isotig05003	1194	960	36.68	15.21	tr|E1BEQ5|E1BEQ5_BOVIN Uncharacterized protein OS=Bos taurus GN=AMOTL1 PE=4 SV=1	3e-35	36.87
all_isotig05006	1189	359	46.68	51.53	tr|B8A4I0|B8A4I0_DANRE Mab-21-like 2 OS=Danio rerio GN=mab21l2 PE=4 SV=1	1e-148	96.35
all_isotig05014	1185	324	76.96	93.83	sp|Q568L5|A1A1B_DANRE Alcohol dehydrogenase [NADP+] B OS=Danio rerio GN=akr1a1b PE=2 SV=1	1e-179	93.83
all_isotig05016	1191	465	62.22	53.12	tr|B7ZQU4|B7ZQU4_XENLA Putative uncharacterized protein OS=Xenopus laevis GN=foxn3 PE=2 SV=1	1e-134	69.38
all_isotig05021	1191	1888	30.23	21.56	tr|D2HHJ3|D2HHJ3_AILME Putative uncharacterized protein (Fragment) OS=Ailuropoda melanoleuca GN=PANDA_010586 PE=4 SV=1	4e-61	92.31
all_isotig05027	1192	454	81.29	71.15	tr|Q0P4B3|Q0P4B3_DANRE Zgc:153192 OS=Danio rerio GN=nucb1 PE=2 SV=1	0	93.35
all_isotig05032	1191	377	44.08	46.42	tr|A1L1P4|A1L1P4_DANRE Zgc:158223 OS=Danio rerio GN=skap1 PE=2 SV=1	6e-97	83.73
all_isotig05036	1191	517	89.67	68.86	tr|Q4V8R2|Q4V8R2_DANRE Zgc:114195 OS=Danio rerio GN=agxt2 PE=2 SV=1	0	89.9
all_isotig05037	1184	978	40.29	16.26	tr|Q6TGU8|Q6TGU8_DANRE Ribosome binding protein 1 homolog 180kDa OS=Danio rerio GN=rrbp1 PE=2 SV=1	1e-75	82.81
all_isotig05040	1187	800	78.35	38.75	tr|Q4RY22|Q4RY22_TETNG Chromosome 3 SCAF14978, whole genome shotgun sequence OS=Tetraodon nigroviridis GN=GSTENG00027187001 PE=4 SV=1	1e-172	87.82
all_isotig05042	1184	506	54.98	42.89	tr|Q7SYI8|Q7SYI8_DANRE Zgc:66477 OS=Danio rerio GN=zgc:66477 PE=2 SV=1	1e-121	82.2
all_isotig05043	1190	89	18.66	83.15	sp|Q6AXJ3|DEXI_DANRE Dexamethasone-induced protein homolog OS=Danio rerio GN=dexi PE=3 SV=1	3e-34	83.15
all_isotig05046	1191	689	30.73	17.71	tr|B4DZI4|B4DZI4_HUMAN cDNA FLJ51413, highly similar to Cytosolic phospholipase A2 OS=Homo sapiens PE=2 SV=1	3e-59	77.71
all_isotig05056	1189	104	22.2	84.62	sp|Q566Z6|P15LB_DANRE Proline-rich protein 15-like protein B OS=Danio rerio GN=prr15lb PE=3 SV=1	2e-41	85.44
all_isotig05058	1188	408	43.18	62.5	tr|B0JZK2|B0JZK2_DANRE Zgc:174646 protein OS=Danio rerio GN=zgc:174646 PE=2 SV=1	1e-84	69.51
all_isotig05059	1189	474	85.03	71.1	tr|Q6DH98|Q6DH98_DANRE CNDP dipeptidase 2 (Metallopeptidase M20 family) OS=Danio rerio GN=cndp2 PE=2 SV=1	0	92.33
all_isotig05072	1188	453	52.78	46.14	tr|Q801U5|Q801U5_DANRE FK506 binding protein 5 OS=Danio rerio GN=fkbp5 PE=2 SV=1	1e-158	90.09
all_isotig05074	1180	778	74.24	45.12	tr|Q58EB8|Q58EB8_DANRE LOC560949 protein (Fragment) OS=Danio rerio GN=im:7148382 PE=2 SV=1	1e-144	74.3
all_isotig05078	1186	260	19.98	30.38	tr|B8YI05|B8YI05_DANRE CD154 OS=Danio rerio GN=cd40lg PE=2 SV=1	2e-37	62.2
all_isotig05083	1186	460	73.86	63.48	tr|Q7ZW97|Q7ZW97_DANRE Zgc:56653 OS=Danio rerio GN=pus3 PE=2 SV=1	1e-163	82.25
all_isotig05085	1184	186	35.98	76.34	tr|A7BI58|A7BI58_CYPCA Cytochrome b245 alpha polypeptide OS=Cyprinus carpio GN=p22phox PE=2 SV=1	3e-79	99.3
all_isotig05086	1184	92	8.87	38.04	tr|Q5RHY5|Q5RHY5_DANRE Novel transcript (Fragment) OS=Danio rerio GN=si:ch211-155o21.1 PE=4 SV=1	6e-13	53.85
all_isotig05087	1182	792	52.79	26.26	tr|A1L1N0|A1L1N0_DANRE Zgc:158151 OS=Danio rerio GN=pbxip1b PE=2 SV=1	1e-102	62.09
all_isotig05092	1186	237	38.2	63.71	tr|Q98SE2|Q98SE2_CHICK U2snRNP auxiliary factor small subunit OS=Gallus gallus GN=U2AF1 PE=2 SV=1	1e-82	93.79
all_isotig05095	1185	1058	30.13	11.25	tr|B3DK63|B3DK63_DANRE Zgc:194906 protein OS=Danio rerio GN=zgc:194906 PE=2 SV=1	1e-36	34.9
all_isotig05097	1182	483	72.84	59.42	tr|A1L1V6|A1L1V6_DANRE Zgc:158419 OS=Danio rerio GN=zgc:158419 PE=2 SV=1	1e-150	85.16
all_isotig05099	1178	322	32.6	39.44	tr|B0JZS2|B0JZS2_XENTR LOC100145228 protein OS=Xenopus tropicalis GN=LOC100145228 PE=2 SV=1	9e-55	77.58
all_isotig05106	1183	410	73.03	70.24	tr|Q5SPN7|Q5SPN7_DANRE Novel protein similar to vertebrate sphingomyelin phosphodiesterase, acid-like 3A (SMPDL3A) (Fragment) OS=Danio rerio GN=CH211-199I15.3-001 PE=4 SV=1	1e-172	85.97
all_isotig05125	1182	235	20.3	34.04	tr|Q5TZ05|Q5TZ05_DANRE Novel protein similar to vertebrate methionine sulfoxide reductase A (MSRA) OS=Danio rerio GN=si:dkey-221h15.1 PE=2 SV=1	1e-40	86.96
all_isotig05133	1183	1335	37.02	10.94	tr|Q4RIQ9|Q4RIQ9_TETNG Chromosome 7 SCAF15042, whole genome shotgun sequence. (Fragment) OS=Tetraodon nigroviridis GN=GSTENG00033782001 PE=4 SV=1	4e-76	64.89
all_isotig05138	1177	406	33.14	32.02	tr|Q6P3J6|Q6P3J6_DANRE FK506 binding protein 8 OS=Danio rerio GN=fkbp8 PE=2 SV=1	5e-64	79.75
all_isotig05142	1176	204	29.34	56.37	tr|B8Y262|B8Y262_CYPCA RAB7 OS=Cyprinus carpio GN=RAB7 PE=2 SV=1	7e-58	76.67
all_isotig05143	1179	182	23.92	51.65	tr|B8A4Q7|B8A4Q7_DANRE Novel protein similar to vertebrate calcium binding protein 39 (CAB39, zgc:92575) (Fragment) OS=Danio rerio GN=cab39l PE=4 SV=1	8e-41	75.81
all_isotig05145	1175	294	67.15	89.46	tr|Q6NXB1|Q6NXB1_DANRE Syntaxin 11a OS=Danio rerio GN=stx11a PE=2 SV=1	1e-145	89.76
all_isotig05147	1172	207	24.57	46.38	tr|Q6NWL9|Q6NWL9_DANRE Pdlim7 protein OS=Danio rerio GN=pdlim7 PE=2 SV=1	2e-51	88.89
all_isotig05151	1179	300	23.16	30.33	tr|Q7SY56|Q7SY56_DANRE Ras-related associated with diabetes OS=Danio rerio GN=rrad PE=2 SV=1	5e-44	98.91
all_isotig05152	1180	363	36.36	39.39	tr|Q6IM99|Q6IM99_DANRE Putative tyrosine recombinase (Fragment) OS=Danio rerio PE=4 SV=1	8e-76	62.72
all_isotig05156	1176	513	55.1	42.11	sp|Q7ZVA0|SMU1_DANRE WD40 repeat-containing protein SMU1 OS=Danio rerio GN=smu1 PE=2 SV=1	1e-163	93.51
all_isotig05167	1167	731	41.9	22.3	tr|B0S790|B0S790_DANRE Novel protein similar to H.sapiens STAT4, signal transducer and activator of transcription 4 (STAT4) OS=Danio rerio GN=stat4 PE=4 SV=1	1e-103	93.14
all_isotig05169	1177	225	27.27	47.56	tr|Q803X9|Q803X9_DANRE Calcium channel, voltage-dependent, gamma subunit 1 OS=Danio rerio GN=cacng1 PE=2 SV=1	1e-103	89.17
all_isotig05172	1167	133	19.54	57.14	tr|Q5SNX9|Q5SNX9_DANRE Novel protein similar to vertebrate lectin, galactose binding, soluble 8 (LGALS8) (Fragment) OS=Danio rerio GN=si:ch211-199l3.2 PE=4 SV=1	5e-38	76.77
all_isotig05175	1174	321	3.83	77.26	tr|B4KQQ1|B4KQQ1_DROMO GI19695 OS=Drosophila mojavensis GN=GI19695 PE=4 SV=1	3e-08	25.42
all_isotig05176	1174	136	24.28	69.85	tr|Q4RRD6|Q4RRD6_TETNG Chromosome 16 SCAF15002, whole genome shotgun sequence. (Fragment) OS=Tetraodon nigroviridis GN=GSTENG00030211001 PE=4 SV=1	2e-44	79.83
all_isotig05185	1176	212	46.43	85.85	tr|B5DDP0|B5DDP0_DANRE Zgc:110380 protein (Fragment) OS=Danio rerio GN=zgc:110380 PE=2 SV=1	5e-89	88.35
all_isotig05187	1175	524	60.77	45.42	tr|Q4TAF9|Q4TAF9_TETNG Chromosome undetermined SCAF7349, whole genome shotgun sequence OS=Tetraodon nigroviridis GN=GSTENG00004224001 PE=4 SV=1	1e-167	85.61
all_isotig05190	1176	662	65.56	38.82	tr|Q1L8N4|Q1L8N4_DANRE Novel protein similar to vertebrate solute carrier family 5 (Sodium/glucose cotransporter), member 2 (SLC5A2) (Zgc:85792) OS=Danio rerio GN=slc5a2 PE=4 SV=1	1e-149	88.62
all_isotig05191	1163	485	32.76	26.19	tr|Q4V938|Q4V938_DANRE Hiat1b protein OS=Danio rerio GN=hiat1b PE=2 SV=1	7e-53	62.87
all_isotig05195	1171	422	63.28	58.53	sp|Q7ZW00|AGK_DANRE Acylglycerol kinase, mitochondrial OS=Danio rerio GN=agk PE=2 SV=2	1e-141	88.53
all_isotig05196	1169	326	37.72	45.09	sp|Q08BV2|TYW5_DANRE tRNA wybutosine-synthesizing protein 5 OS=Danio rerio GN=tyw5 PE=2 SV=1	6e-82	89.63
all_isotig05198	1170	68	6.41	36.76	tr|A2CEW7|A2CEW7_DANRE Novel protein similar to vertebrate serine/threonine kinase 16 (STK16, zgc:112393) (Fragment) OS=Danio rerio GN=CH211-172N16.5 PE=4 SV=1	2e-06	86.21
all_isotig05208	1175	510	30.89	23.73	sp|Q6UX06|OLFM4_HUMAN Olfactomedin-4 OS=Homo sapiens GN=OLFM4 PE=1 SV=1	1e-51	38.54
all_isotig05211	1173	105	20.46	76.19	sp|Q6NV32|PTMAA_DANRE Prothymosin alpha-A OS=Danio rerio GN=ptmaa PE=2 SV=1	7e-42	95.24
all_isotig05227	1167	378	42.16	43.39	sp|Q4V8X0|TPRA1_DANRE Transmembrane protein adipocyte-associated 1 homolog OS=Danio rerio GN=tpra1 PE=2 SV=1	1e-171	94.8
all_isotig05233	1168	554	54.45	59.39	tr|A5WWL5|A5WWL5_DANRE Novel protein (Fragment) OS=Danio rerio GN=CH73-256J6.5-001 PE=4 SV=1	6e-92	74.39
all_isotig05234	1171	134	11.27	32.84	tr|A2BHH7|A2BHH7_DANRE Novel protein similar to vertebrate sulfotransferase family (Fragment) OS=Danio rerio GN=DKEY-165I8.7-001 PE=4 SV=1	6e-31	73.33
all_isotig05238	1165	276	23.43	32.97	tr|Q1M175|Q1M175_ONCMY Regulator of G-protein signalling 14 OS=Oncorhynchus mykiss PE=2 SV=1	7e-55	65
all_isotig05241	1171	214	50.21	91.59	tr|Q503F9|Q503F9_DANRE Zgc:110639 OS=Danio rerio GN=hdhd1 PE=2 SV=1	1e-109	92.02
all_isotig05242	1156	165	35.81	83.64	sp|Q8AWD1|M1I1L_DANRE Mid1-interacting protein 1-like OS=Danio rerio GN=mid1ip1l PE=2 SV=1	5e-70	86.79
all_isotig05245	1168	146	35.19	93.84	tr|B2BF92|B2BF92_9TELE Midkine a OS=Carassius gibelio PE=2 SV=1	7e-77	95.14
all_isotig05247	1170	792	84.36	41.54	tr|Q4RMY4|Q4RMY4_TETNG Chromosome 6 SCAF15017, whole genome shotgun sequence. (Fragment) OS=Tetraodon nigroviridis GN=GSTENG00031822001 PE=4 SV=1	0	84.58
all_isotig05250	1162	391	73.06	72.38	tr|Q5RIH8|Q5RIH8_DANRE Novel protein OS=Danio rerio GN=serpina10a PE=2 SV=1	1e-160	81.56
all_isotig05253	1167	1187	33.16	10.87	tr|O93284|O93284_TAKRU Pol polyprotein (Fragment) OS=Takifugu rubripes GN=pol PE=4 SV=2	1e-44	36.96
all_isotig05255	1169	201	20.27	39.3	tr|A3KQQ3|A3KQQ3_DANRE Novel protein OS=Danio rerio GN=DKEY-208M12.2-001 PE=4 SV=1	3e-33	47.31
all_isotig05257	1163	278	21.93	30.58	tr|C3YWT8|C3YWT8_BRAFL Putative uncharacterized protein (Fragment) OS=Branchiostoma floridae GN=BRAFLDRAFT_199990 PE=4 SV=1	6e-23	31.37
all_isotig05261	1160	429	79.4	71.56	tr|Q7ZWA9|Q7ZWA9_DANRE Eukaryotic translation initiation factor 5 OS=Danio rerio GN=eif5 PE=2 SV=1	1e-179	95.94
all_isotig05272	1166	382	48.63	49.48	sp|Q7ZVK4|VPS36_DANRE Vacuolar protein-sorting-associated protein 36 OS=Danio rerio GN=vps36 PE=2 SV=1	1e-101	96.43
all_isotig05274	1164	508	36.08	27.56	tr|B0S7W4|B0S7W4_DANRE Aldehyde dehydrogenase 9 family, member A1 like 1 OS=Danio rerio GN=aldh9a1a PE=2 SV=1	5e-77	96.55
all_isotig05276	1166	321	49.91	60.44	tr|Q5TIN9|Q5TIN9_DANRE Alpha-2,3-sialyltransferase ST3Gal I-r1 (Fragment) OS=Danio rerio GN=st3gal1 PE=2 SV=1	1e-118	62.18
all_isotig05283	1162	392	42.34	41.84	tr|A8WGD5|A8WGD5_DANRE LOC100006752 protein (Fragment) OS=Danio rerio GN=LOC100006752 PE=2 SV=1	8e-76	54.67
all_isotig05296	1159	110	12.94	45.45	sp|D3Z1U7|TM233_MOUSE Transmembrane protein 233 OS=Mus musculus GN=Tmem233 PE=3 SV=2	5e-21	70.42
all_isotig05300	1163	645	15.74	36.9	tr|D3ZFY5|D3ZFY5_RAT Uncharacterized protein OS=Rattus norvegicus GN=RGD1564214 PE=4 SV=1	8e-14	42.66
all_isotig05301	1164	396	28.09	43.69	tr|A9JST8|A9JST8_DANRE Zgc:171497 protein OS=Danio rerio GN=zgc:171497 PE=2 SV=1	1e-62	68.55
all_isotig05302	1163	185	28.63	60	tr|A3KQC6|A3KQC6_DANRE Novel protein similar to vertebrate centaurin, beta 2 (CENTB2) (Fragment) OS=Danio rerio GN=DKEY-254A11.4-001 PE=4 SV=1	2e-54	91.74
all_isotig05310	1161	1041	91.21	58.5	tr|Q1L949|Q1L949_DANRE Novel protein (Fragment) OS=Danio rerio GN=si:ch211-250g4.3 PE=4 SV=1	0	91.93
all_isotig05313	1148	595	40.24	25.88	tr|Q4RNG3|Q4RNG3_TETNG Chromosome undetermined SCAF15013, whole genome shotgun sequence. (Fragment) OS=Tetraodon nigroviridis GN=GSTENG00031571001 PE=4 SV=1	1e-111	81.91
all_isotig05319	1160	213	45.78	83.1	sp|Q6PFL6|CCD43_DANRE Coiled-coil domain-containing protein 43 OS=Danio rerio GN=ccdc43 PE=2 SV=1	2e-93	85.92
all_isotig05324	1163	177	17.28	37.29	tr|Q4SAU3|Q4SAU3_TETNG Chromosome 3 SCAF14679, whole genome shotgun sequence OS=Tetraodon nigroviridis GN=GSTENG00021269001 PE=4 SV=1	1e-14	67
all_isotig05326	1162	454	44.41	37.89	tr|Q0P4B3|Q0P4B3_DANRE Zgc:153192 OS=Danio rerio GN=nucb1 PE=2 SV=1	4e-90	88.21
all_isotig05334	1158	309	58.03	72.49	tr|B3DHI5|B3DHI5_DANRE Similar to purinergic receptor P2Y, G-protein coupled, 5 OS=Danio rerio GN=LOC798233 PE=2 SV=1	1e-126	72.49
all_isotig05340	1159	158	31.58	77.22	tr|E3TG80|E3TG80_ICTPU Sumo-conjugating enzyme ubc9 OS=Ictalurus punctatus GN=UBC9 PE=2 SV=1	6e-68	100
all_isotig05356	1162	404	32.79	31.44	tr|Q1LVH3|Q1LVH3_DANRE Basigin OS=Danio rerio GN=bsg PE=2 SV=1	5e-66	69.4
all_isotig05364	1151	412	83.15	77.43	sp|Q6DEJ5|AASD1_DANRE Alanyl-tRNA editing protein Aarsd1 OS=Danio rerio GN=aarsd1 PE=2 SV=1	0	90.11
all_isotig05370	1154	260	57.71	85.38	tr|Q6NY31|Q6NY31_DANRE Protein kinase, AMP-activated, beta 1 non-catalytic subunit OS=Danio rerio GN=prkab1b PE=2 SV=1	1e-131	89.16
all_isotig05371	1156	313	73.44	90.42	tr|Q7SYK2|Q7SYK2_DANRE C1GALT1-specific chaperone 1 OS=Danio rerio GN=c1galt1c1 PE=2 SV=1	1e-169	90.71
all_isotig05377	1155	1240	89.09	27.66	tr|Q1LWV8|Q1LWV8_DANRE Novel protein similar to vertebrate phospholipase C, gamma 2 (Phosphatidylinositol-specific) (PLCG2) OS=Danio rerio GN=plcg2 PE=4 SV=1	0	89.32
all_isotig05381	1154	607	33.28	21.09	tr|C0PUJ4|C0PUJ4_SALSA SLIT-ROBO Rho GTPase-activating protein 1 (Fragment) OS=Salmo salar GN=SRGP1 PE=2 SV=1	1e-67	75.74
all_isotig05388	1152	435	61.2	54.02	sp|Q07427|K1C18_CARAU Keratin, type I cytoskeletal 18 OS=Carassius auratus GN=krt18 PE=2 SV=1	1e-126	94
all_isotig05389	1154	1996	41.07	7.92	tr|Q20JQ8|Q20JQ8_DANRE Voltage-gated sodium channel type I alpha subunit Nav1.1Lb OS=Danio rerio GN=scn1lab PE=2 SV=1	1e-82	92.94
all_isotig05390	1154	495	61.35	47.68	tr|B5X280|B5X280_SALSA Dual specificity protein kinase CLK4 OS=Salmo salar GN=CLK4 PE=2 SV=1	1e-146	83.99
all_isotig05393	1150	640	62.61	37.5	sp|Q6NY89|LSG1_DANRE Large subunit GTPase 1 homolog OS=Danio rerio GN=lsg1 PE=2 SV=1	1e-140	71.64
all_isotig05395	1151	227	51.61	87.22	tr|Q6DI38|Q6DI38_DANRE STARD3 N-terminal like OS=Danio rerio GN=stard3nl PE=2 SV=1	1e-103	84.26
all_isotig05399	1154	933	67.07	27.65	tr|B0UYC6|B0UYC6_DANRE Novel protein similar to inositol polyphosphate-4-phosphatase, type I (Inpp4a) OS=Danio rerio GN=si:ch211-107m8.2 PE=4 SV=1	1e-143	95.56
all_isotig05403	1151	210	38.58	70.48	tr|C1BIR9|C1BIR9_OSMMO NADH dehydrogenase iron-sulfur protein 8, mitochondrial OS=Osmerus mordax GN=NDUS8 PE=2 SV=1	1e-83	99.33
all_isotig05404	1152	361	46.35	49.03	tr|Q4SC99|Q4SC99_TETNG Chromosome undetermined SCAF14659, whole genome shotgun sequence OS=Tetraodon nigroviridis GN=GSTENG00020600001 PE=4 SV=1	1e-87	55.62
all_isotig05405	1152	239	33.85	54.39	tr|C3KHJ2|C3KHJ2_ANOFI TIM21-like protein, mitochondrial OS=Anoplopoma fimbria GN=TI21L PE=2 SV=1	2e-70	79.27
all_isotig05406	1153	254	37.21	56.3	tr|Q7T328|Q7T328_DANRE Integral membrane protein 2Bb OS=Danio rerio GN=itm2bb PE=2 SV=1	2e-77	85.12
all_isotig05407	1144	360	53.76	56.94	tr|Q7SY32|Q7SY32_DANRE Zgc:63577 OS=Danio rerio GN=zgc:63577 PE=2 SV=1	1e-110	76.78
all_isotig05408	1148	292	70.82	92.81	tr|Q6P959|Q6P959_DANRE ATP synthase, H+ transporting, mitochondrial F1 complex, gamma polypeptide 1 OS=Danio rerio GN=atp5c1 PE=2 SV=1	1e-149	92.81
all_isotig05409	1148	454	62.2	53.74	tr|Q6PEL2|Q6PEL2_HUMAN ANKRD11 protein (Fragment) OS=Homo sapiens GN=ANKRD11 PE=2 SV=1	3e-78	62.96
all_isotig05412	1150	208	26.09	48.08	tr|Q5EB08|Q5EB08_DANRE Zgc:113436 OS=Danio rerio GN=zgc:113436 PE=2 SV=1	2e-50	75.76
all_isotig05414	1153	205	34.87	65.37	tr|B7ZDB6|B7ZDB6_DANRE Novel protein (Fragment) OS=Danio rerio GN=si:ch211-113e8.11 PE=4 SV=1	4e-61	73.63
all_isotig05415	1153	727	96.79	56.95	tr|B0S6V7|B0S6V7_DANRE Phosphoinositide-3-kinase, regulatory subunit 1 (P85 alpha) OS=Danio rerio GN=pik3r1 PE=4 SV=1	0	96.88
all_isotig05417	1142	1235	73.56	22.67	tr|Q6TEN8|Q6TEN8_DANRE Kinectin 1 OS=Danio rerio GN=ktn1 PE=2 SV=1	1e-141	73.88
all_isotig05422	1149	674	78.59	44.66	tr|A8HAK4|A8HAK4_DANRE Novel NACHT domanin containing protein (Fragment) OS=Danio rerio GN=si:dkey-121n8.3 PE=4 SV=1	1e-164	79
all_isotig05425	1146	797	46.86	22.46	tr|Q4RU11|Q4RU11_TETNG Chromosome 12 SCAF14996, whole genome shotgun sequence. (Fragment) OS=Tetraodon nigroviridis GN=GSTENG00028998001 PE=4 SV=1	7e-95	70.47
all_isotig05432	1153	823	30.96	14.46	sp|Q6P132|TXB1B_DANRE Tax1-binding protein 1 homolog B OS=Danio rerio GN=tax1bp1b PE=2 SV=3	7e-61	96.75
all_isotig05437	1150	899	47.48	20.24	sp|A2BFP5|S12A9_DANRE Solute carrier family 12 member 9 OS=Danio rerio GN=slc12a9 PE=3 SV=1	1e-101	83.49
all_isotig05440	1147	283	39.76	53.71	tr|A4QP65|A4QP65_DANRE Tprg1 protein OS=Danio rerio GN=tprg1 PE=2 SV=1	7e-88	85.39
all_isotig05443	1151	363	28.41	30.03	tr|Q90ZT0|Q90ZT0_DANRE Dystrophin variant Dp71 (Fragment) OS=Danio rerio GN=dmd PE=2 SV=1	1e-58	95.61
all_isotig05447	1150	666	85.04	48.95	tr|Q1LVM1|Q1LVM1_DANRE Novel protein OS=Danio rerio GN=gpcpd1 PE=4 SV=2	0	88.11
all_isotig05452	1148	512	67.68	50.59	tr|Q9IAS1|Q9IAS1_DANRE Heat shock transcription factor 1a OS=Danio rerio GN=hsf1 PE=2 SV=1	1e-146	88.7
all_isotig05454	1149	462	92.95	77.06	sp|Q7ZVX6|UBA3_DANRE NEDD8-activating enzyme E1 catalytic subunit OS=Danio rerio GN=uba3 PE=2 SV=1	0	94.68
all_isotig05456	1148	501	70.82	54.09	tr|A7MC16|A7MC16_DANRE Zgc:171945 protein OS=Danio rerio GN=zgc:171945 PE=2 SV=1	1e-159	73.64
all_isotig05462	1145	365	37.47	39.18	tr|Q08BW1|Q08BW1_DANRE Zgc:154071 OS=Danio rerio GN=zgc:154071 PE=2 SV=1	3e-80	92.86
all_isotig05466	1145	201	49.52	94.03	tr|B5X1V2|B5X1V2_SALSA ADP-ribosylation factor-related protein 1 OS=Salmo salar GN=ARFRP PE=2 SV=1	1e-106	94.03
all_isotig05469	1145	649	90.39	53.16	tr|D7RIY2|D7RIY2_HYPMO Constitutive heat shock protein 70 OS=Hypophthalmichthys molitrix GN=hsc70 PE=2 SV=1	0	99.71
all_isotig05470	1148	718	98	52.23	tr|A8KC60|A8KC60_DANRE Zgc:92586 protein OS=Danio rerio GN=tars PE=2 SV=1	0	98.17
all_isotig05475	1139	154	19.49	48.05	tr|Q5XJ73|Q5XJ73_DANRE Zgc:103578 OS=Danio rerio GN=glipr2l PE=2 SV=1	1e-37	92.5
all_isotig05486	1146	934	62.83	25.7	tr|B0R171|B0R171_DANRE Coatomer protein complex, subunit beta 2 OS=Danio rerio GN=copb2 PE=1 SV=1	1e-129	85.71
all_isotig05493	1146	117	30.37	99.15	tr|Q6TGS9|Q6TGS9_DANRE Ubiquitin-like 3 OS=Danio rerio GN=ubl3 PE=4 SV=1	2e-60	99.15
all_isotig05503	1155	398	30.13	29.15	tr|Q6PW01|Q6PW01_DANRE Cytohesin 1-like protein OS=Danio rerio GN=cyth1 PE=2 SV=1	4e-63	99.15
all_isotig05506	1145	1013	88.56	33.37	tr|Q1LUM4|Q1LUM4_DANRE Novel protein similar to vertebrate PTPRF interacting protein, binding protein 1 (Liprin beta 1) (PPFIBP1) OS=Danio rerio GN=si:dkey-103i16.1 PE=4 SV=1	0	94.41
all_isotig05516	1145	207	19.39	35.75	tr|B8JMC1|B8JMC1_DANRE Novel protein (Zgc:91854) OS=Danio rerio GN=blvrb PE=4 SV=1	1e-54	92.5
all_isotig05519	1145	456	42.45	35.53	sp|Q98880|ACHA_DANRE Acetylcholine receptor subunit alpha OS=Danio rerio GN=chrna1 PE=2 SV=1	9e-87	97.59
all_isotig05521	1137	614	33.77	20.85	tr|Q90484|Q90484_DANRE Tenascin-C (Fragment) OS=Danio rerio GN=tnc PE=2 SV=1	1e-74	95.52
all_isotig05522	1144	269	27.27	66.54	tr|E2C4Z2|E2C4Z2_9HYME Putative uncharacterized protein (Fragment) OS=Harpegnathos saltator GN=EAI_02435 PE=4 SV=1	9e-16	34.21
all_isotig05526	1142	188	44.92	90.96	sp|A1L2F6|TM205_DANRE Transmembrane protein 205 OS=Danio rerio GN=tmem205 PE=2 SV=1	2e-95	90.96
all_isotig05527	1141	2284	66.26	11.03	tr|B0V351|B0V351_DANRE Novel protein similar to vertebrate polymerase (DNA directed), epsilon (POLE) OS=Danio rerio GN=pole PE=4 SV=1	1e-173	96.18
all_isotig05528	1143	194	25.2	49.48	sp|P62084|RS7_DANRE 40S ribosomal protein S7 OS=Danio rerio GN=rps7 PE=2 SV=1	7e-47	98.97
all_isotig05531	1139	192	36.35	82.81	tr|Q6NZV4|Q6NZV4_DANRE Cysteine and glycine-rich protein 1 OS=Danio rerio GN=csrp1a PE=1 SV=1	2e-79	93.88
all_isotig05554	1141	423	57.32	51.54	tr|A8WFZ9|A8WFZ9_DANRE Zgc:172090 protein OS=Danio rerio GN=zgc:172090 PE=2 SV=1	1e-110	67.08
all_isotig05561	1140	289	30.26	39.79	tr|Q4RL94|Q4RL94_TETNG Chromosome 21 SCAF15022, whole genome shotgun sequence. (Fragment) OS=Tetraodon nigroviridis GN=GSTENG00032589001 PE=4 SV=1	5e-54	69.7
all_isotig05572	1139	347	41.35	45.24	tr|Q4QRH2|Q4QRH2_DANRE Zcchc7l protein (Fragment) OS=Danio rerio GN=zcchc7l PE=2 SV=1	8e-80	61.81
all_isotig05574	1133	113	29.92	100	tr|Q7ZUI8|Q7ZUI8_DANRE Eukaryotic translation initiation factor 1B OS=Danio rerio GN=eif1b PE=2 SV=1	8e-59	100
all_isotig05581	1133	85	21.98	97.65	tr|Q502H4|Q502H4_DANRE Novel protein (Zgc:112231) OS=Danio rerio GN=CH211-147G19.2 PE=4 SV=1	3e-42	97.65
all_isotig05592	1137	286	45.65	60.49	tr|Q5RIK2|Q5RIK2_DANRE Novel protein similar to vertebrate cell division cycle associated 4 (CDCA4) OS=Danio rerio GN=DKEY-177P2.7-001 PE=2 SV=1	8e-91	90.1
all_isotig05595	1133	543	65.93	45.86	tr|E1C3V4|E1C3V4_CHICK Uncharacterized protein OS=Gallus gallus GN=NHEDC2 PE=4 SV=1	1e-134	66.94
all_isotig05597	1137	939	47.23	28.54	tr|Q60H65|Q60H65_DANRE Protocadherin1-alpha-av15-vCP OS=Danio rerio GN=pcdh2aa15 PE=2 SV=1	1e-91	79.56
all_isotig05605	1132	569	35.25	23.37	sp|Q5RGT6|ANGE2_DANRE Protein angel homolog 2 OS=Danio rerio GN=angel2 PE=2 SV=1	0	86.36
all_isotig05615	1130	228	18.32	30.26	tr|Q1LWM1|Q1LWM1_DANRE Tyrosyl-tRNA synthetase (Fragment) OS=Danio rerio GN=yars PE=2 SV=1	2e-30	100
all_isotig05617	1132	184	47.7	97.83	tr|Q6DHQ2|Q6DHQ2_DANRE Signal sequence receptor, beta OS=Danio rerio GN=ssr2 PE=2 SV=1	7e-98	97.83
all_isotig05627	1133	835	61.17	32.81	tr|Q4SFB0|Q4SFB0_TETNG Chromosome undetermined SCAF14606, whole genome shotgun sequence. (Fragment) OS=Tetraodon nigroviridis GN=GSTENG00019175001 PE=4 SV=1	1e-116	68.55
all_isotig05628	1133	452	67.26	56.19	tr|Q6ZYN6|Q6ZYN6_DANRE Alpha-2,6-sialyltransferase ST6GalNAc II (Fragment) OS=Danio rerio GN=st6galnac PE=2 SV=1	1e-152	81.67
all_isotig05640	1125	1283	77.6	22.68	tr|B8A4E7|B8A4E7_DANRE Ribosomal RNA processing 12 homolog (S. cerevisiae) OS=Danio rerio GN=rrp12 PE=4 SV=1	1e-171	89.26
all_isotig05643	1130	369	51.5	52.57	tr|B8JM98|B8JM98_DANRE Uroporphyrinogen decarboxylase OS=Danio rerio GN=urod PE=3 SV=1	1e-109	93.27
all_isotig05647	1133	1016	66.46	24.7	tr|Q1MTA2|Q1MTA2_DANRE Novel protein (Fragment) OS=Danio rerio GN=mical3 PE=4 SV=1	1e-138	85.37
all_isotig05649	1130	323	30.27	35.29	tr|A5HMJ4|A5HMJ4_CARAU Protein serine/threonine phosphatase-1 catalytic subunit gamma isoform OS=Carassius auratus PE=2 SV=1	1e-59	93.44
all_isotig05651	1131	199	24.93	75.38	tr|B0WS78|B0WS78_CULQU Putative uncharacterized protein (Fragment) OS=Culex quinquefasciatus GN=CpipJ_CPIJ009839 PE=4 SV=1	1e-25	40
all_isotig05655	1130	208	46.46	84.13	tr|Q90ZY9|Q90ZY9_DANRE Syndecan-2 OS=Danio rerio GN=sdc2 PE=2 SV=1	3e-91	84.95
all_isotig05656	1118	83	9.66	43.37	tr|B8JIX3|B8JIX3_DANRE Novel protein OS=Danio rerio GN=CH211-130H14.6-001 PE=4 SV=1	1e-12	75
all_isotig05661	1128	192	30.59	78.12	tr|Q6NZV4|Q6NZV4_DANRE Cysteine and glycine-rich protein 1 OS=Danio rerio GN=csrp1a PE=1 SV=1	1e-64	93.5
all_isotig05662	1127	210	19.17	34.29	tr|Q7SXF9|Q7SXF9_DANRE Snx10a protein (Fragment) OS=Danio rerio GN=snx10a PE=2 SV=1	3e-29	68.57
all_isotig05668	1131	507	58.62	55.03	tr|Q6PH45|Q6PH45_DANRE PRP4 pre-mRNA processing factor 4 homolog (Yeast) OS=Danio rerio GN=prpf4 PE=2 SV=1	0	94.44
all_isotig05670	1133	254	36.28	53.94	sp|Q7ZUP0|AN32A_DANRE Acidic leucine-rich nuclear phosphoprotein 32 family member A OS=Danio rerio GN=anp32a PE=2 SV=1	1e-132	94.48
all_isotig05672	1130	525	67.7	48.57	tr|B9VJF7|B9VJF7_CTEID Catalase OS=Ctenopharyngodon idella GN=cat PE=2 SV=2	1e-149	86.15
all_isotig05680	1132	199	34.98	66.33	tr|Q6DH13|Q6DH13_DANRE Zgc:92689 OS=Danio rerio GN=zgc:92689 PE=2 SV=1	1e-68	90.41
all_isotig05688	1123	118	10.69	33.9	tr|Q58QD2|Q58QD2_DANRE Rtn4 OS=Danio rerio PE=4 SV=1	5e-15	97.56
all_isotig05689	1128	375	86.97	87.2	tr|Q7ZU64|Q7ZU64_DANRE Capg protein (Fragment) OS=Danio rerio GN=capg PE=2 SV=1	0	88.62
all_isotig05696	1126	887	33.04	13.98	tr|Q7ZVP5|Q7ZVP5_DANRE Proteasome (Prosome, macropain) 26S subunit, non-ATPase, 1 OS=Danio rerio GN=psmd1 PE=1 SV=1	8e-48	94.66
all_isotig05702	1125	1228	38.93	11.89	tr|Q5RGZ4|Q5RGZ4_DANRE ATPase, Ca++ transporting, plasma membrane 1a OS=Danio rerio GN=atp2b1a PE=2 SV=1	4e-37	80.22
all_isotig05708	1131	198	47.75	90.91	tr|Q8AXN6|Q8AXN6_CYPCA Invariant chain like protein 2 OS=Cyprinus carpio GN=Iclp-2 PE=2 SV=1	3e-99	90.45
all_isotig05715	1123	113	29.92	99.12	tr|Q7ZUI8|Q7ZUI8_DANRE Eukaryotic translation initiation factor 1B OS=Danio rerio GN=eif1b PE=2 SV=1	2e-58	99.12
all_isotig05717	1127	507	44.45	32.94	tr|Q503E5|Q503E5_DANRE Novel protein (Zgc:110667) OS=Danio rerio GN=CH211-114L13.6 PE=2 SV=1	5e-88	57.59
all_isotig05721	1122	306	48.13	58.82	tr|Q4RU60|Q4RU60_TETNG Chromosome 1 SCAF14995, whole genome shotgun sequence. (Fragment) OS=Tetraodon nigroviridis GN=GSTENG00028940001 PE=4 SV=1	1e-102	72.87
all_isotig05725	1130	454	62.92	52.2	tr|Q7SZ50|Q7SZ50_DANRE Ubiquinol-cytochrome c reductase core protein II OS=Danio rerio GN=uqcrc2 PE=2 SV=2	1e-140	83.16
all_isotig05734	1122	213	28.07	49.3	tr|A0JMC6|A0JMC6_DANRE Zgc:152863 OS=Danio rerio GN=zgc:152863 PE=2 SV=1	3e-51	78.95
all_isotig05739	1124	784	42.17	20.15	tr|B7UDC7|B7UDC7_CTEID Signal transducer and activator of transcription 5b OS=Ctenopharyngodon idella GN=STAT5b PE=2 SV=1	1e-89	95.18
all_isotig05743	1122	467	57.49	46.04	tr|Q7SXF0|Q7SXF0_DANRE UPF3 regulator of nonsense transcripts homolog B (Yeast) OS=Danio rerio GN=upf3b PE=2 SV=1	1e-119	89.21
all_isotig05765	1123	507	78.54	57.99	tr|Q08CC5|Q08CC5_DANRE Zgc:153269 OS=Danio rerio GN=zgc:153269 PE=2 SV=1	1e-172	79.89
all_isotig05774	1124	1058	33.63	11.91	tr|Q4V9B5|Q4V9B5_DANRE Baz1a protein (Fragment) OS=Danio rerio GN=baz1a PE=2 SV=1	4e-91	79.75
all_isotig05781	1121	256	27.56	40.23	tr|Q6QHY2|Q6QHY2_OREMO Proteasome 26S ATPase subunit 1 (Fragment) OS=Oreochromis mossambicus PE=2 SV=1	1e-50	98.1
all_isotig05785	1106	336	33.36	36.61	tr|Q5U3F4|Q5U3F4_DANRE Signal transducing adaptor molecule (SH3 domain and ITAM motif) 2 OS=Danio rerio GN=stam2 PE=2 SV=1	4e-64	87.23
all_isotig05801	1108	924	32.49	12.99	tr|A7RUN1|A7RUN1_NEMVE Predicted protein (Fragment) OS=Nematostella vectensis GN=v1g93936 PE=4 SV=1	3e-41	36.25
all_isotig05812	1116	1933	95.16	19.81	tr|Q90337|Q90337_CYPCA Myosin heavy chain OS=Cyprinus carpio PE=2 SV=2	0	95.16
all_isotig05821	1115	417	52.47	46.76	tr|B5X155|B5X155_SALSA Probable palmitoyltransferase ZDHHC6 OS=Salmo salar GN=ZDHC6 PE=2 SV=1	1e-108	74.71
all_isotig05822	1116	434	72.04	61.75	tr|Q7T3B6|Q7T3B6_DANRE Protein C (Inactivator of coagulation factors Va and VIIIa) OS=Danio rerio GN=proc PE=2 SV=1	1e-167	80.97
all_isotig05825	1113	568	23.99	57.75	tr|E2B2E4|E2B2E4_9HYME Putative uncharacterized protein OS=Harpegnathos saltator GN=EAI_09648 PE=4 SV=1	3e-07	42.58
all_isotig05831	1117	624	51.3	30.61	sp|Q08CL8|CNOTA_DANRE CCR4-NOT transcription complex subunit 10 OS=Danio rerio GN=cnot10 PE=2 SV=1	1e-102	95.5
all_isotig05841	1108	418	33.84	29.9	tr|A2CG10|A2CG10_DANRE Novel protein (Zgc:86670) OS=Danio rerio GN=ap3m2 PE=4 SV=1	5e-53	65.79
all_isotig05845	1112	230	26.44	42.61	tr|Q4VSK1|Q4VSK1_CARAU Glutamine synthetase (Fragment) OS=Carassius auratus PE=2 SV=1	1e-52	96.08
all_isotig05849	1111	548	56.17	37.96	sp|Q2XWK0|SVOP_XENLA Synaptic vesicle 2-related protein OS=Xenopus laevis GN=svop PE=2 SV=1	1e-123	67.75
all_isotig05850	1110	447	63.24	52.35	tr|Q2YDQ8|Q2YDQ8_DANRE Zgc:123007 OS=Danio rerio GN=zgc:123007 PE=2 SV=1	1e-144	91.41
all_isotig05851	1115	2070	48.43	8.7	tr|Q4RH97|Q4RH97_TETNG Chromosome 3 SCAF15050, whole genome shotgun sequence. (Fragment) OS=Tetraodon nigroviridis GN=GSTENG00034442001 PE=4 SV=1	1e-135	90
all_isotig05854	1115	626	45.74	27.16	tr|B8A4F8|B8A4F8_DANRE Leucine rich repeat containing 9 (Fragment) OS=Danio rerio GN=lrrc9 PE=4 SV=1	3e-93	85
all_isotig05855	1117	128	15.04	43.75	tr|Q4T754|Q4T754_TETNG Chromosome undetermined SCAF8309, whole genome shotgun sequence. (Fragment) OS=Tetraodon nigroviridis GN=GSTENG00005923001 PE=4 SV=1	1e-26	67.47
all_isotig05856	1109	669	34.63	19.13	tr|B3DLP7|B3DLP7_XENTR LOC100170518 protein OS=Xenopus tropicalis GN=LOC100170518 PE=2 SV=1	1e-161	94.12
all_isotig05857	1111	396	24.84	39.65	tr|A8WG19|A8WG19_DANRE Zgc:172133 protein OS=Danio rerio GN=zgc:172133 PE=2 SV=1	8e-49	65.71
all_isotig05864	1115	161	29.06	67.08	tr|B8A5M2|B8A5M2_DANRE Novel protein containing a Lectin C-type domain OS=Danio rerio GN=si:dkeyp-75b4.10 PE=4 SV=1	2e-62	67.5
all_isotig05871	1112	89	21.85	91.01	tr|Q1L957|Q1L957_DANRE Novel protein similar to bovine barrier to autointegration factor 1 (BANF1) OS=Danio rerio GN=si:dkey-211g8.4 PE=4 SV=1	9e-44	91.01
all_isotig05876	1107	271	66.67	90.77	tr|Q7ZV62|Q7ZV62_DANRE Armadillo repeat-containing protein 1 OS=Danio rerio GN=zgc:56200 PE=2 SV=1	1e-136	90.77
all_isotig05879	1109	40	9.2	85	tr|A2T6B0|A2T6B0_PAPHA HDAC4 (Fragment) OS=Papio hamadryas GN=HDAC4 PE=4 SV=1	6e-12	85
all_isotig05892	1108	242	64.98	99.17	tr|Q0GC72|Q0GC72_CARAU Myofibril-bound serine proteinase OS=Carassius auratus PE=2 SV=1	1e-140	99.17
all_isotig05894	1106	206	19.53	50.49	tr|Q1MTF4|Q1MTF4_DANRE Novel protein (Fragment) OS=Danio rerio GN=CH211-11P18.3-001 PE=4 SV=1	1e-15	71.29
all_isotig05897	1110	293	58.65	74.06	sp|Q9I9N5|TRADD_DANRE Tumor necrosis factor receptor type 1-associated DEATH domain protein OS=Danio rerio GN=tradd PE=2 SV=1	1e-124	92.34
all_isotig05900	1105	1028	92.04	32.98	tr|Q9DGL6|Q9DGL6_DANRE ATPase, Na+/K+ transporting, alpha 1 polypeptide OS=Danio rerio GN=atp1a1 PE=2 SV=1	0	95.49
all_isotig05905	1109	826	67.63	57.02	tr|Q9VPS3|Q9VPS3_DROME CG2839 OS=Drosophila melanogaster GN=CG2839 PE=2 SV=2	4e-45	68.31
all_isotig05907	1111	225	57.52	94.67	tr|B0S5U3|B0S5U3_DANRE Novel protein similar to H.sapiens BCAS2, breast carcinoma amplified sequence 2 (BCAS2, zgc:101730) OS=Danio rerio GN=bcas2 PE=4 SV=1	1e-119	94.67
all_isotig05908	1104	849	40.22	17.43	tr|Q05AN7|Q05AN7_DANRE Mbd1 protein (Fragment) OS=Danio rerio GN=mbd1 PE=2 SV=1	8e-59	71.84
all_isotig05909	1104	800	35.33	36.25	tr|C6FG11|C6FG11_ICTPU NLRC3 receptor (Fragment) OS=Ictalurus punctatus PE=2 SV=1	1e-59	89.04
all_isotig05910	1103	615	44.06	26.34	tr|A5D8S9|A5D8S9_DANRE Zgc:163008 protein OS=Danio rerio GN=zgc:163008 PE=2 SV=1	1e-122	99.39
all_isotig05914	1108	198	50.09	93.43	sp|Q7ZUN8|YKT6_DANRE Synaptobrevin homolog YKT6 OS=Danio rerio GN=ykt6 PE=2 SV=1	1e-101	93.43
all_isotig05915	1102	352	29.95	31.25	tr|Q4RU20|Q4RU20_TETNG Chromosome 12 SCAF14996, whole genome shotgun sequence. (Fragment) OS=Tetraodon nigroviridis GN=GSTENG00028989001 PE=4 SV=1	2e-74	90.16
all_isotig05917	1112	222	46.94	78.38	tr|B1PM11|B1PM11_CTEID Cbp/p300-interacting transactivator 2 OS=Ctenopharyngodon idella GN=CITED2 PE=2 SV=1	1e-101	95.08
all_isotig05923	1109	568	45.45	29.58	tr|A2CE78|A2CE78_DANRE Novel protein (Zgc:112167) (Fragment) OS=Danio rerio GN=CH211-195C22.1 PE=4 SV=1	3e-89	92.82
all_isotig05924	1107	393	45.53	42.75	tr|Q4RJM3|Q4RJM3_TETNG Chromosome 3 SCAF15037, whole genome shotgun sequence. (Fragment) OS=Tetraodon nigroviridis GN=GSTENG00033371001 PE=4 SV=1	1e-142	79.25
all_isotig05928	1103	505	75.88	55.25	tr|Q802U6|Q802U6_DANRE Cytochrome P450, family 2, subfamily K, polypeptide 6 OS=Danio rerio GN=cyp2k6 PE=2 SV=2	1e-169	76.23
all_isotig05929	1101	666	39.78	21.92	tr|Q1LVM1|Q1LVM1_DANRE Novel protein OS=Danio rerio GN=gpcpd1 PE=4 SV=2	1e-78	83.43
all_isotig05931	1099	1627	39.04	8.79	tr|Q7ZSY3|Q7ZSY3_DANRE Brahma protein-like protein 1 OS=Danio rerio GN=smarca4 PE=1 SV=1	4e-61	63
all_isotig05943	1106	645	74.86	53.95	tr|Q6P3I1|Q6P3I1_DANRE Protein disulfide isomerase associated 4 OS=Danio rerio GN=pdia4 PE=2 SV=1	1e-159	93.24
all_isotig05949	1105	290	48.33	73.1	tr|C0PUE3|C0PUE3_SALSA F-box/WD repeat-containing protein 11 (Fragment) OS=Salmo salar GN=FBW1B PE=2 SV=1	1e-98	100
all_isotig05950	1093	692	40.07	21.1	tr|Q7T2B6|Q7T2B6_DANRE Acyl-Coenzyme A oxidase 3, pristanoyl OS=Danio rerio GN=acox3 PE=2 SV=1	7e-82	92.41
all_isotig05955	1105	318	71.95	83.33	tr|B8JL92|B8JL92_DANRE Novel 7 transmembrane receptor (Rhodopsin family) domain containing protein (Fragment) OS=Danio rerio GN=CH211-171H4.6-001 PE=4 SV=1	1e-156	86.89
all_isotig05963	1103	574	46.24	29.62	tr|B1H2E0|B1H2E0_XENTR LOC100145399 protein OS=Xenopus tropicalis GN=me1 PE=2 SV=1	6e-94	93.41
all_isotig05967	1103	1019	32.37	11.68	sp|Q24K02|IDE_BOVIN Insulin-degrading enzyme OS=Bos taurus GN=IDE PE=2 SV=1	1e-120	85
all_isotig05976	1104	861	53.8	47.74	tr|A2BEV6|A2BEV6_DANRE Novel protein (Zgc:103442) OS=Danio rerio GN=nexn PE=4 SV=2	3e-99	97.54
all_isotig05980	1098	163	37.43	84.05	tr|Q7SZZ0|Q7SZZ0_DANRE Novel protein OS=Danio rerio GN=si:ch211-240l14.1 PE=4 SV=1	1e-75	82.53
all_isotig05984	1094	867	38.39	16.15	tr|Q6PFQ1|Q6PFQ1_DANRE NMDA receptor-regulated gene 1a OS=Danio rerio GN=naa15a PE=2 SV=1	1e-162	97.22
all_isotig05988	1097	778	32.54	18.64	tr|Q58EB8|Q58EB8_DANRE LOC560949 protein (Fragment) OS=Danio rerio GN=im:7148382 PE=2 SV=1	2e-32	35
all_isotig05991	1102	177	19.87	41.24	tr|B5RI32|B5RI32_SALSA Transposase-like (Fragment) OS=Salmo salar PE=2 SV=1	2e-25	59.84
all_isotig05997	1099	345	69.88	74.2	tr|A2BGU5|A2BGU5_DANRE Low density lipoprotein receptor-related protein associated protein 1 OS=Danio rerio GN=lrpap1 PE=4 SV=1	1e-140	79.75
all_isotig05999	1103	287	55.49	71.08	tr|Q0PWS0|Q0PWS0_PIMPR S-adenosylhomocysteine hydrolase-like protein (Fragment) OS=Pimephales promelas GN=SAHH PE=2 SV=1	1e-116	96.23
all_isotig06003	1102	305	72.96	87.87	tr|Q66I37|Q66I37_DANRE Nuclear casein kinase and cyclin-dependent kinase substrate 1 OS=Danio rerio GN=nucks1a PE=1 SV=1	1e-146	91.78
all_isotig06004	1103	282	26.11	34.04	tr|Q0VCF4|Q0VCF4_BOVIN C1q and tumor necrosis factor related protein 7 OS=Bos taurus GN=C1QTNF7 PE=2 SV=1	1e-52	88.07
all_isotig06008	1100	259	48.82	69.11	tr|A3KNN8|A3KNN8_DANRE Zgc:162286 protein OS=Danio rerio GN=zgc:162286 PE=2 SV=1	1e-125	89.95
all_isotig06015	1097	280	31.45	41.07	sp|Q3T189|DHSB_BOVIN Succinate dehydrogenase [ubiquinone] iron-sulfur subunit, mitochondrial OS=Bos taurus GN=SDHB PE=2 SV=1	1e-112	93.5
all_isotig06018	1098	510	57.38	41.18	tr|Q5KQT9|Q5KQT9_DANRE Angiopoietin-like 2 OS=Danio rerio GN=angptl2 PE=2 SV=1	1e-127	95.02
all_isotig06025	1099	431	62.51	53.13	tr|Q6NYN6|Q6NYN6_DANRE Zgc:77560 protein OS=Danio rerio GN=zgc:77560 PE=2 SV=1	1e-137	96.62
all_isotig06028	1100	404	44.73	40.59	sp|Q1LWL8|MCL1B_DANRE Protein L-Myc-1b OS=Danio rerio GN=mycl1b PE=2 SV=1	3e-89	92.66
all_isotig06035	1104	791	32.07	20.61	tr|Q9DGL1|Q9DGL1_TAKRU Retinitis pigmentosa GTPase regulator-like protein (Fragment) OS=Takifugu rubripes PE=4 SV=1	5e-08	36.65
all_isotig06037	1092	131	26.65	74.05	tr|Q1LX41|Q1LX41_DANRE Novel protein similar to vertebrate copine family (Fragment) OS=Danio rerio GN=cpne2 PE=2 SV=1	4e-52	90.65
all_isotig06040	1098	233	28.14	44.21	tr|B0V324|B0V324_DANRE Novel protein (Zgc:153631) OS=Danio rerio GN=DKEY-23C22.3 PE=4 SV=1	4e-58	71.53
all_isotig06041	1095	299	30.14	36.79	tr|Q1L872|Q1L872_DANRE Novel sulfotransferase family protein OS=Danio rerio GN=si:dkey-236e20.2 PE=4 SV=1	1e-60	73.83
all_isotig06052	1097	90	11.21	45.56	tr|Q4S2J6|Q4S2J6_TETNG Chromosome 17 SCAF14760, whole genome shotgun sequence. (Fragment) OS=Tetraodon nigroviridis GN=GSTENG00025051001 PE=4 SV=1	5e-15	83.67
all_isotig06057	1094	650	13.44	69.85	tr|C9W8E8|C9W8E8_RABIT Dentin sialophosphoprotein (Fragment) OS=Oryctolagus cuniculus GN=DSPP PE=4 SV=1	5e-14	61.25
all_isotig06064	1098	460	74.86	59.57	sp|Q803X0|SERC5_DANRE Serine incorporator 5 OS=Danio rerio GN=serinc5 PE=2 SV=1	1e-162	89.25
all_isotig06066	1094	451	32.08	25.94	tr|Q1LYQ9|Q1LYQ9_DANRE NFS1 nitrogen fixation 1 (S. cerevisiae) OS=Danio rerio GN=nfs1 PE=2 SV=1	6e-61	97.5
all_isotig06068	1094	307	69.38	82.41	tr|Q08CD0|Q08CD0_DANRE Novel protein (Zgc:153254) OS=Danio rerio GN=CH211-236L6.1 PE=2 SV=1	1e-146	99.61
all_isotig06069	1098	307	9.29	34.53	tr|A7MD60|A7MD60_DANRE LOC797832 protein (Fragment) OS=Danio rerio GN=LOC797832 PE=2 SV=1	2e-09	94.44
all_isotig06070	1095	307	45.21	53.75	tr|A7MBW4|A7MBW4_DANRE Cenpk protein (Fragment) OS=Danio rerio GN=cenpk PE=2 SV=1	1e-119	82.91
all_isotig06071	1088	557	79.41	51.71	tr|Q6DRE7|Q6DRE7_DANRE DEAD/H box 56 RNA helicase/noh61 OS=Danio rerio GN=ddx56 PE=2 SV=1	1e-173	90.57
all_isotig06073	1097	429	73.29	62.47	tr|Q6PG35|Q6PG35_DANRE Si:ch211-102c2.6 protein (Fragment) OS=Danio rerio GN=si:ch211-102c2.6 PE=2 SV=1	1e-152	83.23
all_isotig06074	1093	245	29.64	44.08	tr|Q4V9H8|Q4V9H8_DANRE Zgc:112356 OS=Danio rerio GN=zgc:112356 PE=2 SV=1	9e-58	93.1
all_isotig06075	1094	3874	44.7	4.21	tr|Q4RYJ3|Q4RYJ3_TETNG Chromosome 2 SCAF14976, whole genome shotgun sequence OS=Tetraodon nigroviridis GN=GSTENG00026938001 PE=4 SV=1	3e-63	45.92
all_isotig06078	1095	190	18.08	34.74	tr|A8KBA0|A8KBA0_DANRE Zgc:171879 protein OS=Danio rerio GN=zgc:171879 PE=2 SV=1	6e-29	95.65
all_isotig06087	1097	354	34.18	35.31	tr|A5PMC4|A5PMC4_DANRE Novel protein similar to vertebrate lectin, mannose-binding 2 (LMAN2) OS=Danio rerio GN=DKEYP-110E4.5-001 PE=4 SV=1	4e-68	95.42
all_isotig06089	1076	2480	67.47	9.76	tr|A3FG33|A3FG33_DANRE Alpha II-spectrin OS=Danio rerio GN=spna2 PE=2 SV=1	1e-133	97.98
all_isotig06092	1093	958	51.05	19.42	tr|A3KQC7|A3KQC7_DANRE Novel protein (Zgc:55818) (Fragment) OS=Danio rerio GN=psmd1 PE=4 SV=1	4e-99	78.48
all_isotig06097	1092	523	33.79	23.52	tr|C0PUM2|C0PUM2_SALSA Condensin complex subunit 3 (Fragment) OS=Salmo salar GN=CND3 PE=2 SV=1	1e-119	62.44
all_isotig06098	1095	99	8.22	30.3	tr|Q5C0I9|Q5C0I9_SCHJA SJCHGC03019 protein (Fragment) OS=Schistosoma japonicum PE=2 SV=2	6e-06	40
all_isotig06100	1093	230	26.35	41.74	tr|Q1LU97|Q1LU97_DANRE Novel protein OS=Danio rerio GN=DKEY-218N20.3 PE=2 SV=1	2e-45	95.05
all_isotig06104	1094	317	84.46	97.16	tr|C9E2R1|C9E2R1_PARDA Guanine nucleotide-binding protein beta polypeptide 2-like 1 OS=Paramisgurnus dabryanus GN=GNB2L1 PE=2 SV=1	0	97.16
all_isotig06106	1093	800	86.18	43.12	tr|B3DGG4|B3DGG4_DANRE Cadherin 11, osteoblast OS=Danio rerio GN=cdh11 PE=2 SV=1	1e-177	91.28
all_isotig06110	1094	986	72.94	26.98	tr|A2BGY1|A2BGY1_DANRE Novel protein similar to vertebrate armadillo repeat gene deletes in velocardiofacial syndrome (ARVCF) OS=Danio rerio GN=si:ch211-173n20.1 PE=1 SV=1	1e-144	90.17
all_isotig06114	1091	582	56.92	35.57	tr|Q1LVG9|Q1LVG9_DANRE Novel protein (Fragment) OS=Danio rerio GN=si:dkey-28h18.4 PE=4 SV=1	1e-164	91.19
all_isotig06121	1089	116	10.19	31.9	tr|C1BJC8|C1BJC8_OSMMO SUMO-1-conjugating enzyme UBC9 OS=Osmerus mordax GN=UBC9 PE=4 SV=1	2e-26	100
all_isotig06123	1090	272	67.71	90.44	tr|Q208T6|Q208T6_DANRE C-fos induced growth factor OS=Danio rerio GN=figf PE=2 SV=1	1e-148	90.77
all_isotig06127	1093	408	52.7	58.09	tr|B0JZK2|B0JZK2_DANRE Zgc:174646 protein OS=Danio rerio GN=zgc:174646 PE=2 SV=1	2e-94	59.26
all_isotig06133	1089	774	53.99	25.32	tr|Q08CK9|Q08CK9_DANRE Zgc:152959 OS=Danio rerio GN=aggf1 PE=2 SV=1	1e-111	85.96
all_isotig06134	1089	290	39.39	59.31	tr|Q6P7Y2|Q6P7Y2_DANRE Zgc:63514 OS=Danio rerio GN=zgc:63514 PE=2 SV=1	4e-89	81.71
all_isotig06141	1087	258	21.53	30.23	sp|Q8JHE9|APH1B_DANRE Gamma-secretase subunit Aph-1b OS=Danio rerio GN=aph1b PE=2 SV=1	3e-43	92.86
all_isotig06142	1086	204	21.82	38.73	tr|C1BMB3|C1BMB3_OSMMO Synaptosomal-associated protein 25A OS=Osmerus mordax GN=SN25A PE=2 SV=1	1e-32	86.81
all_isotig06143	1091	307	65.72	77.85	tr|E3TEX9|E3TEX9_ICTPU Ribonuclease h2 subunit b OS=Ictalurus punctatus GN=RNH2B PE=2 SV=1	1e-136	78.62
all_isotig06153	1087	379	35.6	34.04	tr|Q2YDR2|Q2YDR2_DANRE Zgc:123255 OS=Danio rerio GN=pstpip1b PE=2 SV=1	8e-69	75.44
all_isotig06157	1090	965	51.74	19.48	tr|Q3LG55|Q3LG55_DANRE Reverse transcriptase OS=Danio rerio PE=4 SV=1	1e-105	73.15
all_isotig06163	1091	399	31.07	28.32	tr|C0PTZ3|C0PTZ3_SALSA EH domain-binding protein 1-like protein 1 (Fragment) OS=Salmo salar GN=EH1L1 PE=2 SV=1	1e-54	76.87
all_isotig06171	1090	975	53.12	19.79	tr|Q4L1N7|Q4L1N7_CARAU Colony stimulating factor 1 receptor membrane-bound form OS=Carassius auratus GN=c-fms PE=2 SV=1	0	98.47
all_isotig06189	1089	117	29.2	90.6	sp|Q6PFP3|PDPFA_DANRE Pancreatic progenitor cell differentiation and proliferation factor A OS=Danio rerio GN=ppdpfa PE=2 SV=1	3e-56	91.38
all_isotig06190	1088	282	76.38	98.23	tr|B5LBH9|B5LBH9_BURXY Cathepsin L-like cysteine proteinase OS=Bursaphelenchus xylophilus PE=2 SV=1	1e-166	98.23
all_isotig06198	1088	286	68.93	87.41	tr|A7MC09|A7MC09_DANRE Zgc:171930 protein OS=Danio rerio GN=zgc:171930 PE=2 SV=1	1e-139	85.91
all_isotig06207	1086	298	65.75	79.87	tr|Q8JHI0|Q8JHI0_DANRE Solute carrier family 25 alpha, member 5 OS=Danio rerio GN=slc25a5 PE=2 SV=1	1e-137	96.36
all_isotig06213	1085	298	45.62	55.37	tr|E3TGQ6|E3TGQ6_ICTPU ADP/ATP translocase 2 OS=Ictalurus punctatus GN=ADT2 PE=2 SV=1	8e-97	97.63
all_isotig06218	1085	459	50.05	39.43	tr|Q5BLE9|Q5BLE9_DANRE Vaccinia related kinase 3 OS=Danio rerio GN=vrk3 PE=2 SV=1	8e-96	70.7
all_isotig06221	1084	557	52.31	33.93	tr|Q90Z52|Q90Z52_DANRE Glypican Knypek OS=Danio rerio GN=gpc4 PE=2 SV=1	1e-99	74.12
all_isotig06227	1081	456	59.94	52.41	tr|A9JT61|A9JT61_DANRE Zgc:174564 protein OS=Danio rerio GN=zgc:174564 PE=2 SV=1	1e-115	66.26
all_isotig06228	1085	532	75.48	51.32	sp|Q8UW00|HN1BB_DANRE Hepatocyte nuclear factor 1-beta-B OS=Danio rerio GN=hnf1bb PE=2 SV=1	1e-154	88.93
all_isotig06236	1087	1414	30.08	7.71	tr|B8LFF6|B8LFF6_DANRE ErbB4 OS=Danio rerio PE=2 SV=1	7e-75	73.65
all_isotig06240	1083	303	26.59	31.68	tr|B8JIT4|B8JIT4_DANRE Interferon regulatory factor 2a (Fragment) OS=Danio rerio GN=irf2a PE=4 SV=1	1e-44	73.85
all_isotig06249	1080	384	35	32.81	tr|A2AR64|A2AR64_DANRE Novel protein similar to vertebrate valosin-containing protein (VCP) OS=Danio rerio GN=DKEY-78K11.3-002 PE=4 SV=1	1e-76	63
all_isotig06254	1079	345	36.7	38.26	sp|A8WCC4|PDGFC_GECJA Platelet-derived growth factor C OS=Gecko japonicus GN=PDGFC PE=2 SV=1	5e-73	61.4
all_isotig06259	1079	834	73.68	31.77	sp|Q0V9R3|DI3L2_XENTR DIS3-like exonuclease 2 OS=Xenopus tropicalis GN=dis3l2 PE=2 SV=1	1e-156	73.82
all_isotig06260	1081	371	30.53	29.65	tr|Q6NY39|Q6NY39_DANRE Fanconi anemia, complementation group L OS=Danio rerio GN=fancl PE=2 SV=1	3e-63	94.83
all_isotig06265	1079	298	39.76	47.99	tr|Q7ZV21|Q7ZV21_DANRE Leucine zipper transcription factor-like 1 OS=Danio rerio GN=lztfl1 PE=2 SV=1	3e-72	83.63
all_isotig06267	1093	168	17.29	37.5	tr|C3KK80|C3KK80_ANOFI Actin-related protein 2/3 complex subunit 4 OS=Anoplopoma fimbria GN=ARPC4 PE=2 SV=1	1e-35	100
all_isotig06271	1079	974	70.06	25.87	tr|Q7SY52|Q7SY52_DANRE Zgc:63495 OS=Danio rerio GN=zgc:63495 PE=2 SV=1	1e-146	82.62
all_isotig06277	1081	500	62.72	45.2	tr|Q1LXC3|Q1LXC3_DANRE Novel protein similar to vertebrate hyaluronoglucosaminidase 2 (HYAL2) (Fragment) OS=Danio rerio GN=hyal2 PE=4 SV=1	1e-136	81.29
all_isotig06278	1080	565	85.56	54.51	tr|A7BI57|A7BI57_CYPCA Cytochrome b245 beta polypeptide OS=Cyprinus carpio GN=gp91phox PE=2 SV=1	0	91.94
all_isotig06301	1075	74	13.4	64.86	tr|Q4SN50|Q4SN50_TETNG Chromosome 8 SCAF14543, whole genome shotgun sequence. (Fragment) OS=Tetraodon nigroviridis GN=GSTENG00015436001 PE=4 SV=1	3e-18	72.73
all_isotig06305	1078	231	19.48	30.3	tr|B5RIC1|B5RIC1_SALSA Putative uncharacterized protein (Fragment) OS=Salmo salar PE=2 SV=1	2e-34	80.46
all_isotig06311	1070	206	18.79	32.52	tr|C5KR00|C5KR00_9ALVE Transposable element Tc3 transposase, putative (Fragment) OS=Perkinsus marinus ATCC 50983 GN=Pmar_PMAR012750 PE=4 SV=1	4e-24	44.08
all_isotig06317	1074	226	19.83	31.42	tr|D6WVF6|D6WVF6_TRICA Putative uncharacterized protein OS=Tribolium castaneum GN=TcasGA2_TC006215 PE=4 SV=1	8e-36	41.28
all_isotig06321	1077	144	29.25	72.92	tr|Q4T5H3|Q4T5H3_TETNG Chromosome 11 SCAF9261, whole genome shotgun sequence. (Fragment) OS=Tetraodon nigroviridis GN=GSTENG00006813001 PE=4 SV=1	3e-59	72.92
all_isotig06325	1076	311	80.02	92.28	tr|A7MCQ6|A7MCQ6_DANRE Gpn2 protein OS=Danio rerio GN=gpn2 PE=2 SV=1	1e-165	91.69
all_isotig06328	1078	327	50.65	55.66	tr|B3DHF6|B3DHF6_DANRE Mc3r protein OS=Danio rerio GN=mc3r PE=2 SV=1	1e-121	98.91
all_isotig06334	1075	2361	32.37	6.65	tr|E3BRP0|E3BRP0_9LACO F5/8 type C domain protein OS=Lactobacillus iners LEAF 2053A-b GN=HMPREF9216_1030 PE=4 SV=1	3e-11	34.42
all_isotig06337	1074	299	30.17	36.12	tr|Q4RNG5|Q4RNG5_TETNG Chromosome undetermined SCAF15013, whole genome shotgun sequence OS=Tetraodon nigroviridis GN=GSTENG00031569001 PE=4 SV=1	6e-46	44.44
all_isotig06341	1074	207	44.41	76.81	tr|A4FVK4|A4FVK4_DANRE Rab8a protein OS=Danio rerio GN=rab8a PE=2 SV=1	8e-85	98.15
all_isotig06342	1072	434	30.5	25.12	tr|Q58EC1|Q58EC1_DANRE Sorting nexin 4 OS=Danio rerio GN=snx4 PE=2 SV=1	1e-56	92.37
all_isotig06347	1073	546	67.1	43.96	tr|Q4RT40|Q4RT40_TETNG Chromosome 12 SCAF14999, whole genome shotgun sequence OS=Tetraodon nigroviridis GN=GSTENG00029427001 PE=4 SV=1	1e-130	76.68
all_isotig06354	1070	148	15.98	38.51	tr|Q502C4|Q502C4_DANRE Zgc:112322 OS=Danio rerio GN=mrpl27 PE=2 SV=1	1e-25	81.43
all_isotig06357	1072	317	37.78	42.59	tr|Q7ZTZ4|Q7ZTZ4_DANRE Fibrillarin OS=Danio rerio GN=fbl PE=2 SV=1	1e-129	98.54
all_isotig06358	1072	166	29.1	62.65	tr|Q6NZW3|Q6NZW3_DANRE Cofilin 2 (Muscle) OS=Danio rerio GN=cfl2 PE=1 SV=1	6e-54	100
all_isotig06360	1074	196	54.47	99.49	tr|A8VTJ8|A8VTJ8_CARAU Glutathione S-transferase theta OS=Carassius auratus GN=GST Theta PE=2 SV=1	1e-109	99.49
all_isotig06366	1072	384	71.08	66.15	tr|Q503T0|Q503T0_DANRE Cystinosis, nephropathic OS=Danio rerio GN=ctns PE=2 SV=1	1e-150	89.12
all_isotig06368	1070	234	25.51	38.89	tr|E3TGE7|E3TGE7_ICTPU Cd81 antigen OS=Ictalurus punctatus GN=CD81 PE=2 SV=1	3e-59	65.47
all_isotig06371	1075	406	49.67	43.84	tr|Q802C9|Q802C9_DANRE Eukaryotic translation initiation factor 4A, isoform 1A OS=Danio rerio GN=eif4a1a PE=2 SV=1	3e-97	98.34
all_isotig06374	1069	370	43.78	42.16	tr|Q2VU43|Q2VU43_DANRE Alpha-1,3-fucosyltransferase 9B OS=Danio rerio GN=fut9 PE=2 SV=1	1e-150	80.41
all_isotig06385	1070	352	40.09	40.62	sp|Q5RII3|CF072_DANRE Uncharacterized protein C6orf72 homolog OS=Danio rerio GN=si:ch211-87e4.1 PE=2 SV=1	1e-144	81.71
all_isotig06389	1072	604	44.22	26.16	tr|A2RRV7|A2RRV7_DANRE Zgc:158381 protein OS=Danio rerio GN=ryk PE=2 SV=1	4e-87	100
all_isotig06392	1072	509	45.34	31.83	tr|B5DDQ3|B5DDQ3_DANRE Rrm1 protein (Fragment) OS=Danio rerio GN=rrm1 PE=2 SV=1	1e-79	96.43
all_isotig06393	1073	297	34.11	41.08	tr|B0UYB6|B0UYB6_DANRE Novel protein (Zgc:91819) OS=Danio rerio GN=mmadhc PE=4 SV=1	3e-94	85.31
all_isotig06396	1069	74	9.54	45.95	tr|Q5BT05|Q5BT05_SCHJA SJCHGC03021 protein (Fragment) OS=Schistosoma japonicum PE=2 SV=2	4e-11	56.67
all_isotig06399	1071	396	52.1	46.97	sp|Q7ZU42|OLA1_DANRE Obg-like ATPase 1 OS=Danio rerio GN=ola1 PE=2 SV=1	1e-154	93
all_isotig06400	1072	783	53.73	45.47	tr|B4Q668|B4Q668_DROSI GD23040 OS=Drosophila simulans GN=GD23040 PE=4 SV=1	9e-36	54.7
all_isotig06406	1071	1041	43.42	32.85	tr|Q1L949|Q1L949_DANRE Novel protein (Fragment) OS=Danio rerio GN=si:ch211-250g4.3 PE=4 SV=1	3e-17	70.14
all_isotig06421	1067	210	18.84	31.9	tr|Q7SXF9|Q7SXF9_DANRE Snx10a protein (Fragment) OS=Danio rerio GN=snx10a PE=2 SV=1	3e-26	67
all_isotig06423	1067	579	30.37	18.65	tr|Q1LVI7|Q1LVI7_DANRE Novel protein similar to vertebrate solute carrier, (Neurotransmitter transporter, betaine/GABA) family 6 OS=Danio rerio GN=si:ch211-132b12.5 PE=4 SV=1	3e-56	85.71
all_isotig06426	1064	335	68.23	72.24	sp|Q6AXJ2|EI3HA_DANRE Eukaryotic translation initiation factor 3 subunit H-A OS=Danio rerio GN=eif3ha PE=2 SV=1	1e-170	93.8
all_isotig06428	1070	427	48.22	40.28	tr|Q1LUD0|Q1LUD0_DANRE Interferon-related developmental regulator 1 OS=Danio rerio GN=ifrd1 PE=2 SV=1	3e-93	92.97
all_isotig06431	1069	219	23.85	38.81	tr|C1BIP4|C1BIP4_OSMMO Regulatory factor X-associated protein OS=Osmerus mordax GN=RFXAP PE=2 SV=1	2e-40	85
all_isotig06432	1067	287	30.65	37.98	tr|A9JRF4|A9JRF4_DANRE LOC559576 protein (Fragment) OS=Danio rerio GN=LOC559576 PE=2 SV=1	9e-54	71.71
all_isotig06439	1068	2114	31.46	5.3	tr|Q4SH23|Q4SH23_TETNG Chromosome 8 SCAF14587, whole genome shotgun sequence OS=Tetraodon nigroviridis GN=GSTENG00018361001 PE=4 SV=1	7e-47	46.09
all_isotig06441	1066	293	26.45	32.08	sp|Q7ZYX1|AKTIP_DANRE AKT-interacting protein OS=Danio rerio GN=aktip PE=2 SV=1	9e-23	70.15
all_isotig06450	1067	475	37.39	28	sp|Q6DBW1|RG1BB_DANRE Ras-GEF domain-containing family member 1B-B OS=Danio rerio GN=rasgef1bb PE=2 SV=1	9e-71	97.79
all_isotig06457	1067	396	18.84	34.85	tr|A9JST8|A9JST8_DANRE Zgc:171497 protein OS=Danio rerio GN=zgc:171497 PE=2 SV=1	4e-22	73.63
all_isotig06461	1064	152	25.38	59.21	sp|Q6DGQ4|CP087_DANRE UPF0547 protein C16orf87 homolog OS=Danio rerio GN=zgc:92818 PE=2 SV=1	4e-42	89.11
all_isotig06471	1065	367	25.35	31.06	tr|A5WUJ2|A5WUJ2_DANRE Novel protein containing lectin C-type domains OS=Danio rerio GN=DKEY-83F18.9-001 PE=4 SV=1	9e-50	50.28
all_isotig06477	1065	419	39.72	33.65	tr|B6EUL5|B6EUL5_DANRE Neurexin Ia beta OS=Danio rerio GN=nrxn1a PE=2 SV=1	2e-74	100
all_isotig06480	1065	1182	31.55	9.48	tr|Q8CBA7|Q8CBA7_MOUSE Putative uncharacterized protein OS=Mus musculus GN=Phka1 PE=2 SV=1	5e-61	71.79
all_isotig06481	1064	1191	50.19	54.16	tr|A8MYJ4|A8MYJ4_HUMAN Uncharacterized protein OS=Homo sapiens GN=ZNF91 PE=4 SV=1	5e-65	56.69
all_isotig06482	1065	52	8.45	57.69	tr|Q6LDV0|Q6LDV0_RAT Protein kinase C type beta-I (Fragment) OS=Rattus norvegicus GN=Prkcb PE=2 SV=1	1e-11	73.17
all_isotig06486	1059	114	17.85	55.26	tr|A0A4V7|A0A4V7_DANRE OTTDARP00000001410 (Fragment) OS=Danio rerio GN=si:busm1-40g1.19 PE=4 SV=1	5e-24	55.26
all_isotig06487	1063	85	16.93	70.59	tr|Q4SUD7|Q4SUD7_TETNG Chromosome undetermined SCAF13964, whole genome shotgun sequence. (Fragment) OS=Tetraodon nigroviridis GN=GSTENG00012512001 PE=4 SV=1	3e-24	70.59
all_isotig06489	1064	133	34.68	92.48	tr|D2KCI0|D2KCI0_SCHPR Heart-type fatty-acid binding protein OS=Schizothorax prenanti GN=H-FABP PE=2 SV=1	6e-66	92.48
all_isotig06490	1063	1169	43.18	13.09	tr|Q4S139|Q4S139_TETNG Chromosome 1 SCAF14770, whole genome shotgun sequence OS=Tetraodon nigroviridis GN=GSTENG00025739001 PE=4 SV=1	4e-88	57.74
all_isotig06504	1061	1004	69.56	30.18	tr|A0JMD8|A0JMD8_DANRE Zgc:152953 OS=Danio rerio GN=zgc:152953 PE=2 SV=1	1e-125	78.34
all_isotig06505	1063	1387	51.08	13.05	tr|Q4RXA9|Q4RXA9_TETNG Chromosome 11 SCAF14979, whole genome shotgun sequence OS=Tetraodon nigroviridis GN=GSTENG00027490001 PE=4 SV=1	2e-85	52.46
all_isotig06508	1062	1098	68.93	22.22	tr|Q6NTI2|Q6NTI2_DANRE Zgc:77033 OS=Danio rerio GN=zgc:77033 PE=2 SV=1	0	93.49
all_isotig06512	1055	182	11.09	31.87	tr|Q5ASJ4|Q5ASJ4_EMENI Putative uncharacterized protein OS=Emericella nidulans GN=AN8736.2 PE=4 SV=1	2e-06	39.8
all_isotig06519	1063	337	70.84	74.48	tr|Q75SZ8|Q75SZ8_CYPCA Cathepsin L preproprotein OS=Cyprinus carpio GN=CTSL PE=2 SV=1	1e-152	94.36
all_isotig06522	1060	153	24.06	55.56	sp|Q08CB3|F176A_DANRE Protein FAM176A OS=Danio rerio GN=fam176a PE=2 SV=2	2e-42	95.51
all_isotig06529	1060	571	48.96	30.3	tr|B2BJ86|B2BJ86_DANRE IL-4RA-like protein 1 membrane anchored form OS=Danio rerio GN=il4r PE=2 SV=1	4e-78	49.15
all_isotig06536	1059	581	84.14	51.12	tr|B0S667|B0S667_DANRE Novel protein similar to sorting nexin 9 ( snx9 ) OS=Danio rerio GN=snx9l PE=4 SV=1	1e-177	94.29
all_isotig06537	1054	218	22.49	36.24	tr|Q4SWM1|Q4SWM1_TETNG Chromosome undetermined SCAF13608, whole genome shotgun sequence OS=Tetraodon nigroviridis GN=GSTENG00011418001 PE=4 SV=1	2e-40	80.61
all_isotig06538	1059	1329	62.89	16.7	tr|Q76IM1|Q76IM1_DANRE Pol-like protein OS=Danio rerio GN=ORF2 PE=4 SV=1	1e-127	63.61
all_isotig06539	1060	253	38.21	53.36	tr|Q24K33|Q24K33_DANRE Immune-related lectin-like receptor 1 OS=Danio rerio GN=illr1 PE=2 SV=1	2e-87	82.32
all_isotig06542	1064	209	18.61	31.58	tr|Q6DEG8|Q6DEG8_DANRE Zgc:100984 OS=Danio rerio GN=zgc:100984 PE=2 SV=1	1e-30	89.19
all_isotig06543	1060	191	34.81	63.35	tr|C9WPI5|C9WPI5_GASAC Solute carrier family 5 member 6a (Fragment) OS=Gasterosteus aculeatus GN=slc5a6a PE=2 SV=1	9e-50	56.94
all_isotig06552	1057	213	32.07	53.05	tr|Q4S7C9|Q4S7C9_TETNG Chromosome 13 SCAF14715, whole genome shotgun sequence OS=Tetraodon nigroviridis GN=GSTENG00022839001 PE=4 SV=1	4e-59	61.41
all_isotig06553	1051	832	51.95	21.88	tr|Q1LWX7|Q1LWX7_DANRE Bromodomain-containing 2 OS=Danio rerio GN=brd2a PE=2 SV=1	7e-89	83.87
all_isotig06566	1059	480	52.12	38.33	tr|B0R182|B0R182_DANRE Purinergic receptor P2X, ligand-gated ion channel, 5 OS=Danio rerio GN=p2rx5 PE=4 SV=1	3e-97	80.7
all_isotig06567	1057	600	51.66	30.33	tr|Q1RLS2|Q1RLS2_DANRE Si:dkey-8l13.4 protein (Fragment) OS=Danio rerio GN=si:dkey-8l13.4 PE=2 SV=1	1e-105	93.33
all_isotig06570	1058	432	95.56	78.01	tr|Q6PC12|Q6PC12_DANRE Enolase 1, (Alpha) OS=Danio rerio GN=eno1 PE=2 SV=1	0	95.74
all_isotig06573	1057	162	24.98	54.32	tr|Q1LV85|Q1LV85_DANRE Flavoprotein oxidoreductase MICAL3 (Fragment) OS=Danio rerio GN=mical3 PE=2 SV=1	2e-45	95.65
all_isotig06576	1065	521	72.96	49.71	tr|Q4S4X4|Q4S4X4_TETNG Chromosome 6 SCAF14737, whole genome shotgun sequence. (Fragment) OS=Tetraodon nigroviridis GN=GSTENG00023994001 PE=4 SV=1	1e-133	83.55
all_isotig06579	1058	349	59.55	60.17	tr|Q7SXD8|Q7SXD8_DANRE Globoside alpha-1,3-N-acetylgalactosaminyltransferase 1, like 4 OS=Danio rerio GN=gbgt1l4 PE=2 SV=1	1e-134	86.78
all_isotig06580	1057	207	30.37	51.69	tr|Q5BLB1|Q5BLB1_DANRE LOC553502 protein (Fragment) OS=Danio rerio GN=LOC553502 PE=2 SV=1	2e-54	88.43
all_isotig06585	1056	634	35.8	19.87	tr|B5X4S2|B5X4S2_SALSA SH3 domain-containing kinase-binding protein 1 OS=Salmo salar GN=SH3K1 PE=2 SV=1	4e-54	50.6
all_isotig06593	1051	653	58.23	31.24	tr|A2CES5|A2CES5_DANRE Novel protein similar to vertebrate praja family protein OS=Danio rerio GN=pja2 PE=4 SV=1	1e-117	92.73
all_isotig06595	1049	74	6.58	31.08	tr|Q4SYX6|Q4SYX6_TETNG Chromosome 21 SCAF11909, whole genome shotgun sequence. (Fragment) OS=Tetraodon nigroviridis GN=GSTENG00010114001 PE=4 SV=1	0.0007	88.46
all_isotig06597	1054	424	87.38	72.41	tr|Q7ZVG8|Q7ZVG8_DANRE Novel serine/threonine kinase protein (Zgc:77029) OS=Danio rerio GN=stk25 PE=2 SV=1	0	97.77
all_isotig06599	1056	374	38.64	85.56	sp|Q75JC9|Y8484_DICDI Uncharacterized protein DDB_G0271670 OS=Dictyostelium discoideum GN=DDB_G0271670 PE=4 SV=1	1e-32	43.04
all_isotig06603	1052	790	62.17	27.59	tr|B0S6L3|B0S6L3_DANRE Novel NACHT domain containing protein (Fragment) OS=Danio rerio GN=si:dkey-253d23.10 PE=4 SV=1	1e-171	86.51
all_isotig06608	1050	81	12.86	55.56	tr|Q08CE7|Q08CE7_DANRE Zgc:153177 OS=Danio rerio GN=zgc:153177 PE=4 SV=1	9e-23	84.91
all_isotig06612	1053	290	44.16	53.45	tr|A4VCG0|A4VCG0_DANRE Si:dkey-222f8.3 protein OS=Danio rerio GN=si:dkey-222f8.3 PE=2 SV=1	1e-87	83.33
all_isotig06613	1054	455	83.68	64.62	tr|Q7SX96|Q7SX96_DANRE Zgc:66268 OS=Danio rerio GN=zgc:66268 PE=2 SV=1	1e-166	84.48
all_isotig06617	1055	244	51.47	74.18	tr|Q6DHV2|Q6DHV2_DANRE Dedd1 protein OS=Danio rerio GN=dedd1 PE=2 SV=1	1e-103	77.68
all_isotig06623	1048	304	28.05	44.41	tr|A8KB32|A8KB32_DANRE Zgc:171500 protein OS=Danio rerio GN=zgc:171500 PE=2 SV=1	2e-38	65.77
all_isotig06626	1052	494	30.23	21.46	tr|B0WG21|B0WG21_CULQU Putative uncharacterized protein OS=Culex quinquefasciatus GN=CpipJ_CPIJ006254 PE=4 SV=1	3e-27	32.92
all_isotig06632	1049	63	12.87	71.43	tr|Q4RBF4|Q4RBF4_TETNG Chromosome undetermined SCAF21554, whole genome shotgun sequence. (Fragment) OS=Tetraodon nigroviridis GN=GSTENG00036848001 PE=4 SV=1	5e-17	97.83
all_isotig06635	1055	241	27.3	39.83	tr|Q7T3A2|Q7T3A2_DANRE Zgc:64012 OS=Danio rerio GN=zgc:64012 PE=2 SV=1	2e-41	50.26
all_isotig06636	1053	71	11.11	54.93	tr|Q4S765|Q4S765_TETNG Chromosome undetermined SCAF14721, whole genome shotgun sequence. (Fragment) OS=Tetraodon nigroviridis GN=GSTENG00022958001 PE=4 SV=1	5e-14	97.5
all_isotig06637	1054	119	9.11	64.71	tr|A8P703|A8P703_BRUMA Histidine-rich glycoprotein, putative OS=Brugia malayi GN=Bm1_17990 PE=4 SV=1	1e-07	38.55
all_isotig06649	1052	94	26.24	97.87	tr|C1BFJ3|C1BFJ3_ONCMY Small ubiquitin-related modifier 3 OS=Oncorhynchus mykiss GN=SUMO3 PE=4 SV=1	9e-46	97.87
all_isotig06652	1047	338	60.46	62.43	tr|Q0VG64|Q0VG64_DANRE Zgc:136957 protein OS=Danio rerio GN=rassf6 PE=2 SV=1	1e-112	78.15
all_isotig06654	1049	1929	34.6	6.27	tr|Q1LYP4|Q1LYP4_DANRE Novel protein similar to vertebrate chromodomain helicase DNA binding protein 4 (CHD4) OS=Danio rerio GN=si:ch211-51m24.3 PE=1 SV=1	7e-71	67.22
all_isotig06655	1051	147	41.96	100	tr|Q6PC58|Q6PC58_DANRE Ubiquitin-conjugating enzyme E2D 1 (UBC4/5 homolog, yeast) OS=Danio rerio GN=ube2d1 PE=1 SV=1	2e-83	100
all_isotig06663	1048	424	31.49	25.94	tr|Q6GML0|Q6GML0_DANRE Zgc:91860 OS=Danio rerio GN=zgc:91860 PE=2 SV=1	5e-53	76.39
all_isotig06668	1044	1319	52.01	13.72	sp|Q1LVC2|JARD2_DANRE Protein Jumonji OS=Danio rerio GN=jarid2b PE=3 SV=2	1e-131	78.02
all_isotig06669	1048	232	23.76	35.78	tr|Q7SXW9|Q7SXW9_DANRE Marcks protein (Fragment) OS=Danio rerio GN=marcksb PE=2 SV=1	1e-31	60.14
all_isotig06671	1043	1027	36.24	12.27	tr|Q3LG56|Q3LG56_DANRE ORF2-encoded protein (Fragment) OS=Danio rerio GN=ORF2p PE=4 SV=1	1e-86	53.16
all_isotig06679	1051	628	73.07	48.41	tr|Q8UWD2|Q8UWD2_DANRE Baculoviral IAP repeat-containing 2 OS=Danio rerio GN=birc2 PE=2 SV=1	1e-147	96.6
all_isotig06687	1050	554	35.43	36.64	tr|A5WWL5|A5WWL5_DANRE Novel protein (Fragment) OS=Danio rerio GN=CH73-256J6.5-001 PE=4 SV=1	7e-38	53.22
all_isotig06691	1051	371	58.23	54.99	tr|Q6NY39|Q6NY39_DANRE Fanconi anemia, complementation group L OS=Danio rerio GN=fancl PE=2 SV=1	1e-122	94.01
all_isotig06692	1047	965	49.28	17.82	tr|Q3LG55|Q3LG55_DANRE Reverse transcriptase OS=Danio rerio PE=4 SV=1	1e-136	71.07
all_isotig06694	1047	619	89.97	62.68	tr|A8BB55|A8BB55_DANRE cDNA, clone cssl:d0344 (Fragment) OS=Danio rerio PE=2 SV=1	1e-180	98.12
all_isotig06696	1047	152	13.18	30.26	tr|B7PHZ4|B7PHZ4_IXOSC Putative uncharacterized protein (Fragment) OS=Ixodes scapularis GN=IscW_ISCW017919 PE=4 SV=1	3e-09	39.66
all_isotig06697	1047	571	63.9	39.05	tr|B7ZV69|B7ZV69_DANRE Cystathionine-beta-synthase a OS=Danio rerio GN=cbsa PE=2 SV=1	1e-123	95.3
all_isotig06699	1048	177	31.77	62.71	tr|C1BJH0|C1BJH0_OSMMO CGI-38 homolog OS=Osmerus mordax GN=CG38 PE=2 SV=1	4e-55	86.72
all_isotig06701	1049	176	45.47	90.34	tr|Q0D2W2|Q0D2W2_DANRE Fast muscle troponin I OS=Danio rerio GN=tnni2a.4 PE=2 SV=1	3e-85	90.34
all_isotig06720	1047	554	40.97	25.81	tr|Q66HW0|Q66HW0_DANRE Zgc:92337 OS=Danio rerio GN=coasy PE=2 SV=1	1e-76	87.2
all_isotig06726	1047	189	26.07	48.15	tr|C1BLM6|C1BLM6_OSMMO Receptor expression-enhancing protein 5 OS=Osmerus mordax GN=REEP5 PE=2 SV=1	2e-85	85.85
all_isotig06731	1039	363	71.03	67.77	tr|B3DGA4|B3DGA4_DANRE Homeo box A2b OS=Danio rerio GN=hoxa2b PE=2 SV=1	1e-138	93.54
all_isotig06732	1044	175	15.52	30.86	tr|Q96GX3|Q96GX3_HUMAN KIAA0118 protein (Fragment) OS=Homo sapiens PE=2 SV=1	1e-24	75
all_isotig06739	1045	211	29.28	48.34	tr|Q6PEH6|Q6PEH6_DANRE Zgc:63637 OS=Danio rerio GN=zgc:63637 PE=2 SV=1	8e-50	97.14
all_isotig06744	1047	197	46.42	82.23	tr|B3DIM7|B3DIM7_DANRE Novel protein (Zgc:195152) OS=Danio rerio GN=DKEY-9K8.2 PE=2 SV=1	2e-83	81
all_isotig06749	1041	358	76.37	74.02	tr|B2GTZ3|B2GTZ3_XENTR LOC100158466 protein OS=Xenopus tropicalis GN=LOC100158466 PE=2 SV=1	1e-155	86.6
all_isotig06760	1043	798	93.19	48.62	tr|Q6JAA4|Q6JAA4_DANRE CCCTC-binding factor OS=Danio rerio GN=ctcf PE=2 SV=1	0	93.37
all_isotig06771	1045	401	38.18	33.17	tr|B0BLX6|B0BLX6_DANRE Zgc:175135 protein OS=Danio rerio GN=zgc:175135 PE=2 SV=1	5e-54	47.84
all_isotig06774	1038	4263	89.31	30.73	tr|A2DGN0|A2DGN0_TRIVA Viral A-type inclusion protein, putative OS=Trichomonas vaginalis GN=TVAG_110290 PE=4 SV=1	4e-30	89.57
all_isotig06777	1044	182	47.99	91.76	sp|Q4KMJ1|CHAC2_DANRE Cation transport regulator-like protein 2 OS=Danio rerio GN=chac2 PE=2 SV=1	8e-98	93.3
all_isotig06779	1043	183	45.16	85.79	tr|C3KHL7|C3KHL7_ANOFI Ubiquitin-conjugating enzyme E2 A OS=Anoplopoma fimbria GN=UBE2A PE=2 SV=1	8e-87	96.91
all_isotig06781	1036	345	31.27	65.8	tr|A8WGK3|A8WGK3_DANRE Zgc:173603 protein OS=Danio rerio GN=zgc:173603 PE=2 SV=1	1e-69	55.1
all_isotig06783	1035	1768	37.97	16.29	tr|B4IZA9|B4IZA9_DROGR GH16383 OS=Drosophila grimshawi GN=GH16383 PE=4 SV=1	3e-10	38.08
all_isotig06784	1043	608	45.73	26.15	tr|A2RV15|A2RV15_DANRE Zgc:158611 protein OS=Danio rerio GN=zufsp PE=2 SV=1	4e-87	63.35
all_isotig06789	1043	315	60.12	66.35	tr|A7E280|A7E280_DANRE Si:dkey-10o6.2 protein OS=Danio rerio GN=si:dkey-10o6.2 PE=2 SV=1	1e-118	84.62
all_isotig06792	1039	1109	81.71	46.62	tr|C1J0C7|C1J0C7_DANRE Mannose receptor C1-like protein (Fragment) OS=Danio rerio GN=mrc1a PE=2 SV=1	1e-162	86.54
all_isotig06802	1041	155	23.63	52.9	tr|B0JZN6|B0JZN6_DANRE Novel protein (Zgc:175214) OS=Danio rerio GN=DKEYP-80C12.6 PE=2 SV=1	1e-42	98.8
all_isotig06803	1040	580	62.6	54.14	tr|A5WWL6|A5WWL6_DANRE Novel protein (Fragment) OS=Danio rerio GN=CH73-256J6.4-001 PE=4 SV=1	1e-73	63.64
all_isotig06806	1040	251	22.21	30.68	tr|Q1LXF9|Q1LXF9_DANRE Novel protein OS=Danio rerio GN=si:dkey-102c8.3 PE=2 SV=1	4e-33	60.16
all_isotig06807	1040	553	75.29	47.2	tr|Q7ZU30|Q7ZU30_DANRE Glucose phosphate isomerase a OS=Danio rerio GN=gpia PE=2 SV=1	1e-152	95.6
all_isotig06808	1038	1445	45.66	12.8	tr|Q4SHK4|Q4SHK4_TETNG Chromosome 5 SCAF14581, whole genome shotgun sequence. (Fragment) OS=Tetraodon nigroviridis GN=GSTENG00018110001 PE=4 SV=1	1e-100	72.48
all_isotig06811	1038	590	19.65	43.9	tr|Q2N2B2|Q2N2B2_XENLA RPGR ORF15 isoform (Fragment) OS=Xenopus laevis PE=2 SV=1	4e-08	54.84
all_isotig06812	1039	1667	64.39	13.38	sp|Q62234|MYOM1_MOUSE Myomesin-1 OS=Mus musculus GN=Myom1 PE=1 SV=2	1e-127	67.17
all_isotig06813	1039	1036	46.49	15.54	tr|A8E7H7|A8E7H7_DANRE Novel protein (Fragment) OS=Danio rerio GN=CH211-233A1.1-001 PE=4 SV=1	1e-92	93.06
all_isotig06815	1038	889	75.43	29.36	tr|Q1JQ22|Q1JQ22_DANRE Zgc:136354 OS=Danio rerio GN=zgc:136354 PE=2 SV=1	1e-154	87.29
all_isotig06823	1035	390	57.1	50.51	tr|A8E524|A8E524_DANRE Asah1a protein OS=Danio rerio GN=asah1a PE=2 SV=1	1e-118	86.78
all_isotig06833	1037	186	21.7	40.32	tr|Q6IQ80|Q6IQ80_DANRE Methionine sulfoxide reductase B3 OS=Danio rerio GN=msrb3 PE=2 SV=1	3e-37	82.42
all_isotig06834	1033	216	60.41	96.3	tr|Q7ZUW5|Q7ZUW5_DANRE RAB5A, member RAS oncogene family OS=Danio rerio GN=rab5aa PE=2 SV=1	1e-114	98.11
all_isotig06842	1036	171	47.49	95.91	sp|Q98SJ7|TCTP_LABRO Translationally-controlled tumor protein homolog OS=Labeo rohita GN=tpt1 PE=2 SV=1	7e-89	95.91
all_isotig06844	1036	1909	50.39	15.72	sp|A4IFW2|PTPRF_DANRE Receptor-type tyrosine-protein phosphatase F OS=Danio rerio GN=ptprf PE=2 SV=1	2e-91	97.75
all_isotig06849	1037	65	11.57	61.54	tr|Q804H6|Q804H6_PAROL Calmodulin (Fragment) OS=Paralichthys olivaceus PE=2 SV=1	5e-14	100
all_isotig06851	1033	1703	33.11	6.69	tr|B1PM12|B1PM12_CTEID E1A binding protein p300 (Fragment) OS=Ctenopharyngodon idella PE=2 SV=1	1e-119	89.06
all_isotig06852	1034	713	33.08	15.99	tr|Q6L968|Q6L968_ANGJA Solute carrier family 26 member 6 b OS=Anguilla japonica GN=Slc26A6b PE=2 SV=1	6e-52	54.29
all_isotig06855	1033	445	34.27	26.52	tr|Q95QD1|Q95QD1_CAEEL Tmem (Human transmembrane protein) homolog protein 135, confirmed by transcript evidence OS=Caenorhabditis elegans GN=tmem-135 PE=2 SV=2	1e-53	38.56
all_isotig06856	1034	671	51.06	26.23	tr|B5X0R4|B5X0R4_SALSA Epidermis-type lipoxygenase 3 OS=Salmo salar GN=LOXE3 PE=2 SV=1	1e-106	56.23
all_isotig06858	1036	435	45.75	36.32	tr|Q5BJI7|Q5BJI7_DANRE SET and MYND domain containing 2a OS=Danio rerio GN=smyd2a PE=2 SV=1	1e-87	94.05
all_isotig06862	1035	203	28.99	49.26	tr|Q7ZWB4|Q7ZWB4_DANRE ADP-ribosylation factor-like 6 interacting protein OS=Danio rerio GN=arl6ip1 PE=2 SV=1	3e-51	94.34
all_isotig06863	1034	925	72.82	27.14	tr|Q5CZR0|Q5CZR0_DANRE Gpatch1 protein (Fragment) OS=Danio rerio GN=gpatch1 PE=2 SV=1	1e-135	74.7
all_isotig06866	1037	305	37.32	42.3	sp|Q6IQA2|LYSM3_DANRE LysM and putative peptidoglycan-binding domain-containing protein 3 OS=Danio rerio GN=lysmd3 PE=2 SV=1	8e-66	86
all_isotig06873	1035	214	28.41	45.79	tr|B3DIL4|B3DIL4_DANRE Similar to Phosphatidylcholine transfer protein (PC-TP) (StAR-related lipid transfer protein 2) (StARD2) (START domain-containing protein 2) OS=Danio rerio GN=LOC566726 PE=2 SV=1	5e-52	89.09
all_isotig06879	1028	361	43.48	41.27	tr|Q7SZ61|Q7SZ61_DANRE G protein pathway suppressor 2 OS=Danio rerio GN=gps2 PE=2 SV=1	2e-76	89.22
all_isotig06885	1027	2267	52	51.57	tr|Q4T578|Q4T578_TETNG Chromosome undetermined SCAF9367, whole genome shotgun sequence. (Fragment) OS=Tetraodon nigroviridis GN=GSTENG00006948001 PE=4 SV=1	9e-62	54.43
all_isotig06886	1032	632	86.92	47.31	sp|Q6DRJ7|NDC80_DANRE Kinetochore protein NDC80 homolog OS=Danio rerio GN=ndc80 PE=2 SV=1	1e-168	86.92
all_isotig06899	1031	355	73.04	70.7	tr|Q702R8|Q702R8_DANRE Alpha-2,3-sialyltransferase OS=Danio rerio GN=st3gal3l PE=2 SV=1	1e-143	91.94
all_isotig06913	1032	377	38.08	34.75	tr|Q7ZWC9|Q7ZWC9_DANRE 1-acylglycerol-3-phosphate O-acyltransferase 3 OS=Danio rerio GN=agpat3 PE=2 SV=1	7e-64	74.43
all_isotig06915	1031	327	65.76	69.11	tr|Q7ZYX7|Q7ZYX7_DANRE Proteasome (Prosome, macropain) 26S subunit, non-ATPase, 7 (Mov34 homolog) OS=Danio rerio GN=psmd7 PE=2 SV=1	1e-122	97.41
all_isotig06919	1028	580	71.79	42.41	tr|Q90311|Q90311_CARAU ZP2 (Fragment) OS=Carassius auratus GN=ZP2 PE=2 SV=1	1e-176	91.79
all_isotig06921	1027	334	35.64	36.53	tr|C1C4F2|C1C4F2_RANCA Transposable element Tc1 transposase OS=Rana catesbeiana GN=TC1A PE=2 SV=1	2e-51	46.92
all_isotig06924	1031	607	77.69	43.99	tr|D6N0M8|D6N0M8_9TELE NADH dehydrogenase subunit 5 OS=Carassius gibelio GN=ND5 PE=3 SV=1	1e-144	95.02
all_isotig06932	1022	461	14.97	33.41	tr|A8XA03|A8XA03_CAEBR Putative uncharacterized protein (Fragment) OS=Caenorhabditis briggsae GN=CBG09942 PE=4 SV=1	6e-18	49.51
all_isotig06934	1030	969	37.28	13.21	sp|A0JMD2|LST2_DANRE Lateral signaling target protein 2 homolog OS=Danio rerio GN=zfyve28 PE=2 SV=1	3e-63	80
all_isotig06939	1013	369	32.58	29.81	tr|Q071D9|Q071D9_DANRE Huntingtin interacting protein B (Fragment) OS=Danio rerio GN=setd2 PE=2 SV=1	3e-58	96.49
all_isotig06948	1026	126	16.67	45.24	tr|Q9BRN2|Q9BRN2_HUMAN OSBPL9 protein (Fragment) OS=Homo sapiens GN=OSBPL9 PE=2 SV=2	8e-28	81.43
all_isotig06949	1027	79	8.47	36.71	tr|E2C4T2|E2C4T2_9HYME Zinc finger BED domain-containing protein 1 (Fragment) OS=Harpegnathos saltator GN=EAI_07249 PE=4 SV=1	9e-06	37.18
all_isotig06950	1031	143	13.39	32.17	tr|Q9GM34|Q9GM34_MACFA Putative uncharacterized protein OS=Macaca fascicularis PE=2 SV=1	2e-17	100
all_isotig06951	1019	164	19.14	70.73	tr|E2BL60|E2BL60_9HYME Putative uncharacterized protein OS=Harpegnathos saltator GN=EAI_05327 PE=4 SV=1	2e-15	42.48
all_isotig06955	1029	927	46.36	17.15	tr|Q6PGW2|Q6PGW2_DANRE Zgc:112265 protein (Fragment) OS=Danio rerio GN=zgc:112265 PE=2 SV=1	3e-66	66.53
all_isotig06957	1028	159	44.94	95.6	tr|Q1L9C2|Q1L9C2_DANRE Ornithine decarboxylase antizyme 1 (Fragment) OS=Danio rerio GN=oaz1 PE=2 SV=1	2e-66	94.48
all_isotig06961	1028	806	90.76	44.91	sp|Q7ZU99|TERA_DANRE Transitional endoplasmic reticulum ATPase OS=Danio rerio GN=vcp PE=1 SV=1	1e-175	100
all_isotig06965	1025	175	45.07	88	sp|Q6NYP0|TM208_DANRE Transmembrane protein 208 OS=Danio rerio GN=tmem208 PE=2 SV=1	9e-86	88
all_isotig06966	1027	245	52	72.65	tr|Q4V9H8|Q4V9H8_DANRE Zgc:112356 OS=Danio rerio GN=zgc:112356 PE=2 SV=1	1e-100	93.19
all_isotig06967	1026	776	73.68	32.47	tr|B4DIP7|B4DIP7_HUMAN cDNA FLJ57114, highly similar to Niemann-Pick C1 protein OS=Homo sapiens PE=2 SV=1	1e-139	76.13
all_isotig06971	1024	462	61.52	45.45	tr|Q90YC1|Q90YC1_CARAU Elongation factor-1 alpha OS=Carassius auratus GN=ef-1 alpha PE=2 SV=1	0	99.53
all_isotig06976	1026	285	43.57	52.28	tr|Q7T2D7|Q7T2D7_DANRE Connexin 32.3 OS=Danio rerio GN=cx32.3 PE=2 SV=1	1e-75	82.32
all_isotig06978	1025	574	32.2	19.16	tr|Q4S5J7|Q4S5J7_TETNG Chromosome 9 SCAF14729, whole genome shotgun sequence. (Fragment) OS=Tetraodon nigroviridis GN=GSTENG00023708001 PE=4 SV=1	3e-55	45.27
all_isotig06983	1027	67	6.72	34.33	tr|C5XXC8|C5XXC8_SORBI Putative uncharacterized protein Sb04g006205 (Fragment) OS=Sorghum bicolor GN=Sb04g006205 PE=4 SV=1	0.0002	54.76
all_isotig06994	1026	516	76.9	50.97	tr|Q6DHE1|Q6DHE1_DANRE Cyp46a1 protein (Fragment) OS=Danio rerio GN=cyp46a1 PE=2 SV=1	1e-156	77.35
all_isotig06996	1026	1012	56.73	19.17	tr|Q1LX46|Q1LX46_DANRE Novel protein similar to vertebrate solute carrier family 12 (Sodium/chloride transporters), member 3 (SLC12A3) OS=Danio rerio GN=slc12a3 PE=2 SV=1	1e-111	85.46
all_isotig06999	1022	202	23.19	39.11	tr|E1BYJ5|E1BYJ5_CHICK Uncharacterized protein OS=Gallus gallus GN=C1orf159 PE=4 SV=1	3e-27	48.17
all_isotig07006	1024	729	39.26	18.24	tr|Q8AYJ5|Q8AYJ5_DANRE Mkln1 protein OS=Danio rerio GN=mkln1 PE=2 SV=1	4e-29	95.04
all_isotig07011	1025	198	48.88	84.34	tr|Q8AXN6|Q8AXN6_CYPCA Invariant chain like protein 2 OS=Cyprinus carpio GN=Iclp-2 PE=2 SV=1	2e-88	86.98
all_isotig07016	1026	574	38.3	22.82	tr|B8A567|B8A567_DANRE Disabled homolog 2 (Drosophila) (Fragment) OS=Danio rerio GN=dab2 PE=4 SV=1	2e-59	65.17
all_isotig07024	1017	494	39.53	48.18	tr|A4S9U2|A4S9U2_OSTLU Predicted protein OS=Ostreococcus lucimarinus (strain CCE9901) GN=OSTLU_28315 PE=4 SV=1	8e-15	44.82
all_isotig07027	1020	241	32.35	45.64	tr|Q1L9A5|Q1L9A5_DANRE Novel protein (Fragment) OS=Danio rerio GN=si:ch211-205a14.2 PE=4 SV=1	8e-58	55.28
all_isotig07032	1021	171	22.92	45.61	sp|Q6DGI3|NOP16_DANRE Nucleolar protein 16 OS=Danio rerio GN=nop16 PE=2 SV=1	8e-39	78
all_isotig07036	1022	199	44.03	75.38	tr|Q6NYV3|Q6NYV3_DANRE Zgc:65861 OS=Danio rerio GN=zgc:65861 PE=2 SV=1	4e-73	89.82
all_isotig07041	1019	288	33.56	39.58	tr|B0UY88|B0UY88_DANRE Novel protein (Zgc:112151) OS=Danio rerio GN=DKEY-61D19.1 PE=4 SV=1	4e-57	78.62
all_isotig07043	1023	152	24.34	54.61	tr|Q4RMB1|Q4RMB1_TETNG Chromosome 10 SCAF15019, whole genome shotgun sequence. (Fragment) OS=Tetraodon nigroviridis GN=GSTENG00032125001 PE=4 SV=1	3e-47	82.18
all_isotig07050	1023	347	75.07	73.78	tr|Q7SXU9|Q7SXU9_DANRE Splicing factor, arginine/serine-rich 6a OS=Danio rerio GN=srsf6a PE=2 SV=1	1e-134	93.09
all_isotig07051	1023	262	43.7	56.87	sp|Q5BJJ5|HDHD2_DANRE Haloacid dehalogenase-like hydrolase domain-containing protein 2 OS=Danio rerio GN=hdhd2 PE=2 SV=1	6e-81	89.76
all_isotig07056	1021	260	41.14	53.85	tr|Q08BJ7|Q08BJ7_DANRE Zgc:153522 OS=Danio rerio GN=zgc:153522 PE=2 SV=1	3e-77	69.31
all_isotig07069	1018	381	50.69	44.62	tr|Q588C1|Q588C1_DANRE DNA methyltransferase OS=Danio rerio GN=trdmt1 PE=2 SV=1	3e-62	81.52
all_isotig07074	1020	283	27.06	32.51	tr|A7MBN9|A7MBN9_DANRE Si:dkey-182g1.2 protein OS=Danio rerio GN=si:dkey-182g1.2 PE=2 SV=1	2e-28	36.36
all_isotig07077	1021	1336	42.02	10.7	tr|E1C1B6|E1C1B6_CHICK Uncharacterized protein OS=Gallus gallus GN=RPTOR PE=4 SV=1	5e-76	97.95
all_isotig07079	1018	193	33.89	59.59	tr|Q6DHM9|Q6DHM9_DANRE Ras homolog gene family, member Ab OS=Danio rerio GN=rhoab PE=2 SV=1	2e-62	97.46
all_isotig07080	1020	422	45.59	36.73	tr|Q567F3|Q567F3_DANRE Zgc:152774 protein (Fragment) OS=Danio rerio GN=zgc:152774 PE=2 SV=1	4e-85	88.57
all_isotig07083	1021	117	11.75	34.19	tr|Q0ZAH5|Q0ZAH5_LARCR CD59 OS=Larimichthys crocea GN=CD59 PE=4 SV=1	3e-16	56.34
all_isotig07090	1020	471	48.82	35.24	tr|Q1LUC6|Q1LUC6_DANRE Novel protein similar to vertebrate lipocalin 7 (LCN7) OS=Danio rerio GN=si:dkey-158b13.1 PE=4 SV=1	1e-101	91.21
all_isotig07092	1020	173	18.53	36.42	tr|Q6NX92|Q6NX92_DANRE Protein tyrosine phosphatase type IVA, member 3 OS=Danio rerio GN=ptp4a3 PE=2 SV=1	2e-28	98.44
all_isotig07093	1018	1452	54.81	16.67	tr|Q4SS61|Q4SS61_TETNG Chromosome 11 SCAF14479, whole genome shotgun sequence OS=Tetraodon nigroviridis GN=GSTENG00013591001 PE=4 SV=1	1e-104	56.71
all_isotig07096	1018	107	21.51	68.22	tr|Q6ZM41|Q6ZM41_DANRE Novel protein OS=Danio rerio GN=si:busm1-265n4.4 PE=2 SV=1	2e-35	98.65
all_isotig07103	1016	326	62.89	65.34	tr|B0R022|B0R022_DANRE Novel protein with a zona pellucida-like domain OS=Danio rerio GN=zC14A17.6-001 PE=4 SV=1	1e-126	70.76
all_isotig07105	1011	777	44.81	19.43	tr|Q6DG11|Q6DG11_DANRE Squamous cell carcinoma antigen recognised by T cells OS=Danio rerio GN=sart1 PE=2 SV=1	1e-80	82.07
all_isotig07106	1014	338	30.47	30.47	tr|B0UX61|B0UX61_DANRE Novel protein (Fragment) OS=Danio rerio GN=CH211-131E11.19-001 PE=4 SV=1	3e-93	72.54
all_isotig07118	1018	303	48.04	53.8	tr|Q803N5|Q803N5_DANRE TAR DNA binding protein, like OS=Danio rerio GN=tardbpl PE=2 SV=1	2e-92	96.45
all_isotig07121	1016	508	88.29	58.86	tr|B0S7W4|B0S7W4_DANRE Aldehyde dehydrogenase 9 family, member A1 like 1 OS=Danio rerio GN=aldh9a1a PE=2 SV=1	1e-172	95.22
all_isotig07126	1018	295	75.44	86.78	sp|Q6TLF6|RGN_DANRE Regucalcin OS=Danio rerio GN=rgn PE=2 SV=1	1e-150	86.2
all_isotig07135	1013	1167	41.46	15.34	tr|C7ATY9|C7ATY9_SINCH Tyrosine kinase 2 OS=Siniperca chuatsi PE=2 SV=1	1e-72	78.65
all_isotig07136	1015	1311	61.48	15.87	sp|Q6NXD8|DEN5B_DANRE DENN domain-containing protein 5B OS=Danio rerio GN=dennd5b PE=2 SV=2	1e-117	92.86
all_isotig07137	1016	103	11.81	85.44	tr|Q5DDE6|Q5DDE6_SCHJA SJCHGC06985 protein OS=Schistosoma japonicum PE=4 SV=1	7e-11	65.57
all_isotig07141	1015	119	9.16	80.67	tr|A8P703|A8P703_BRUMA Histidine-rich glycoprotein, putative OS=Brugia malayi GN=Bm1_17990 PE=4 SV=1	1e-06	38.27
all_isotig07149	1023	73	7.04	32.88	tr|Q4TFZ2|Q4TFZ2_TETNG Chromosome undetermined SCAF4093, whole genome shotgun sequence. (Fragment) OS=Tetraodon nigroviridis GN=GSTENG00001378001 PE=4 SV=1	0.0005	77.42
all_isotig07162	1007	889	33.07	12.49	tr|Q4RZ26|Q4RZ26_TETNG Chromosome 16 SCAF14974, whole genome shotgun sequence. (Fragment) OS=Tetraodon nigroviridis GN=GSTENG00026683001 PE=4 SV=1	3e-57	95.69
all_isotig07168	1011	854	66.17	44.26	tr|C0H9T0|C0H9T0_SALSA Cold shock domain-containing protein E1 OS=Salmo salar GN=CSDE1 PE=2 SV=1	1e-175	95.71
all_isotig07173	1015	448	37.54	59.38	tr|B2GU17|B2GU17_XENTR LOC100158485 protein OS=Xenopus tropicalis GN=znf569 PE=2 SV=1	7e-45	59.35
all_isotig07182	1012	440	56.32	43.18	tr|Q7ZUN2|Q7ZUN2_DANRE NIMA (Never in mitosis gene a)-related kinase 2 OS=Danio rerio GN=nek2 PE=2 SV=1	4e-96	82.97
all_isotig07194	1006	207	22.66	36.71	tr|Q5EAR7|Q5EAR7_DANRE Bax2 OS=Danio rerio GN=baxb PE=2 SV=1	6e-29	47.5
all_isotig07197	1007	264	25.02	31.82	tr|Q6DH50|Q6DH50_DANRE Kidney injury molecule 1 OS=Danio rerio GN=kim1 PE=2 SV=1	3e-45	72.41
all_isotig07200	1012	414	33.5	27.29	tr|Q4SIK2|Q4SIK2_TETNG Chromosome 5 SCAF14581, whole genome shotgun sequence. (Fragment) OS=Tetraodon nigroviridis GN=GSTENG00017654001 PE=4 SV=1	2e-64	86.92
all_isotig07206	1012	203	19.86	33	sp|Q6PC54|SN25B_DANRE Synaptosomal-associated protein 25-B OS=Danio rerio GN=snap25b PE=2 SV=1	7e-30	98.53
all_isotig07211	1010	583	54.36	31.39	tr|Q5TZG5|Q5TZG5_DANRE Ezrin OS=Danio rerio GN=ezr PE=2 SV=1	1e-135	81.7
all_isotig07218	1011	143	12.76	30.07	tr|Q9YHX0|Q9YHX0_DICLA Ribosomal protein L17 homolog (Fragment) OS=Dicentrarchus labrax PE=2 SV=1	4e-15	100
all_isotig07223	1008	237	43.15	61.18	tr|Q6P2T9|Q6P2T9_DANRE Cd63 antigen OS=Danio rerio GN=cd63 PE=2 SV=1	8e-79	67.44
all_isotig07227	1009	297	82.95	93.94	tr|Q7ZUI0|Q7ZUI0_DANRE Ribosomal protein L5a OS=Danio rerio GN=rpl5a PE=2 SV=1	1e-161	93.94
all_isotig07231	1009	1076	56.79	36.71	tr|Q5RIH6|Q5RIH6_DANRE Novel protein similar to vertebrate ankyrin repeat and SOCS box-containing 2 (Fragment) OS=Danio rerio GN=asb2a PE=4 SV=1	1e-138	86.43
all_isotig07236	1001	570	32.07	18.77	sp|Q6NW58|SPAST_DANRE Spastin OS=Danio rerio GN=spast PE=2 SV=2	3e-52	87.7
all_isotig07243	1008	278	38.1	42.45	tr|B0S637|B0S637_DANRE Novel protein (Fragment) OS=Danio rerio GN=DKEYP-67A8.4-001 PE=4 SV=1	4e-44	51.82
all_isotig07244	1010	159	44.26	93.71	tr|Q6DHF2|Q6DHF2_DANRE Zgc:92345 OS=Danio rerio GN=zgc:92345 PE=2 SV=1	6e-77	94.9
all_isotig07245	1008	121	31.85	88.43	tr|Q6DC18|Q6DC18_DANRE Phosphohistidine phosphatase 1 OS=Danio rerio GN=phpt1 PE=2 SV=1	2e-58	88.43
all_isotig07249	1009	183	20.81	38.25	tr|Q4SVE8|Q4SVE8_TETNG Chromosome 7 SCAF13760, whole genome shotgun sequence. (Fragment) OS=Tetraodon nigroviridis GN=GSTENG00012012001 PE=4 SV=1	1e-36	77.78
all_isotig07253	1007	323	53.62	55.73	tr|A5WV52|A5WV52_DANRE Novel protein OS=Danio rerio GN=si:dkey-266f7.5 PE=4 SV=1	1e-94	69.5
all_isotig07254	1009	848	49.06	19.46	sp|Q502I9|FCHO2_DANRE FCH domain only protein 2 OS=Danio rerio GN=fcho2 PE=2 SV=1	1e-91	90.66
all_isotig07257	1006	796	87.67	36.93	sp|C0H906|NCBP1_SALSA Nuclear cap-binding protein subunit 1 OS=Salmo salar GN=ncbp1 PE=2 SV=1	1e-176	88.02
all_isotig07263	1008	63	4.17	31.75	tr|C7TNY1|C7TNY1_9BILA Putative uncharacterized protein OS=Angiostrongylus cantonensis PE=4 SV=1	5e-06	56
all_isotig07267	1008	1276	90.48	23.82	tr|A5D6S0|A5D6S0_DANRE Zgc:162128 protein OS=Danio rerio GN=zgc:162128 PE=2 SV=1	1e-173	90.75
all_isotig07274	1002	1117	38.92	32.5	tr|E5LC01|E5LC01_HHV8 LANA OS=Human herpesvirus 8 GN=ORF73 PE=4 SV=1	8e-26	44.07
all_isotig07280	1006	370	82.31	74.59	tr|Q502L5|Q502L5_DANRE Zgc:112036 OS=Danio rerio GN=ndufs2 PE=2 SV=1	1e-163	94.85
all_isotig07284	995	2576	50.95	6.56	tr|Q8JFV5|Q8JFV5_DANRE Novel protein with HECT-domain (Ubiquitin-transferase) OS=Danio rerio GN=hectd1 PE=2 SV=1	1e-153	98.83
all_isotig07288	1008	121	23.21	64.46	tr|Q1LUX6|Q1LUX6_DANRE Novel protein similar to mouse and human splicing factor, arginine/serine-rich 16 (Suppressor-of-white-apricot homolog, Drosophila) (SFRS16) (Fragment) OS=Danio rerio GN=si:dkey-7l12.4 PE=4 SV=1	1e-36	89.66
all_isotig07292	1004	203	41.53	68.47	tr|Q7ZUR6|Q7ZUR6_DANRE Muscle-specific beta 1 integrin binding protein 2 OS=Danio rerio GN=mibp2 PE=2 SV=1	3e-99	90.85
all_isotig07293	1007	469	44.09	31.56	tr|Q00P20|Q00P20_DANRE Nyctalopin OS=Danio rerio GN=nyx PE=2 SV=1	2e-78	86.55
all_isotig07296	1006	335	80.22	80.3	tr|A8WFU2|A8WFU2_DANRE Zgc:171579 protein OS=Danio rerio GN=zgc:171579 PE=2 SV=1	1e-154	90.57
all_isotig07301	1004	614	45.12	24.59	tr|Q802U9|Q802U9_DANRE 3'-phosphoadenosine 5'-phosphosulfate synthase 2 OS=Danio rerio GN=papss2b PE=2 SV=1	1e-164	87.79
all_isotig07311	1004	259	24.5	31.66	tr|Q5EAS2|Q5EAS2_DANRE CDC-like kinase 4b OS=Danio rerio GN=clk4b PE=2 SV=1	9e-32	49.7
all_isotig07312	995	2054	36.78	5.94	sp|Q92614|MY18A_HUMAN Myosin-XVIIIa OS=Homo sapiens GN=MYO18A PE=1 SV=3	1e-113	80.79
all_isotig07319	1004	631	92.03	48.81	tr|Q1LX55|Q1LX55_DANRE Novel protein similar to vertebrate solute carrier (Sodium-coupled nucleoside transporter) family 28 (Fragment) OS=Danio rerio GN=si:dkey-24l11.1 PE=4 SV=1	1e-172	92.22
all_isotig07321	988	311	64.37	68.17	tr|Q6DEM2|Q6DEM2_DANRE V-crk sarcoma virus CT10 oncogene homolog (Avian) OS=Danio rerio GN=crk PE=2 SV=1	1e-120	94.22
all_isotig07323	994	302	43.46	47.68	tr|Q6PC13|Q6PC13_DANRE Prohibitin 2 OS=Danio rerio GN=phb2 PE=2 SV=1	9e-67	68.25
all_isotig07332	999	316	28.53	30.06	tr|C0LN05|C0LN05_MEGAM Homeo box B1a OS=Megalobrama amblycephala GN=hoxb1a PE=2 SV=1	6e-47	97.94
all_isotig07350	1001	498	49.75	33.33	tr|A7BI60|A7BI60_CYPCA Neutrophil cytosolic factor 2 OS=Cyprinus carpio GN=p67phox PE=2 SV=1	5e-94	90.22
all_isotig07366	999	533	42.04	26.27	tr|C0H9Y9|C0H9Y9_SALSA Alpha-1,3-mannosyl-glycoprotein 4-beta-N-acetylglucosaminyltransferase A OS=Salmo salar GN=MGT4A PE=2 SV=1	3e-78	84.85
all_isotig07371	986	556	41.38	24.46	tr|Q6TEN4|Q6TEN4_DANRE HIV-1 Rev binding protein OS=Danio rerio GN=agfg1a PE=2 SV=1	1e-74	90.67
all_isotig07374	999	229	47.15	68.56	tr|Q4S618|Q4S618_TETNG Chromosome 9 SCAF14729, whole genome shotgun sequence OS=Tetraodon nigroviridis GN=GSTENG00023493001 PE=4 SV=1	3e-83	98.12
all_isotig07378	999	1420	39.94	9.37	tr|Q6ZM95|Q6ZM95_DANRE Novel protein similar to human pre-mRNA cleavage complex II protein Pcf11 (PCF11) OS=Danio rerio GN=pcf11 PE=4 SV=1	1e-71	85.26
all_isotig07381	995	505	60.3	39.6	sp|Q7ZWD4|UAP1L_DANRE UDP-N-acetylhexosamine pyrophosphorylase-like protein 1 OS=Danio rerio GN=uap1l1 PE=2 SV=1	1e-113	89.69
all_isotig07384	999	599	51.95	37.73	tr|Q6TNW3|Q6TNW3_DANRE ATP-binding cassette, sub-family E (OABP), member 1 OS=Danio rerio GN=abce1 PE=2 SV=1	1e-91	94.54
all_isotig07387	999	133	17.12	42.86	tr|Q4T2W7|Q4T2W7_TETNG Chromosome undetermined SCAF10158, whole genome shotgun sequence. (Fragment) OS=Tetraodon nigroviridis GN=GSTENG00008130001 PE=4 SV=1	5e-19	53.27
all_isotig07398	991	230	42.99	61.74	tr|Q06W28|Q06W28_DANRE Voltage-gated sodium channel beta 2 subunit splice variant D OS=Danio rerio GN=scn2b PE=2 SV=1	2e-98	83.04
all_isotig07400	995	662	52.76	26.44	sp|Q5XXA7|HDGR2_DANRE Hepatoma-derived growth factor-related protein 2 OS=Danio rerio GN=hdgfrp2 PE=2 SV=2	5e-81	63.64
all_isotig07412	993	753	64.95	28.55	tr|Q08C84|Q08C84_DANRE SET and MYND domain containing 4 OS=Danio rerio GN=smynd4 PE=2 SV=1	1e-128	75.17
all_isotig07414	996	420	94.88	75	tr|A3KNX9|A3KNX9_DANRE LOC571352 protein (Fragment) OS=Danio rerio GN=LOC571352 PE=2 SV=1	1e-180	96.04
all_isotig07418	997	172	15.65	30.23	tr|E1GBS2|E1GBS2_LOALO Putative uncharacterized protein (Fragment) OS=Loa loa GN=LOAG_10613 PE=4 SV=1	3e-06	29.38
all_isotig07420	996	468	40.36	28.63	tr|A5WV25|A5WV25_DANRE Membrane protein, palmitoylated 1 OS=Danio rerio GN=mpp1 PE=4 SV=1	1e-134	93.06
all_isotig07421	994	560	32.6	19.29	sp|Q6NYN7|S22A6_DANRE Solute carrier family 22 member 6 OS=Danio rerio GN=slc22a6 PE=2 SV=1	7e-58	82.44
all_isotig07426	999	261	24.32	31.03	tr|Q6ZMJ1|Q6ZMJ1_HUMAN cDNA FLJ23908 fis, clone ADSU00701 OS=Homo sapiens PE=2 SV=1	4e-43	66.94
all_isotig07429	997	334	80.94	80.54	sp|Q6PC30|CSN5_DANRE COP9 signalosome complex subunit 5 OS=Danio rerio GN=cops5 PE=2 SV=1	1e-152	98.9
all_isotig07431	989	125	16.38	43.2	tr|Q4S3S9|Q4S3S9_TETNG Chromosome 20 SCAF14744, whole genome shotgun sequence. (Fragment) OS=Tetraodon nigroviridis GN=GSTENG00024515001 PE=4 SV=1	2e-23	85.71
all_isotig07438	995	1483	57.89	12.95	tr|Q4RTM6|Q4RTM6_TETNG Chromosome 2 SCAF14997, whole genome shotgun sequence. (Fragment) OS=Tetraodon nigroviridis GN=GSTENG00029186001 PE=4 SV=1	1e-153	94.12
all_isotig07439	997	698	57.17	27.22	tr|Q5R1Y9|Q5R1Y9_ONCMY M-calpain OS=Oncorhynchus mykiss PE=2 SV=1	1e-109	81.2
all_isotig07441	995	896	89.85	33.26	sp|Q66I22|SRRT_DANRE Serrate RNA effector molecule homolog OS=Danio rerio GN=srrt PE=2 SV=1	1e-167	90.03
all_isotig07442	994	283	38.63	45.23	tr|Q6P0S2|Q6P0S2_DANRE Voltage-dependent anion channel 3 OS=Danio rerio GN=vdac3 PE=2 SV=1	3e-67	96.24
all_isotig07444	993	377	45.02	39.52	tr|Q7ZV37|Q7ZV37_DANRE Protein phosphatase methylesterase 1 OS=Danio rerio GN=ppme1 PE=2 SV=1	7e-80	93.71
all_isotig07446	995	674	36.18	17.8	tr|B8A697|B8A697_DANRE Novel protein similar to vertebrate arachidonate 5-lipoxygenase (ALOX5) OS=Danio rerio GN=si:dkey-194n13.2 PE=4 SV=1	5e-68	91.6
all_isotig07449	997	83	7.52	30.12	tr|Q4S7C0|Q4S7C0_TETNG Chromosome 1 SCAF14716, whole genome shotgun sequence. (Fragment) OS=Tetraodon nigroviridis GN=GSTENG00022861001 PE=4 SV=1	9e-06	92.59
all_isotig07453	994	168	34.71	67.86	tr|B0S563|B0S563_DANRE Novel protein similar to vertebrate dysferlin interacting protein 1 (Toonin) (DYSFIP1, zgc:123237) OS=Danio rerio GN=DKEY-237I9.3 PE=4 SV=1	2e-26	81.56
all_isotig07456	992	778	49.9	31.62	tr|Q58EB8|Q58EB8_DANRE LOC560949 protein (Fragment) OS=Danio rerio GN=im:7148382 PE=2 SV=1	1e-107	83.76
all_isotig07464	994	686	92.96	44.9	tr|Q6DHR6|Q6DHR6_DANRE Zgc:92139 OS=Danio rerio GN=zgc:92139 PE=2 SV=1	0	93.33
all_isotig07465	994	179	17.51	32.4	tr|Q4KM78|Q4KM78_RAT WD repeat and SOCS box-containing 1 OS=Rattus norvegicus GN=Wsb1 PE=2 SV=2	3e-30	65.91
all_isotig07466	993	278	79.15	94.24	tr|Q6DHF1|Q6DHF1_DANRE Inhibitor of growth family, member 2 OS=Danio rerio GN=ing2 PE=2 SV=1	1e-152	95.97
all_isotig07468	994	93	14.49	51.61	tr|E1BXX1|E1BXX1_CHICK Uncharacterized protein OS=Gallus gallus PE=4 SV=1	2e-16	53.93
all_isotig07470	990	154	23.33	50	tr|Q5XJ73|Q5XJ73_DANRE Zgc:103578 OS=Danio rerio GN=glipr2l PE=2 SV=1	3e-39	96.25
all_isotig07472	993	236	38.07	53.39	tr|Q4RIN4|Q4RIN4_TETNG Chromosome 11 SCAF15043, whole genome shotgun sequence. (Fragment) OS=Tetraodon nigroviridis GN=GSTENG00033814001 PE=4 SV=1	2e-62	54.55
all_isotig07474	994	116	32.29	92.24	sp|Q03422|B2MG_CYPCA Beta-2-microglobulin OS=Cyprinus carpio GN=b2m PE=3 SV=1	1e-59	92.24
all_isotig07477	993	935	96.07	44.71	tr|B3DGM3|B3DGM3_DANRE Pcdh2g8 protein OS=Danio rerio GN=pcdh2g8 PE=2 SV=1	1e-177	96.66
all_isotig07480	990	407	68.79	55.77	sp|Q6P5J6|LRC42_DANRE Leucine-rich repeat-containing protein 42 OS=Danio rerio GN=lrrc42 PE=2 SV=1	1e-121	76.69
all_isotig07484	993	428	30.82	23.83	tr|Q1RLW6|Q1RLW6_DANRE Ankyrin repeat and SOCS box-containing 16 OS=Danio rerio GN=asb16 PE=2 SV=1	9e-83	89.47
all_isotig07488	993	331	66.16	66.16	sp|A3QK16|ERLN2_DANRE Erlin-2 OS=Danio rerio GN=erlin2 PE=2 SV=1	1e-120	93.59
all_isotig07496	993	598	55.59	30.77	tr|Q1LX32|Q1LX32_DANRE Novel protein similar to vertebrate anillin, actin binding protein (Scraps homolog, Drosophila) (ANLN) (Fragment) OS=Danio rerio GN=si:dkey-30c15.10 PE=4 SV=2	1e-90	75.72
all_isotig07497	992	652	40.22	20.4	tr|B0UXI6|B0UXI6_DANRE Solute carrier family 20, member 1a OS=Danio rerio GN=slc20a1a PE=4 SV=1	1e-90	91.72
all_isotig07500	991	526	50.86	31.94	tr|B0UXT0|B0UXT0_DANRE Novel protein similar to vertebrate MARVEL domain containing 2 (MARVELD2) OS=Danio rerio GN=DKEY-208K22.6-001 PE=4 SV=1	7e-94	84
all_isotig07506	992	521	75.3	54.89	tr|Q56R18|Q56R18_RAT Karyopherin alpha 3 OS=Rattus norvegicus GN=Kpna3 PE=2 SV=1	1e-137	97.65
all_isotig07507	991	831	41.47	16.49	tr|D3Z4U5|D3Z4U5_MOUSE Uncharacterized protein OS=Mus musculus GN=Jakmip1 PE=4 SV=1	1e-103	62.56
all_isotig07508	988	358	65.89	60.61	tr|Q5TYU5|Q5TYU5_DANRE Adiponectin receptor 2 OS=Danio rerio GN=adipor2 PE=2 SV=1	1e-128	94.76
all_isotig07511	991	629	76.29	40.06	tr|C0HB58|C0HB58_SALSA N2,N2-dimethylguanosine tRNA methyltransferase OS=Salmo salar GN=TRM1 PE=2 SV=1	1e-151	79
all_isotig07515	984	643	31.71	16.17	tr|Q2Q447|Q2Q447_DANRE ATP-binding cassette transporter sub-family G member 2a OS=Danio rerio GN=abcg2a PE=2 SV=1	2e-47	80.62
all_isotig07517	987	158	30.09	62.66	tr|B8A5H9|B8A5H9_DANRE Novel protein (Wu:fk86b08) OS=Danio rerio GN=srgn PE=4 SV=1	6e-44	61.49
all_isotig07524	987	46	8.81	63.04	tr|Q4T0H1|Q4T0H1_TETNG Chromosome undetermined SCAF11103, whole genome shotgun sequence. (Fragment) OS=Tetraodon nigroviridis GN=GSTENG00009341001 PE=4 SV=1	2e-09	87.88
all_isotig07526	989	418	58.24	45.93	tr|Q1LX61|Q1LX61_DANRE Novel protein similar to vertebrate proline-serine-threonine phosphatase interacting protein 1 (PSTPIP1) OS=Danio rerio GN=pstpip1a PE=4 SV=1	1e-108	77.11
all_isotig07531	990	382	31.52	27.23	sp|Q58EB4|HIBCH_DANRE 3-hydroxyisobutyryl-CoA hydrolase, mitochondrial OS=Danio rerio GN=hibch PE=2 SV=1	3e-52	88.89
all_isotig07540	989	170	38.83	75.29	tr|Q6DHK9|Q6DHK9_DANRE Zgc:92249 OS=Danio rerio GN=zgc:92249 PE=2 SV=1	1e-69	80
all_isotig07545	989	448	41.86	60.71	tr|B2GU17|B2GU17_XENTR LOC100158485 protein OS=Xenopus tropicalis GN=znf569 PE=2 SV=1	2e-75	81.18
all_isotig07549	989	245	61.58	82.86	sp|Q561X9|BDH2_DANRE 3-hydroxybutyrate dehydrogenase type 2 OS=Danio rerio GN=bdh2 PE=2 SV=1	1e-114	94.86
all_isotig07552	988	335	65.59	64.48	tr|Q56A38|Q56A38_DANRE Novel protein (Zgc:113368) OS=Danio rerio GN=ak5l PE=2 SV=1	1e-123	93.51
all_isotig07559	989	373	42.77	37.8	tr|Q29RC8|Q29RC8_DANRE Solute carrier family 35, member B3 OS=Danio rerio GN=slc35b3 PE=2 SV=1	1e-73	94.63
all_isotig07561	990	1482	35.45	7.89	tr|Q4F8H5|Q4F8H5_DANRE Menkes disease ATPase OS=Danio rerio GN=atp7a PE=2 SV=1	1e-54	78.52
all_isotig07565	987	965	33.43	11.4	tr|Q3LG55|Q3LG55_DANRE Reverse transcriptase OS=Danio rerio PE=4 SV=1	8e-41	60.11
all_isotig07566	988	63	17	88.89	tr|Q5CZV8|Q5CZV8_DANRE Wu:fc75a03 protein (Fragment) OS=Danio rerio GN=wu:fc75a03 PE=2 SV=1	4e-23	100
all_isotig07567	980	1558	72.86	15.28	tr|Q4RZM6|Q4RZM6_TETNG Chromosome 18 SCAF14786, whole genome shotgun sequence. (Fragment) OS=Tetraodon nigroviridis GN=GSTENG00026406001 PE=4 SV=1	1e-135	78.03
all_isotig07569	980	744	30.31	13.31	tr|Q2THW0|Q2THW0_DANRE Membrane-associated DHHC5 zinc finger protein OS=Danio rerio GN=si:dkey-28b4.5 PE=2 SV=1	3e-59	100
all_isotig07579	987	235	28.27	39.57	sp|Q98TU0|GDNF_DANRE Glial cell line-derived neurotrophic factor OS=Danio rerio GN=gdnf PE=2 SV=1	6e-46	79.49
all_isotig07582	988	163	21.86	44.17	tr|Q5BLA5|Q5BLA5_DANRE Nucleophosmin/nucleoplasmin, 3 OS=Danio rerio GN=npm3 PE=1 SV=1	3e-21	51.06
all_isotig07587	986	51	7.3	56.86	tr|C5XSE0|C5XSE0_SORBI Putative uncharacterized protein Sb04g001445 (Fragment) OS=Sorghum bicolor GN=Sb04g001445 PE=4 SV=1	3e-05	80
all_isotig07588	986	1189	60.55	16.74	sp|Q6P6Y1|K1468_DANRE LisH domain and HEAT repeat-containing protein KIAA1468 homolog OS=Danio rerio GN=zgc:66014 PE=2 SV=1	1e-107	100
all_isotig07599	985	381	36.24	31.23	tr|Q8AY63|Q8AY63_DANRE Brain-subtype creatine kinase OS=Danio rerio GN=ckbb PE=2 SV=1	1e-119	96.75
all_isotig07607	984	245	28.66	38.37	tr|Q4TCP9|Q4TCP9_TETNG Chromosome undetermined SCAF6775, whole genome shotgun sequence. (Fragment) OS=Tetraodon nigroviridis GN=GSTENG00003201001 PE=4 SV=1	1e-48	93.07
all_isotig07610	984	420	40.55	31.67	tr|Q6NYR6|Q6NYR6_DANRE Zgc:55605 protein OS=Danio rerio GN=zgc:55605 PE=2 SV=1	2e-73	90.48
all_isotig07616	986	331	49.59	49.24	sp|Q7ZV03|VP26B_DANRE Vacuolar protein sorting-associated protein 26B OS=Danio rerio GN=vps26b PE=2 SV=1	1e-88	93.14
all_isotig07617	986	341	83.67	80.65	sp|Q6PG29|SKAP2_DANRE Src kinase-associated phosphoprotein 2 OS=Danio rerio GN=skap2 PE=2 SV=1	1e-159	87.3
all_isotig07618	984	474	63.11	43.67	tr|Q6NSN3|Q6NSN3_DANRE Ubiquinol-cytochrome c reductase core protein I OS=Danio rerio GN=uqcrc1 PE=2 SV=1	1e-119	90.79
all_isotig07620	985	796	68.53	28.27	tr|A5PMP9|A5PMP9_DANRE Novel protein (Fragment) OS=Danio rerio GN=DKEYP-33C10.7-001 PE=4 SV=1	1e-118	69.23
all_isotig07623	985	164	19.49	39.02	tr|Q6TNR6|Q6TNR6_DANRE Peptidylprolyl isomerase A OS=Danio rerio GN=ppial PE=2 SV=1	4e-30	64.65
all_isotig07625	985	441	35.33	26.3	tr|Q503G3|Q503G3_DANRE Thymine-DNA glycosylase OS=Danio rerio GN=tdg PE=2 SV=1	3e-62	85.93
all_isotig07630	985	451	72.49	52.77	tr|Q6DC50|Q6DC50_DANRE Zgc:101116 OS=Danio rerio GN=zgc:101116 PE=2 SV=1	1e-149	83.51
all_isotig07635	982	81	18.94	76.54	tr|Q4TE22|Q4TE22_TETNG Chromosome undetermined SCAF5864, whole genome shotgun sequence. (Fragment) OS=Tetraodon nigroviridis GN=GSTENG00002497001 PE=4 SV=1	5e-27	91.18
all_isotig07636	982	396	53.16	52.02	tr|A8WG19|A8WG19_DANRE Zgc:172133 protein OS=Danio rerio GN=zgc:172133 PE=2 SV=1	4e-57	68.77
all_isotig07638	979	932	44.13	34.87	tr|B9PJF5|B9PJF5_TOXGO Putative uncharacterized protein OS=Toxoplasma gondii GN=TGGT1_094450 PE=4 SV=1	3e-18	50.53
all_isotig07640	980	155	25.1	52.9	tr|Q1RLQ8|Q1RLQ8_DANRE Zgc:136919 OS=Danio rerio GN=pmp22b PE=2 SV=1	6e-41	82
all_isotig07643	983	3392	63.48	8.64	tr|Q4RQQ4|Q4RQQ4_TETNG Chromosome 2 SCAF15004, whole genome shotgun sequence. (Fragment) OS=Tetraodon nigroviridis GN=GSTENG00030508001 PE=4 SV=1	2e-91	64
all_isotig07646	983	502	57.68	37.65	tr|Q802Y7|Q802Y7_DANRE Ribosomal protein S6 kinase b, polypeptide 1 OS=Danio rerio GN=rps6kb1 PE=2 SV=1	1e-107	93.1
all_isotig07653	982	485	51.93	35.05	tr|B0JZJ4|B0JZJ4_DANRE Slc3a2 protein OS=Danio rerio GN=slc3a2 PE=2 SV=1	1e-78	63.2
all_isotig07655	983	896	91.56	33.48	sp|Q66I22|SRRT_DANRE Serrate RNA effector molecule homolog OS=Danio rerio GN=srrt PE=2 SV=1	1e-179	94.34
all_isotig07656	981	507	87.77	56.61	tr|Q6DHG2|Q6DHG2_DANRE Zgc:92327 OS=Danio rerio GN=dgat1b PE=2 SV=1	1e-160	91.4
all_isotig07660	980	191	52.35	89.53	tr|Q6PFU4|Q6PFU4_DANRE Cell division cycle 42 OS=Danio rerio GN=cdc42 PE=2 SV=1	4e-94	99.42
all_isotig07667	983	990	40.28	13.33	tr|C6Y4D5|C6Y4D5_9NEOP Endonuclease-reverse transcriptase HmRTE-e01 OS=Heliconius melpomene GN=HM01045 PE=4 SV=1	3e-68	40.99
all_isotig07668	981	251	55.35	72.11	tr|A4JYK3|A4JYK3_DANRE cDNA, clone cssl:d0157 OS=Danio rerio GN=sc:d157 PE=2 SV=1	1e-101	72.11
all_isotig07673	981	838	40.06	15.63	tr|A8T6P4|A8T6P4_DANRE A kinase-anchoring protein OS=Danio rerio GN=myrip PE=2 SV=1	4e-63	70.05
all_isotig07677	982	193	53.77	91.19	sp|Q802F2|SELTA_DANRE Selenoprotein T1a OS=Danio rerio GN=selt1a PE=2 SV=3	1e-99	91.19
all_isotig07678	962	1476	36.49	7.93	tr|A3KPT4|A3KPT4_DANRE Cytoplasmic linker associated protein 2 OS=Danio rerio GN=clasp2 PE=4 SV=1	1e-112	97.5
all_isotig07681	980	346	50.51	47.69	tr|A2CEM8|A2CEM8_DANRE Novel protein similar to vertebrate FOS-like antigen 1 (FOSL1) OS=Danio rerio GN=CH211-145O7.4-001 PE=4 SV=1	7e-85	82.91
all_isotig07688	979	1252	41.06	10.7	tr|Q9QWY2|Q9QWY2_MOUSE ORF2 OS=Mus musculus domesticus GN=L1Md-Tf18 PE=4 SV=1	1e-69	41.1
all_isotig07694	975	245	25.54	33.88	tr|B2RVR0|B2RVR0_MOUSE RIKEN cDNA 5830415L20 gene OS=Mus musculus GN=Fam133b PE=2 SV=1	1e-59	67.48
all_isotig07697	977	199	49.44	80.9	tr|B0R0I5|B0R0I5_DANRE Novel protein similar to human and mouse cerebellin 1 (CBLN1) OS=Danio rerio GN=si:ch211-10e2.3 PE=4 SV=1	5e-88	99.38
all_isotig07698	981	685	77.98	37.23	tr|Q5R446|Q5R446_PONAB Putative uncharacterized protein DKFZp459M212 OS=Pongo abelii GN=DKFZp459M212 PE=2 SV=1	1e-146	78.46
all_isotig07700	981	628	50.15	26.11	tr|Q800G3|Q800G3_DANRE MxG protein OS=Danio rerio GN=mxg PE=2 SV=2	4e-89	66.67
all_isotig07714	979	230	39.84	56.52	tr|Q4SNC8|Q4SNC8_TETNG Chromosome 8 SCAF14543, whole genome shotgun sequence. (Fragment) OS=Tetraodon nigroviridis GN=GSTENG00015348001 PE=4 SV=1	2e-65	78.79
all_isotig07715	973	4089	55.5	6.6	tr|Q4T928|Q4T928_TETNG Chromosome undetermined SCAF7646, whole genome shotgun sequence. (Fragment) OS=Tetraodon nigroviridis GN=GSTENG00004944001 PE=4 SV=1	4e-21	57.51
all_isotig07719	980	1277	44.39	11.35	sp|P56941|NPC1_PIG Niemann-Pick C1 protein OS=Sus scrofa GN=NPC1 PE=2 SV=1	8e-78	78.38
all_isotig07721	974	309	29.88	31.39	tr|Q6IQR4|Q6IQR4_DANRE Zgc:55448 protein OS=Danio rerio GN=zgc:55448 PE=2 SV=1	7e-53	88.18
all_isotig07722	976	177	50.1	92.09	sp|Q1LU93|CI006_DANRE UPF0436 protein C9orf6 homolog OS=Danio rerio GN=si:ch211-254e15.2 PE=2 SV=1	5e-88	93.14
all_isotig07723	979	356	43.82	40.17	tr|Q6DC27|Q6DC27_DANRE Zgc:101053 OS=Danio rerio GN=zgc:101053 PE=2 SV=1	2e-78	82.66
all_isotig07724	976	425	34.43	26.35	tr|Q08B97|Q08B97_DANRE Zgc:154125 OS=Danio rerio GN=zgc:154125 PE=2 SV=1	1e-68	64.37
all_isotig07725	979	138	14.1	33.33	tr|Q922V9|Q922V9_MOUSE Tm9sf4 protein OS=Mus musculus GN=Tm9sf4 PE=2 SV=1	1e-18	92
all_isotig07728	974	204	43.74	69.61	tr|A8DZ54|A8DZ54_DANRE Novel protein (Fragment) OS=Danio rerio GN=si:rp71-1i20.1 PE=4 SV=1	1e-71	68.93
all_isotig07732	978	757	79.75	34.35	tr|B8JKQ1|B8JKQ1_DANRE Novel protein similar to vertebrate ESF1, nucleolar pre-rRNA processing protein, homolog (S. cerevisiae) (ESF1, zgc:66241) OS=Danio rerio GN=esf1 PE=4 SV=1	1e-154	86.09
all_isotig07733	979	442	83.35	61.54	sp|Q90YC0|EF1G_CARAU Elongation factor 1-gamma OS=Carassius auratus GN=eef1g PE=2 SV=1	1e-159	96.8
all_isotig07734	979	135	12.56	30.37	tr|Q5JUH4|Q5JUH4_HUMAN Phosphoglycerate dehydrogenase like 1 (Fragment) OS=Homo sapiens GN=PHGDHL1 PE=2 SV=1	1e-14	73.21
all_isotig07741	978	3392	63.19	8.43	tr|Q4RQQ4|Q4RQQ4_TETNG Chromosome 2 SCAF15004, whole genome shotgun sequence. (Fragment) OS=Tetraodon nigroviridis GN=GSTENG00030508001 PE=4 SV=1	1e-101	63.78
all_isotig07750	977	272	45.45	54.41	tr|A8WG83|A8WG83_DANRE Putative uncharacterized protein (Fragment) OS=Danio rerio PE=2 SV=1	2e-77	69.81
all_isotig07751	978	112	10.74	31.25	tr|Q4SVI0|Q4SVI0_TETNG Chromosome 18 SCAF13757, whole genome shotgun sequence OS=Tetraodon nigroviridis GN=GSTENG00011961001 PE=4 SV=1	3e-06	40.23
all_isotig07754	978	212	63.19	97.17	sp|Q6PEH1|ERD22_DANRE ER lumen protein retaining receptor 2 OS=Danio rerio GN=kdelr2 PE=2 SV=1	1e-116	97.17
all_isotig07755	976	68	9.22	44.12	tr|E2BEW1|E2BEW1_9HYME Zinc finger BED domain-containing protein 1 (Fragment) OS=Harpegnathos saltator GN=EAI_08048 PE=4 SV=1	9e-08	54.55
all_isotig07758	977	129	24.56	62.02	tr|C1BWP4|C1BWP4_ESOLU Cornifelin homolog B OS=Esox lucius GN=CNFNB PE=2 SV=1	3e-42	67.8
all_isotig07759	974	485	44.35	29.69	sp|Q5RII9|KTNA1_DANRE Katanin p60 ATPase-containing subunit A1 OS=Danio rerio GN=katna1 PE=2 SV=1	2e-77	89.44
all_isotig07761	978	96	24.23	82.29	tr|Q4RW71|Q4RW71_TETNG Chromosome 9 SCAF14991, whole genome shotgun sequence. (Fragment) OS=Tetraodon nigroviridis GN=GSTENG00027997001 PE=4 SV=1	2e-40	83.16
all_isotig07764	976	446	53.79	39.24	tr|A7MBW7|A7MBW7_DANRE Zgc:171731 protein OS=Danio rerio GN=zgc:171731 PE=2 SV=1	1e-95	69.72
all_isotig07766	977	324	87.51	87.96	tr|Q6B0M7|Q6B0M7_9TELE NADH dehydrogenase subunit 1 OS=Carassius auratus x Cyprinus carpio GN=ND1 PE=3 SV=1	1e-153	95.96
all_isotig07772	977	291	44.22	49.48	tr|Q6DI25|Q6DI25_DANRE IMP4, U3 small nucleolar ribonucleoprotein, homolog (Yeast) OS=Danio rerio GN=imp4 PE=2 SV=1	2e-74	83.72
all_isotig07782	976	243	27.66	37.04	tr|Q6TGZ9|Q6TGZ9_DANRE HIRA interacting protein 5 OS=Danio rerio GN=hirip5 PE=2 SV=1	2e-44	96.77
all_isotig07787	971	201	35.84	57.71	tr|A2BFC3|A2BFC3_DANRE Novel protein similar to vertebrate disabled homolog 2, mitogen-responsive phosphoprotein (Drosophila) (DAB2) (Fragment) OS=Danio rerio GN=CH211-204C21.2-001 PE=4 SV=1	9e-82	72.96
all_isotig07790	976	249	58.4	76.31	tr|B5X2F8|B5X2F8_SALSA Transmembrane protein 33 OS=Salmo salar GN=TMM33 PE=2 SV=1	1e-123	92.68
all_isotig07796	969	57	9.29	52.63	tr|Q4STB6|Q4STB6_TETNG Chromosome 11 SCAF14248, whole genome shotgun sequence. (Fragment) OS=Tetraodon nigroviridis GN=GSTENG00013027001 PE=4 SV=1	4e-08	90.91
all_isotig07803	971	486	45.42	30.25	tr|Q5PRA6|Q5PRA6_DANRE Zgc:101791 OS=Danio rerio GN=zgc:101791 PE=2 SV=1	3e-85	77.37
all_isotig07810	975	270	57.23	68.89	tr|Q568R6|Q568R6_DANRE Zgc:110137 OS=Danio rerio GN=zgc:110137 PE=2 SV=1	1e-103	88.15
all_isotig07831	964	67	15.25	73.13	tr|Q9W6H3|Q9W6H3_XENLA Basic helix-loop-helix transcription factor XMad4-67 OS=Xenopus laevis GN=Xmad4 PE=4 SV=1	5e-17	81.67
all_isotig07832	971	365	34.29	30.41	tr|Q8JHE0|Q8JHE0_DANRE Casein kinase 1-alphaLS OS=Danio rerio GN=csnk1a1 PE=2 SV=1	2e-58	100
all_isotig07833	973	192	22.82	38.54	tr|Q9I9N4|Q9I9N4_DANRE Bax OS=Danio rerio GN=baxa PE=2 SV=1	2e-36	84.09
all_isotig07834	973	591	50.26	27.58	tr|Q6PC06|Q6PC06_DANRE S-adenosylhomocysteine hydrolase-like 2 OS=Danio rerio GN=ahcyl2 PE=2 SV=1	3e-90	100
all_isotig07837	973	153	32.99	69.93	tr|Q5RGV7|Q5RGV7_DANRE Novel protein OS=Danio rerio GN=bik PE=2 SV=1	4e-51	71.81
all_isotig07839	973	486	40.39	26.95	tr|Q5PRA6|Q5PRA6_DANRE Zgc:101791 OS=Danio rerio GN=zgc:101791 PE=2 SV=1	1e-74	74.86
all_isotig07848	972	854	92.9	53.75	tr|C0H9T0|C0H9T0_SALSA Cold shock domain-containing protein E1 OS=Salmo salar GN=CSDE1 PE=2 SV=1	1e-167	93.19
all_isotig07849	972	204	28.7	45.59	tr|A9JSY8|A9JSY8_DANRE Zgc:153993 protein OS=Danio rerio GN=zgc:153993 PE=2 SV=1	6e-49	86.92
all_isotig07867	971	259	48.51	60.62	tr|Q5EAS2|Q5EAS2_DANRE CDC-like kinase 4b OS=Danio rerio GN=clk4b PE=2 SV=1	7e-79	66.24
all_isotig07878	969	771	76.78	32.17	tr|C0PU55|C0PU55_SALSA RNA-binding protein 5 (Fragment) OS=Salmo salar GN=RBM5 PE=2 SV=1	1e-132	77.02
all_isotig07880	969	425	34.06	25.88	tr|Q08C13|Q08C13_DANRE Bnip2 protein (Fragment) OS=Danio rerio GN=bnip2 PE=2 SV=1	4e-51	67.9
all_isotig07883	970	419	65.88	50.84	tr|B6EUL5|B6EUL5_DANRE Neurexin Ia beta OS=Danio rerio GN=nrxn1a PE=2 SV=1	1e-116	97.71
all_isotig07893	966	134	40.37	97.01	tr|Q6P6F0|Q6P6F0_DANRE Novel protein similar to vertebrate ribosomal protein S17 (RPS17, zgc:77702) OS=Danio rerio GN=CH211-59B1.3 PE=2 SV=1	3e-68	97.01
all_isotig07901	968	584	79.03	43.66	tr|C0PUT1|C0PUT1_SALSA Xanthine dehydrogenase/oxidase (Fragment) OS=Salmo salar GN=XDH PE=2 SV=1	1e-151	87.33
all_isotig07905	968	88	8.68	31.82	tr|C5X8I2|C5X8I2_SORBI Putative uncharacterized protein Sb02g033135 (Fragment) OS=Sorghum bicolor GN=Sb02g033135 PE=4 SV=1	3e-05	36.84
all_isotig07913	967	89	9.93	35.96	tr|D6RCF5|D6RCF5_HUMAN Uncharacterized protein OS=Homo sapiens GN=SLC25A36 PE=4 SV=1	4e-07	71.11
all_isotig07931	962	350	35.86	32.86	tr|Q5XJM9|Q5XJM9_DANRE Luc7l protein OS=Danio rerio GN=luc7l PE=2 SV=1	1e-58	92
all_isotig07935	967	1174	42.81	11.75	tr|B2CZC1|B2CZC1_DANRE Plasma membrane calcium ATPase 4 OS=Danio rerio GN=atp2b4 PE=2 SV=1	7e-72	96.5
all_isotig07936	964	479	37.03	24.84	tr|Q4QRH1|Q4QRH1_DANRE Wu:fd12d03 protein (Fragment) OS=Danio rerio GN=wu:fd12d03 PE=1 SV=1	1e-59	82.07
all_isotig07937	965	1247	45.7	20.45	tr|Q5WPB2|Q5WPB2_DANRE MAGI-1 OS=Danio rerio GN=magi1 PE=2 SV=1	2e-75	94.84
all_isotig07942	966	147	15.22	33.33	tr|A9US95|A9US95_MONBE Predicted protein (Fragment) OS=Monosiga brevicollis GN=22852 PE=4 SV=1	0.0003	42.61
all_isotig07943	966	1372	36.02	8.45	tr|Q4SJN5|Q4SJN5_TETNG Chromosome 1 SCAF14573, whole genome shotgun sequence OS=Tetraodon nigroviridis GN=GSTENG00017129001 PE=4 SV=1	7e-48	48.95
all_isotig07944	966	156	13.98	33.97	tr|B5M0L5|B5M0L5_SIMVI Hypothetical secreted protein OS=Simulium vittatum PE=2 SV=1	7e-08	40.54
all_isotig07945	964	423	32.37	24.59	tr|A8WFZ9|A8WFZ9_DANRE Zgc:172090 protein OS=Danio rerio GN=zgc:172090 PE=2 SV=1	6e-52	67.1
all_isotig07947	965	196	20.83	34.18	tr|A2BFC4|A2BFC4_DANRE Novel protein (Zgc:112966) OS=Danio rerio GN=CH211-204C21.3 PE=4 SV=1	1e-24	64.42
all_isotig07948	962	503	40.54	25.84	tr|Q6QMR7|Q6QMR7_DANRE EGFR12 OS=Danio rerio GN=egfra PE=2 SV=1	6e-70	77.38
all_isotig07960	965	2646	32.02	3.89	tr|Q4SLN8|Q4SLN8_TETNG Chromosome 15 SCAF14556, whole genome shotgun sequence. (Fragment) OS=Tetraodon nigroviridis GN=GSTENG00016153001 PE=4 SV=1	8e-52	75.18
all_isotig07962	963	586	32.4	17.75	tr|Q6Q413|Q6Q413_DANRE Nf2a OS=Danio rerio GN=nf2b PE=2 SV=1	1e-89	86.67
all_isotig07964	963	581	50.16	27.71	tr|Q5SPP2|Q5SPP2_DANRE Novel protein similar to sorting nexin 9 ( snx9 ) OS=Danio rerio GN=snx9l PE=2 SV=1	1e-88	92.53
all_isotig07965	963	199	57.94	93.47	tr|Q6P697|Q6P697_DANRE Zgc:66052 OS=Danio rerio GN=zgc:66052 PE=2 SV=1	1e-104	93.47
all_isotig07968	964	501	77.18	48.9	sp|Q6P7Y3|PR38B_DANRE Pre-mRNA-splicing factor 38B OS=Danio rerio GN=prpf38b PE=2 SV=1	1e-135	87.02
all_isotig07970	959	866	43.48	16.05	tr|A2VCZ7|A2VCZ7_DANRE Zgc:154036 protein OS=Danio rerio GN=wwp2 PE=2 SV=1	5e-79	97.89
all_isotig07973	962	181	11.85	35.36	tr|E3T4Z7|E3T4Z7_9VIRU Putative uncharacterized protein OS=Cafeteria roenbergensis virus BV-PW1 GN=crov227 PE=4 SV=1	4e-07	64.41
all_isotig07974	964	1263	26.76	61.76	tr|A7RPE6|A7RPE6_NEMVE Predicted protein OS=Nematostella vectensis GN=v1g200105 PE=4 SV=1	1e-11	53.42
all_isotig07976	959	1406	30.97	20.77	sp|Q9W6V5|PTPRJ_CHICK Receptor-type tyrosine-protein phosphatase eta OS=Gallus gallus GN=PTPRJ PE=2 SV=2	3e-22	49.5
all_isotig07988	963	515	44.24	27.57	tr|Q6ZM79|Q6ZM79_DANRE Novel protein similar to human KIAA0680 and KIAA1733 (Fragment) OS=Danio rerio GN=phactr2 PE=4 SV=2	4e-70	72.08
all_isotig07990	962	885	34.3	12.43	tr|B5X3V7|B5X3V7_SALSA Exosome component 10 OS=Salmo salar GN=EXOSX PE=2 SV=1	2e-49	59.78
all_isotig07998	960	378	82.81	70.11	tr|Q7ZV87|Q7ZV87_DANRE CD2 antigen (Cytoplasmic tail) binding protein 2 OS=Danio rerio GN=cd2bp2 PE=2 SV=1	1e-148	86.89
all_isotig08002	961	215	50.57	75.35	sp|Q5BJC4|CH033_DANRE UPF0488 protein C8orf33 homolog OS=Danio rerio GN=zgc:112185 PE=2 SV=1	9e-82	74.65
all_isotig08003	956	368	76.57	66.3	tr|Q568C1|Q568C1_DANRE Ankyrin repeat domain 16 OS=Danio rerio GN=ankrd16 PE=2 SV=1	1e-137	84.14
all_isotig08005	960	372	44.38	38.17	tr|Q7ZVF2|Q7ZVF2_DANRE Glutamate-ammonia ligase (Glutamine synthase) b OS=Danio rerio GN=glulb PE=2 SV=1	4e-80	94.04
all_isotig08013	961	687	87.72	55.75	tr|Q7ZYY1|Q7ZYY1_DANRE Peptidyl-prolyl isomerase G (Cyclophilin G) OS=Danio rerio GN=ppig PE=1 SV=1	1e-140	90.65
all_isotig08014	958	273	23.49	47.25	tr|Q9ARY7|Q9ARY7_ORYSJ GABA-A receptor epsilon-like subunit OS=Oryza sativa subsp. japonica GN=OSJNBa0004B13.11 PE=2 SV=1	7e-18	64.66
all_isotig08023	937	359	67.56	58.77	tr|Q7T2M7|Q7T2M7_CARAU IFN-inducible and antiviral protein OS=Carassius auratus PE=2 SV=1	1e-148	93.36
all_isotig08028	957	415	10.97	77.59	tr|A7KH48|A7KH48_SORBI Proline-rich protein OS=Sorghum bicolor GN=PRP1 PE=2 SV=1	7e-20	83.33
all_isotig08031	948	700	49.68	53.71	tr|Q2BFM4|Q2BFM4_9BACI Putative uncharacterized protein OS=Bacillus sp. NRRL B-14911 GN=B14911_03489 PE=4 SV=1	2e-21	57.09
all_isotig08037	958	860	36.95	13.72	tr|Q6DBX4|Q6DBX4_DANRE Microtubule associated serine/threonine kinase-like OS=Danio rerio GN=mastl PE=2 SV=1	5e-66	90.77
all_isotig08039	956	352	30.44	27.56	tr|Q1RM67|Q1RM67_DANRE LOC553334 protein (Fragment) OS=Danio rerio GN=im:7138535 PE=2 SV=1	1e-49	71.85
all_isotig08044	957	534	58.31	34.83	tr|Q503F0|Q503F0_DANRE Serine palmitoyltransferase, long chain base subunit 2 OS=Danio rerio GN=sptlc2 PE=2 SV=1	1e-159	89.42
all_isotig08047	960	228	25.31	35.53	tr|B9MW13|B9MW13_POPTR Predicted protein OS=Populus trichocarpa GN=POPTRDRAFT_592164 PE=4 SV=1	3e-67	54.73
all_isotig08053	959	202	49.11	77.72	sp|Q7T3D0|TP8L3_DANRE Tumor necrosis factor alpha-induced protein 8-like protein 3 OS=Danio rerio GN=tnfaip8l3 PE=2 SV=1	1e-100	94.01
all_isotig08054	956	351	31.07	28.21	tr|Q58EG5|Q58EG5_DANRE Si:dkeyp-26a9.1 protein (Fragment) OS=Danio rerio GN=ncapg PE=2 SV=1	2e-46	80.49
all_isotig08056	957	694	36.68	16.86	tr|Q4RU14|Q4RU14_TETNG Chromosome 12 SCAF14996, whole genome shotgun sequence. (Fragment) OS=Tetraodon nigroviridis GN=GSTENG00028995001 PE=4 SV=1	6e-60	71.34
all_isotig08059	959	127	16.89	42.52	tr|Q32Q51|Q32Q51_DANRE Zgc:123327 OS=Danio rerio GN=zgc:123327 PE=2 SV=1	3e-19	63.53
all_isotig08065	959	362	65.38	57.73	tr|A2BEM9|A2BEM9_DANRE Novel protein containing a DHHC zinc finger domain (Fragment) OS=Danio rerio GN=CH211-137I24.2-001 PE=4 SV=1	1e-114	80.69
all_isotig08072	957	78	8.46	47.44	tr|C5WU94|C5WU94_SORBI Putative uncharacterized protein Sb01g015855 (Fragment) OS=Sorghum bicolor GN=Sb01g015855 PE=4 SV=1	3e-09	77.14
all_isotig08079	956	216	33.26	66.2	tr|C3YS58|C3YS58_BRAFL Putative uncharacterized protein OS=Branchiostoma floridae GN=BRAFLDRAFT_79140 PE=4 SV=1	1e-14	49.77
all_isotig08085	957	1724	33.23	6.15	tr|Q70TF5|Q70TF5_ONCMY Complement C4 OS=Oncorhynchus mykiss PE=2 SV=1	1e-102	68.39
all_isotig08089	959	466	80.4	55.15	tr|Q7SXF5|Q7SXF5_DANRE Fli1b protein (Fragment) OS=Danio rerio GN=fli1b PE=2 SV=1	1e-154	88.62
all_isotig08090	957	196	19.75	32.14	tr|B5XBJ8|B5XBJ8_SALSA 26S proteasome non-ATPase regulatory subunit 7 OS=Salmo salar GN=PSD7 PE=2 SV=1	4e-22	62.38
all_isotig08096	954	527	37.74	36.05	tr|Q6PGW4|Q6PGW4_DANRE F-box and WD-40 domain protein 11a OS=Danio rerio GN=fbxw11b PE=2 SV=1	1e-118	97.56
all_isotig08098	957	406	37.93	47.04	tr|Q5CZS4|Q5CZS4_DANRE Zgc:113098 OS=Danio rerio GN=zgc:113098 PE=2 SV=1	2e-41	63.35
all_isotig08100	957	779	47.02	24.01	tr|B0V350|B0V350_DANRE Novel protein similar to vertebrate leucine-zipper-like transcription regulator 1 (LZTR1) (Fragment) OS=Danio rerio GN=si:dkey-98f17.2 PE=4 SV=1	2e-80	99.34
all_isotig08102	959	248	71.95	92.74	tr|Q9PTH5|Q9PTH5_DANRE Proteasome activator subunit 1 OS=Danio rerio GN=psme1 PE=2 SV=1	1e-127	92
all_isotig08106	953	631	41.24	20.76	tr|Q6NV35|Q6NV35_DANRE Glutamate-cysteine ligase, catalytic subunit OS=Danio rerio GN=gclc PE=2 SV=1	3e-70	85.62
all_isotig08115	957	340	75.24	73.82	tr|Q804H2|Q804H2_DANRE Annexin 1a OS=Danio rerio GN=anxa1a PE=2 SV=1	1e-129	86.02
all_isotig08123	955	295	68.48	73.9	tr|Q7T2F5|Q7T2F5_DANRE N-ethylmaleimide sensitive fusion protein attachment protein alpha OS=Danio rerio GN=napa PE=2 SV=1	1e-122	95.61
all_isotig08124	954	310	31.13	31.94	tr|B0R0K0|B0R0K0_DANRE Novel protein (Fragment) OS=Danio rerio GN=CH211-233G21.4-001 PE=4 SV=1	3e-48	55.62
all_isotig08133	954	1036	38.36	11.78	tr|A8E7H7|A8E7H7_DANRE Novel protein (Fragment) OS=Danio rerio GN=CH211-233A1.1-001 PE=4 SV=1	2e-73	58.94
all_isotig08135	955	301	72.88	77.08	tr|Q7T2G0|Q7T2G0_DANRE Novel protein (Zgc:63880) OS=Danio rerio GN=tspan12 PE=2 SV=1	1e-135	96.67
all_isotig08142	952	398	35.92	28.64	tr|Q6PW01|Q6PW01_DANRE Cytohesin 1-like protein OS=Danio rerio GN=cyth1 PE=2 SV=1	1e-60	99.13
all_isotig08143	958	229	26.62	37.12	tr|Q6DGU9|Q6DGU9_DANRE Zgc:92763 OS=Danio rerio GN=zgc:92763 PE=2 SV=1	1e-44	75.22
all_isotig08146	952	178	11.66	41.01	tr|D8U6K7|D8U6K7_VOLCA Putative uncharacterized protein OS=Volvox carteri f. nagariensis GN=VOLCADRAFT_102187 PE=4 SV=1	3e-05	50
all_isotig08158	954	465	37.74	25.81	tr|Q6DHM5|Q6DHM5_DANRE Solute carrier family 17, member 9b OS=Danio rerio GN=slc17a9b PE=2 SV=1	1e-113	63.83
all_isotig08163	952	208	20.48	31.25	tr|Q804G5|Q804G5_DANRE Annexin 6 (Fragment) OS=Danio rerio GN=anxa6 PE=2 SV=1	2e-21	90.28
all_isotig08166	949	212	39.52	58.96	tr|Q7T366|Q7T366_DANRE Golgi SNAP receptor complex member 2 OS=Danio rerio GN=gosr2 PE=2 SV=1	7e-63	97.66
all_isotig08172	953	641	64.85	32.14	tr|B0S7F1|B0S7F1_DANRE Novel protein similar to mouse tropomodulin 1 (Tmod1) (Fragment) OS=Danio rerio GN=lmod1 PE=4 SV=1	2e-99	64.98
all_isotig08176	950	216	33.79	49.54	tr|A8Y5S7|A8Y5S7_DANRE Ribosomal protein L10a OS=Danio rerio GN=rpl10a PE=4 SV=1	4e-54	98.17
all_isotig08187	952	525	50.11	30.29	tr|Q7ZWR6|Q7ZWR6_XENLA Atp5b protein OS=Xenopus laevis GN=atp5b PE=2 SV=1	3e-83	99.38
all_isotig08189	951	520	46.69	28.46	tr|Q6PH48|Q6PH48_DANRE Prosaposin OS=Danio rerio GN=psap PE=2 SV=1	1e-72	61.16
all_isotig08208	951	1702	40.06	7.46	tr|A8E7C2|A8E7C2_DANRE Novel protein similar to human and mouse Rho GTPase activating protein 21 (ARHGAP21) (Fragment) OS=Danio rerio GN=arhgap21b PE=4 SV=1	2e-65	76.51
all_isotig08211	951	109	12.93	37.61	tr|Q8K0V6|Q8K0V6_MOUSE Parp6 protein OS=Mus musculus GN=Parp6 PE=2 SV=1	2e-16	91.11
all_isotig08215	950	513	94.42	58.28	tr|B2BP35|B2BP35_PIMPR Glucose-6-phosphate dehydrogenase OS=Pimephales promelas PE=2 SV=1	1e-172	94.92
all_isotig08217	949	1790	47.42	9.55	tr|D2I221|D2I221_AILME Putative uncharacterized protein (Fragment) OS=Ailuropoda melanoleuca GN=PANDA_019390 PE=4 SV=1	3e-25	49.02
all_isotig08218	950	243	36	46.91	sp|Q8WUU8|TM174_HUMAN Transmembrane protein 174 OS=Homo sapiens GN=TMEM174 PE=2 SV=1	3e-52	49.78
all_isotig08227	948	2576	68.04	8.35	tr|Q8JFV5|Q8JFV5_DANRE Novel protein with HECT-domain (Ubiquitin-transferase) OS=Danio rerio GN=hectd1 PE=2 SV=1	1e-116	85.32
all_isotig08241	942	128	21.34	52.34	tr|Q209Z9|Q209Z9_ONCMY Proline-serine-threonine phosphatase-interacting protein 2 (Fragment) OS=Oncorhynchus mykiss GN=PSTPIP2 PE=2 SV=1	2e-28	65.69
all_isotig08247	944	762	84.85	35.04	tr|Q9YIC6|Q9YIC6_CYPCA Complement factor B/C2A OS=Cyprinus carpio GN=Bf/C2A PE=2 SV=1	1e-148	86.13
all_isotig08261	946	201	44.08	69.15	tr|Q1MTG3|Q1MTG3_DANRE Novel protein OS=Danio rerio GN=si:dkey-286j15.3 PE=2 SV=2	1e-81	72.02
all_isotig08263	947	519	53.54	32.56	tr|B0S627|B0S627_DANRE Novel protein similar to vertebrate fuse-binding protein-interacting repressor (SIAHBP1) OS=Danio rerio GN=DKEYP-73D8.10-001 PE=4 SV=1	6e-89	96.02
all_isotig08266	944	275	68.64	78.55	tr|Q3MQ07|Q3MQ07_PIMPR Autophagy protein 5 OS=Pimephales promelas GN=atg5 PE=2 SV=1	1e-127	93.91
all_isotig08267	946	266	49.79	59.02	tr|Q08BC3|Q08BC3_DANRE Novel protein OS=Danio rerio GN=si:ch211-133n4.4 PE=2 SV=1	3e-78	56.27
all_isotig08268	945	188	53.65	89.89	tr|Q567I6|Q567I6_DANRE Zgc:112015 OS=Danio rerio GN=zgc:112015 PE=2 SV=1	5e-90	89.89
all_isotig08269	945	103	9.21	85.44	tr|Q5DDE6|Q5DDE6_SCHJA SJCHGC06985 protein OS=Schistosoma japonicum PE=4 SV=1	2e-05	85.29
all_isotig08271	945	901	91.75	32.08	tr|Q7SYE2|Q7SYE2_DANRE Actinin, alpha 4 OS=Danio rerio GN=actn4 PE=2 SV=1	1e-166	98.63
all_isotig08274	949	343	16.12	36.44	tr|A5WUW3|A5WUW3_DANRE Novel NACHT domain containing protein (Fragment) OS=Danio rerio GN=DKEYP-51G9.6-002 PE=4 SV=1	2e-16	83.61
all_isotig08278	947	2726	42.13	4.84	tr|Q4S4H6|Q4S4H6_TETNG Chromosome 2 SCAF14738, whole genome shotgun sequence OS=Tetraodon nigroviridis GN=GSTENG00024175001 PE=4 SV=1	4e-44	95.68
all_isotig08282	943	872	46.45	16.74	tr|Q4RIL1|Q4RIL1_TETNG Chromosome 11 SCAF15043, whole genome shotgun sequence. (Fragment) OS=Tetraodon nigroviridis GN=GSTENG00033838001 PE=4 SV=1	1e-146	95.42
all_isotig08287	946	227	51.06	70.93	tr|Q6NYG2|Q6NYG2_DANRE Calcyclin binding protein OS=Danio rerio GN=cacybp PE=2 SV=1	7e-90	89.44
all_isotig08292	943	393	47.4	37.91	tr|Q568R0|Q568R0_DANRE Zgc:110152 OS=Danio rerio GN=zgc:110152 PE=2 SV=1	2e-70	62.87
all_isotig08293	945	450	78.1	54.67	tr|Q8AYE3|Q8AYE3_DANRE Antithrombin OS=Danio rerio GN=serpinc1 PE=2 SV=1	1e-141	85.12
all_isotig08300	939	142	11.5	31.69	tr|E1GNX1|E1GNX1_LOALO Putative uncharacterized protein (Fragment) OS=Loa loa GN=LOAG_14889 PE=4 SV=1	2e-06	44.44
all_isotig08302	946	883	39.96	14.27	tr|B5DE32|B5DE32_DANRE LOC799552 protein OS=Danio rerio GN=LOC799552 PE=2 SV=1	2e-55	60.87
all_isotig08307	938	1940	41.9	6.75	tr|Q4RJ54|Q4RJ54_TETNG Chromosome 1 SCAF15039, whole genome shotgun sequence. (Fragment) OS=Tetraodon nigroviridis GN=GSTENG00033579001 PE=4 SV=1	3e-66	87.33
all_isotig08310	947	748	38.01	16.04	tr|Q4S4F6|Q4S4F6_TETNG Chromosome 2 SCAF14738, whole genome shotgun sequence. (Fragment) OS=Tetraodon nigroviridis GN=GSTENG00024197001 PE=4 SV=1	8e-64	88.89
all_isotig08326	943	226	65.22	90.71	tr|Q0GZP3|Q0GZP3_CYPCA Glutathione S-transferase rho OS=Cyprinus carpio PE=2 SV=1	1e-121	92.34
all_isotig08331	942	441	77.07	63.95	tr|Q1LY31|Q1LY31_DANRE Novel protein (Zgc:56478) OS=Danio rerio GN=znf259 PE=2 SV=1	1e-123	78.06
all_isotig08336	945	205	16.19	62.93	tr|B6KF59|B6KF59_TOXGO Putative uncharacterized protein OS=Toxoplasma gondii ME49 GN=TGME49_028700 PE=4 SV=1	1e-09	36.69
all_isotig08339	940	2033	74.04	11.41	tr|B2ZZ14|B2ZZ14_DANRE Hypothetical microtubule-associated protein 1b OS=Danio rerio GN=map1b PE=2 SV=1	1e-125	78.64
all_isotig08340	941	1693	51.01	9.45	tr|Q4SZZ0|Q4SZZ0_TETNG Chromosome undetermined SCAF11443, whole genome shotgun sequence OS=Tetraodon nigroviridis GN=GSTENG00009598001 PE=4 SV=1	4e-88	86.49
all_isotig08341	942	696	32.48	14.66	tr|B3DJK9|B3DJK9_DANRE Rassf8 protein OS=Danio rerio GN=rassf8b PE=2 SV=1	4e-52	92.73
all_isotig08342	940	180	19.15	33.33	tr|E2AVP8|E2AVP8_9HYME Transposable element Tc1 transposase (Fragment) OS=Camponotus floridanus GN=EAG_04669 PE=4 SV=1	4e-24	44.78
all_isotig08345	942	316	70.7	70.25	tr|Q7ZTV7|Q7ZTV7_DANRE Globoside alpha-1,3-N-acetylgalactosaminyltransferase 1, like 1 OS=Danio rerio GN=gbgt1l1 PE=2 SV=1	1e-133	74.25
all_isotig08352	942	196	49.04	78.57	tr|Q8JFT6|Q8JFT6_DANRE Novel protein OS=Danio rerio GN=si:dkey-7a20.6 PE=2 SV=1	2e-87	95.65
all_isotig08364	939	439	38.98	27.79	tr|E3M2E2|E3M2E2_CAERE Putative uncharacterized protein OS=Caenorhabditis remanei GN=CRE_07436 PE=4 SV=1	1e-105	72.19
all_isotig08367	937	192	20.81	33.85	tr|B8JKW7|B8JKW7_DANRE Novel protein similar to vertebrate DENN/MADD domain containing 1 family (Fragment) OS=Danio rerio GN=DKEY-76B14.2-002 PE=4 SV=1	1e-21	48.87
all_isotig08368	936	41	12.5	95.12	tr|Q4RCH5|Q4RCH5_TETNG Chromosome undetermined SCAF18918, whole genome shotgun sequence. (Fragment) OS=Tetraodon nigroviridis GN=GSTENG00037726001 PE=4 SV=1	2e-13	97.5
all_isotig08369	939	442	56.55	40.05	tr|Q803E5|Q803E5_DANRE Eukaryotic translation termination factor 1 OS=Danio rerio GN=etf1 PE=2 SV=1	1e-146	97.79
all_isotig08370	941	494	30.92	19.64	tr|Q4SC50|Q4SC50_TETNG Chromosome 14 SCAF14660, whole genome shotgun sequence OS=Tetraodon nigroviridis GN=GSTENG00020668001 PE=4 SV=1	7e-12	34.28
all_isotig08373	939	6236	98.72	43.09	tr|Q1MSY0|Q1MSY0_DANRE Novel protein similar to vertebrate nebulin (NEB) (Fragment) OS=Danio rerio GN=neb PE=2 SV=1	1e-157	98.72
all_isotig08381	939	631	50.16	24.88	tr|Q7ZVR0|Q7ZVR0_DANRE GTP binding protein 4 OS=Danio rerio GN=gtpbp4 PE=2 SV=1	5e-82	92.35
all_isotig08382	939	46	5.11	34.78	tr|Q16861|Q16861_HUMAN Super cysteine rich protein (Fragment) OS=Homo sapiens PE=2 SV=1	9e-05	50
all_isotig08385	937	2502	46.74	7.67	tr|D3BNU0|D3BNU0_POLPA PolyADP-ribosyltransferase OS=Polysphondylium pallidum GN=adprt3 PE=4 SV=1	2e-17	47.56
all_isotig08390	937	363	53.47	46.01	tr|Q502A8|Q502A8_DANRE Zgc:112365 OS=Danio rerio GN=zgc:112365 PE=2 SV=1	1e-129	89.3
all_isotig08395	922	365	58.89	49.59	tr|Q6PC42|Q6PC42_DANRE Parvin, beta OS=Danio rerio GN=parvb PE=2 SV=1	1e-155	95.26
all_isotig08396	937	201	57.31	89.05	tr|Q803W9|Q803W9_DANRE Tagln2 protein OS=Danio rerio GN=tagln2 PE=2 SV=1	1e-101	89.5
all_isotig08397	936	880	51.92	18.41	tr|Q8JGR5|Q8JGR5_DANRE DNA replication licensing factor OS=Danio rerio GN=mcm2 PE=1 SV=1	9e-87	95.86
all_isotig08398	933	475	72.99	47.79	tr|Q561Z0|Q561Z0_DANRE Mdm2 protein OS=Danio rerio GN=mdm2 PE=2 SV=1	1e-128	81.95
all_isotig08406	935	374	63.85	53.21	sp|Q7SYI5|C1GTB_DANRE Glycoprotein-N-acetylgalactosamine 3-beta-galactosyltransferase 1-B OS=Danio rerio GN=c1galt1b PE=2 SV=1	1e-118	84.68
all_isotig08409	936	871	42.63	15.27	tr|A5PMR0|A5PMR0_DANRE Novel protein similar to human zinc finger, ZZ-type containing 3 (ZZZ3) OS=Danio rerio GN=si:ch211-284g18.3 PE=1 SV=1	2e-69	95.68
all_isotig08422	935	844	39.79	14.69	tr|A1L101|A1L101_DANRE Zgc:153460 OS=Danio rerio GN=zgc:153460 PE=2 SV=1	9e-63	96.12
all_isotig08426	935	595	58.07	30.42	tr|Q6DRK7|Q6DRK7_DANRE Polo-like kinase OS=Danio rerio GN=plk1 PE=1 SV=1	1e-101	90.5
all_isotig08428	935	228	25.99	35.53	tr|Q2HYL7|Q2HYL7_ICTPU Keratin 18 (Fragment) OS=Ictalurus punctatus PE=2 SV=1	4e-37	75
all_isotig08430	938	34	8	73.53	tr|Q4T497|Q4T497_TETNG Chromosome undetermined SCAF9774, whole genome shotgun sequence. (Fragment) OS=Tetraodon nigroviridis GN=GSTENG00007427001 PE=4 SV=1	1e-05	75.76
all_isotig08438	933	443	79.74	55.98	sp|B6VA23|2ABB_CARAU Serine/threonine-protein phosphatase 2A 55 kDa regulatory subunit B beta isoform OS=Carassius auratus GN=ppp2r2b PE=2 SV=1	1e-153	91.51
all_isotig08444	934	396	27.94	43.18	tr|A9JST8|A9JST8_DANRE Zgc:171497 protein OS=Danio rerio GN=zgc:171497 PE=2 SV=1	8e-21	75.65
all_isotig08455	934	216	65.52	94.44	tr|Q6PBW4|Q6PBW4_DANRE Peptidylprolyl isomerase B (Cyclophilin B) OS=Danio rerio GN=ppib PE=2 SV=1	1e-116	94.44
all_isotig08457	935	228	36.26	49.56	tr|Q6PBW9|Q6PBW9_DANRE Ribulose-phosphate 3-epimerase OS=Danio rerio GN=rpe PE=2 SV=1	2e-57	95.76
all_isotig08458	934	92	10.28	34.78	tr|Q63ZT7|Q63ZT7_XENTR High-mobility group nucleosomal binding domain 2 OS=Xenopus tropicalis GN=hmgn2 PE=4 SV=1	3e-18	78.05
all_isotig08463	932	508	44.1	26.97	tr|B0S7W4|B0S7W4_DANRE Aldehyde dehydrogenase 9 family, member A1 like 1 OS=Danio rerio GN=aldh9a1a PE=2 SV=1	5e-76	94.48
all_isotig08474	933	181	23.79	40.88	tr|Q5SP95|Q5SP95_DANRE Novel protein similar to part of rho-associated, coiled-coil containing protein kinase 2 (Rock2) (Fragment) OS=Danio rerio GN=DKEY-65B13.10-001 PE=4 SV=1	2e-48	59.2
all_isotig08475	932	398	38.3	29.9	tr|A7MBQ9|A7MBQ9_DANRE Zgc:73328 protein (Fragment) OS=Danio rerio GN=zgc:73328 PE=2 SV=1	8e-59	74.38
all_isotig08481	934	375	87.69	72.8	sp|Q7T3B0|EIF3M_DANRE Eukaryotic translation initiation factor 3 subunit M OS=Danio rerio GN=eif3m PE=2 SV=2	1e-154	93.81
all_isotig08484	928	946	68.53	32.77	tr|B3DGV7|B3DGV7_DANRE Pcdh2g12 protein OS=Danio rerio GN=pcdh2g12 PE=2 SV=1	1e-117	85.14
all_isotig08490	930	1182	94.52	24.79	tr|Q4SCU4|Q4SCU4_TETNG Chromosome 7 SCAF14650, whole genome shotgun sequence. (Fragment) OS=Tetraodon nigroviridis GN=GSTENG00020333001 PE=4 SV=1	1e-165	95.13
all_isotig08491	937	1036	38.74	11.68	tr|A5WUY4|A5WUY4_DANRE Novel protein similar to SWI/SNF related, matrix associated, actin dependent regulator of chromatin, subfamily a, member 5 (Smarca5) OS=Danio rerio GN=DKEY-148B12.1-001 PE=4 SV=1	1e-65	98.37
all_isotig08493	932	227	62.12	85.02	tr|Q6NWG7|Q6NWG7_DANRE CD9 antigen (P24) OS=Danio rerio GN=cd9a PE=2 SV=1	1e-110	85.02
all_isotig08497	932	1019	35.73	10.89	tr|B8A4X7|B8A4X7_DANRE Novel protein similar to vertebrate LIM and calponin homology domains 1 (LIMCH1) OS=Danio rerio GN=si:ch211-157h5.2 PE=4 SV=1	2e-59	97.37
all_isotig08500	932	275	31.22	35.27	tr|B8JM25|B8JM25_DANRE Novel lectin C-type domain containing protein (Fragment) OS=Danio rerio GN=si:ch73-343l4.2 PE=4 SV=1	2e-44	60.25
all_isotig08502	932	236	29.29	38.56	tr|Q9DDS7|Q9DDS7_DANRE Cd81 OS=Danio rerio GN=cd81 PE=2 SV=1	5e-43	72.22
all_isotig08503	931	196	58.97	93.37	sp|Q6PBA2|LS12A_DANRE Protein LSM12 homolog A OS=Danio rerio GN=lsm12a PE=2 SV=1	1e-101	95.81
all_isotig08504	927	381	18.12	43.31	tr|B7ZUX7|B7ZUX7_DANRE Wu:fb97d07 OS=Danio rerio GN=wu:fb97d07 PE=2 SV=1	3e-17	60.87
all_isotig08510	932	536	73.07	42.35	tr|Q4T315|Q4T315_TETNG Chromosome 1 SCAF10139, whole genome shotgun sequence. (Fragment) OS=Tetraodon nigroviridis GN=GSTENG00008060001 PE=4 SV=1	1e-141	82.55
all_isotig08511	933	216	50.48	72.69	tr|Q1LYC9|Q1LYC9_DANRE Calpain, small subunit 1 OS=Danio rerio GN=capns1a PE=2 SV=1	8e-88	96.91
all_isotig08512	930	764	30.97	12.57	tr|C7ATZ1|C7ATZ1_SINCH Signal transducer and activator of transcription 3 OS=Siniperca chuatsi PE=2 SV=1	3e-52	96.97
all_isotig08513	931	59	14.5	76.27	tr|Q3SWT3|Q3SWT3_RAT Phldb1 protein OS=Rattus norvegicus GN=Phldb1 PE=4 SV=1	1e-18	80.36
all_isotig08518	922	1058	81.02	23.53	tr|B3DK63|B3DK63_DANRE Zgc:194906 protein OS=Danio rerio GN=zgc:194906 PE=2 SV=1	1e-134	81.11
all_isotig08522	929	365	37.46	31.78	tr|Q4SUU2|Q4SUU2_TETNG Chromosome undetermined SCAF13842, whole genome shotgun sequence. (Fragment) OS=Tetraodon nigroviridis GN=GSTENG00012308001 PE=4 SV=1	8e-74	80.56
all_isotig08526	928	135	30.39	69.63	tr|Q5RI59|Q5RI59_DANRE Novel protein OS=Danio rerio GN=si:ch211-240l19.6 PE=2 SV=1	2e-52	71.21
all_isotig08537	930	461	39.68	26.68	sp|Q3U2U7|M11D1_MOUSE Protein RSM22 homolog, mitochondrial OS=Mus musculus GN=Mett11d1 PE=2 SV=1	1e-57	50
all_isotig08538	930	310	70.32	70.32	tr|Q6DGQ7|Q6DGQ7_DANRE Cyclin-dependent kinase 5 regulatory subunit OS=Danio rerio GN=cdk5r1b PE=2 SV=1	1e-123	95.61
all_isotig08541	918	238	43.46	55.88	tr|B3MSH8|B3MSH8_DROAN GF20795 OS=Drosophila ananassae GN=GF20795 PE=4 SV=1	1e-80	67.17
all_isotig08543	929	966	83.32	36.44	tr|Q60H59|Q60H59_DANRE Protocadherin2-gamma-c6-sCP1 OS=Danio rerio GN=pcdh1gc6 PE=2 SV=1	1e-131	86.58
all_isotig08558	927	314	73.79	72.61	sp|Q6P036|S2533_DANRE Solute carrier family 25 member 33 OS=Danio rerio GN=slc25a33 PE=2 SV=1	1e-129	92.31
all_isotig08582	928	5785	48.81	4.62	tr|C3YKW0|C3YKW0_BRAFL Putative uncharacterized protein OS=Branchiostoma floridae GN=BRAFLDRAFT_63199 PE=4 SV=1	7e-09	49.51
all_isotig08585	929	419	70.4	52.03	tr|Q1LYC5|Q1LYC5_DANRE Novel protein (Zgc:113196) OS=Danio rerio GN=CH211-222C22.8-002 PE=4 SV=1	1e-124	82.26
all_isotig08602	928	898	59.48	20.49	tr|Q4SDL6|Q4SDL6_TETNG Chromosome 10 SCAF14634, whole genome shotgun sequence. (Fragment) OS=Tetraodon nigroviridis GN=GSTENG00019979001 PE=4 SV=1	8e-99	73.9
all_isotig08603	925	3982	34.38	14.57	tr|Q4RV74|Q4RV74_TETNG Chromosome 15 SCAF14992, whole genome shotgun sequence OS=Tetraodon nigroviridis GN=GSTENG00028477001 PE=4 SV=1	1e-13	71.62
all_isotig08605	897	353	66.89	56.66	tr|Q5U3Q4|Q5U3Q4_DANRE Zgc:101780 OS=Danio rerio GN=zgc:101780 PE=2 SV=1	1e-110	76.34
all_isotig08610	925	443	67.78	47.18	tr|Q503H5|Q503H5_DANRE Poly (ADP-ribose) polymerase family, member 12b OS=Danio rerio GN=parp12b PE=2 SV=1	1e-123	87.82
all_isotig08613	926	994	38.55	11.97	tr|A5D6V3|A5D6V3_DANRE Zgc:163136 protein OS=Danio rerio GN=zgc:163136 PE=2 SV=1	2e-65	81.51
all_isotig08614	926	287	66.74	71.78	tr|Q0PWS0|Q0PWS0_PIMPR S-adenosylhomocysteine hydrolase-like protein (Fragment) OS=Pimephales promelas GN=SAHH PE=2 SV=1	1e-117	97.17
all_isotig08615	927	457	34.63	23.41	tr|A7UNT5|A7UNT5_CARAU Protein phosphatase 2 regulatory subunit B'' gamma OS=Carassius auratus GN=Ppp2r3c PE=2 SV=1	4e-55	94.69
all_isotig08626	926	623	49.57	24.56	sp|Q7T384|SC5AC_DANRE Sodium-coupled monocarboxylate transporter 2 OS=Danio rerio GN=slc5a12 PE=1 SV=1	1e-92	74.27
all_isotig08628	925	362	61.95	52.76	tr|E3MGH3|E3MGH3_CAERE CRE-RPN-8 protein OS=Caenorhabditis remanei GN=Cre-rpn-8 PE=4 SV=1	1e-125	75.2
all_isotig08646	926	463	39.2	26.13	tr|B0S5N1|B0S5N1_DANRE RuvB-like 2 (E. coli) OS=Danio rerio GN=ruvbl2 PE=4 SV=1	2e-61	98.37
all_isotig08651	924	255	29.22	35.29	tr|Q9PUS4|Q9PUS4_DANRE Proteasome subunit beta 5 (Fragment) OS=Danio rerio GN=psmb5 PE=2 SV=1	3e-46	94.74
all_isotig08662	929	206	25.51	55.83	tr|Q1MTF4|Q1MTF4_DANRE Novel protein (Fragment) OS=Danio rerio GN=CH211-11P18.3-001 PE=4 SV=1	6e-40	75.96
all_isotig08663	925	106	17.84	51.89	sp|A5PLC8|PTMAB_DANRE Prothymosin alpha-B OS=Danio rerio GN=ptmab PE=1 SV=1	4e-31	80.88
all_isotig08665	924	66	11.36	53.03	tr|B5XBH5|B5XBH5_SALSA Disulfide-isomerase OS=Salmo salar GN=PDIA1 PE=4 SV=1	1e-10	76.09
all_isotig08669	922	763	53.36	29.23	tr|Q1L9B7|Q1L9B7_DANRE Novel protein (Fragment) OS=Danio rerio GN=si:ch211-193k19.1 PE=4 SV=1	1e-148	92.13
all_isotig08682	923	161	39.98	52.8	tr|A5PMQ7|A5PMQ7_DANRE Novel protein OS=Danio rerio GN=si:dkey-169i5.4 PE=4 SV=1	2e-28	50
all_isotig08689	924	226	24.03	32.74	tr|E3TED9|E3TED9_ICTPU V-type proton ATPase subunit e 1 OS=Ictalurus punctatus GN=VATE1 PE=2 SV=1	4e-34	91.36
all_isotig08697	923	602	50.7	25.91	tr|Q1LXP8|Q1LXP8_DANRE Guanine nucleotide binding protein-like 1 OS=Danio rerio GN=gnl1 PE=2 SV=2	1e-127	90.7
all_isotig08699	915	360	61.64	52.22	tr|Q568J6|Q568J6_DANRE Zgc:110259 OS=Danio rerio GN=zgc:110259 PE=2 SV=1	1e-103	92.16
all_isotig08706	922	317	78.74	76.34	tr|B8JLU5|B8JLU5_DANRE Novel protein similar to vertebrate transmembrane protein 121 (TMEM121) OS=Danio rerio GN=CH211-87L8.3-001 PE=4 SV=1	1e-137	95.28
all_isotig08714	921	261	26.06	30.65	tr|A7KIL4|A7KIL4_SALSA VHSV-inducible protein (Fragment) OS=Salmo salar PE=4 SV=1	3e-32	37.74
all_isotig08721	918	329	53.27	49.54	tr|Q7SXJ4|Q7SXJ4_DANRE 3-hydroxyisobutyrate dehydrogenase b OS=Danio rerio GN=hibadhb PE=2 SV=1	1e-141	92.61
all_isotig08722	919	209	23.5	34.45	tr|B9EMR1|B9EMR1_SALSA ZK1236.4 OS=Salmo salar GN=YO84 PE=2 SV=1	5e-34	52.55
all_isotig08733	919	507	38.19	23.08	tr|Q6DEK0|Q6DEK0_DANRE RIO kinase 3 (Yeast) OS=Danio rerio GN=riok3 PE=2 SV=1	4e-61	90.7
all_isotig08734	921	1218	86.32	30.62	tr|Q1LVR6|Q1LVR6_DANRE Novel protein similar to vertebrate stabilin family (Fragment) OS=Danio rerio GN=stab1l PE=4 SV=1	1e-166	86.6
all_isotig08736	918	700	93.79	41	tr|B0S7G2|B0S7G2_DANRE Novel protein similar to vertebrate kinesin family member 2C (KIF2C) OS=Danio rerio GN=CH211-61F14.1-001 PE=4 SV=1	1e-160	94.41
all_isotig08741	919	822	34.93	13.02	tr|A2CET4|A2CET4_DANRE Novel protein (Zgc:92104) (Fragment) OS=Danio rerio GN=DKEY-80C24.10 PE=4 SV=1	6e-53	95.54
all_isotig08753	918	52	8.17	48.08	tr|A7SKR0|A7SKR0_NEMVE Predicted protein (Fragment) OS=Nematostella vectensis GN=v1g121938 PE=4 SV=1	0.0003	50
all_isotig08758	916	251	80.9	98.41	tr|Q8QFL4|Q8QFL4_DANRE SI:dZ22B13.1 (Novel protein similar to human lysophosphatidic acid receptor) (Fragment) OS=Danio rerio GN=lpar1 PE=4 SV=1	1e-138	99.2
all_isotig08759	917	1585	49.4	9.53	tr|B8JL46|B8JL46_DANRE Novel protein (Zgc:158450) OS=Danio rerio GN=CH73-211A15.2 PE=4 SV=1	4e-77	82.97
all_isotig08760	917	515	66.74	39.61	tr|Q1L8Q4|Q1L8Q4_DANRE Novel protein similar to vertebrate male sterility domain containing 2 (MLSTD2) OS=Danio rerio GN=si:dkey-97m3.1 PE=4 SV=1	1e-118	94.44
all_isotig08762	918	500	86.6	53	sp|Q7ZVE6|KDEL1_DANRE KDEL motif-containing protein 1 OS=Danio rerio GN=kdelc1 PE=2 SV=1	1e-157	86.89
all_isotig08767	918	53	11.11	64.15	tr|Q8AW44|Q8AW44_DANRE SI:bZ6L08.2 (Novel protein) (Fragment) OS=Danio rerio GN=gramd4 PE=4 SV=1	8e-13	64.15
all_isotig08770	918	527	84.31	48.96	sp|Q502I6|NB5R4_DANRE Cytochrome b5 reductase 4 OS=Danio rerio GN=cyb5r4 PE=2 SV=1	1e-150	85.15
all_isotig08772	918	481	35.95	22.87	tr|A2VD35|A2VD35_DANRE Zgc:110801 OS=Danio rerio GN=zgc:110801 PE=2 SV=1	2e-53	68.32
all_isotig08778	918	486	66.67	41.98	tr|Q6DBW3|Q6DBW3_DANRE Solute carrier family 16 (Monocarboxylic acid transporters), member 9b OS=Danio rerio GN=slc16a9b PE=2 SV=1	1e-111	86.44
all_isotig08784	917	928	31.41	10.34	tr|Q800H4|Q800H4_DANRE Novel protein OS=Danio rerio GN=matr3l1.1 PE=2 SV=2	1e-60	53.04
all_isotig08786	915	1058	81.31	23.44	tr|Q4V9B5|Q4V9B5_DANRE Baz1a protein (Fragment) OS=Danio rerio GN=baz1a PE=2 SV=1	1e-135	81.31
all_isotig08788	916	99	11.14	34.34	tr|Q5C0I9|Q5C0I9_SCHJA SJCHGC03019 protein (Fragment) OS=Schistosoma japonicum PE=2 SV=2	1e-09	65.38
all_isotig08792	918	351	76.14	66.38	tr|Q6DBV8|Q6DBV8_DANRE Novel protein similar to vertebrate protein kinase, cAMP-dependent, catalytic, alpha (PRKACA, zgc:91856) OS=Danio rerio GN=prkacab PE=2 SV=1	1e-173	99.57
all_isotig08795	917	1208	50.38	30.13	tr|Q7ZU44|Q7ZU44_DANRE High density lipoprotein-binding protein (Vigilin) OS=Danio rerio GN=hdlbp PE=2 SV=1	9e-73	86.03
all_isotig08803	914	1217	92.89	23.25	sp|Q1LVE8|SF3B3_DANRE Splicing factor 3B subunit 3 OS=Danio rerio GN=sf3b3 PE=2 SV=1	1e-154	93.09
all_isotig08813	917	437	61.83	43.25	tr|Q7ZTX7|Q7ZTX7_DANRE Microfibrillar-associated protein 1 OS=Danio rerio GN=mfap1 PE=1 SV=1	1e-102	84
all_isotig08817	915	117	37.38	97.44	tr|Q6NY69|Q6NY69_DANRE Zgc:77101 OS=Danio rerio GN=zgc:77101 PE=2 SV=1	1e-60	97.44
all_isotig08823	916	367	88.76	73.84	sp|Q6DRD4|CENPL_DANRE Centromere protein L OS=Danio rerio GN=cenpl PE=2 SV=1	1e-164	89.44
all_isotig08824	907	189	20.51	32.8	tr|Q4T902|Q4T902_TETNG Chromosome 1 SCAF7673, whole genome shotgun sequence. (Fragment) OS=Tetraodon nigroviridis GN=GSTENG00004983001 PE=4 SV=1	5e-38	59.62
all_isotig08826	919	169	23.83	43.2	tr|E4XJM6|E4XJM6_OIKDI Whole genome shotgun assembly, reference scaffold set, scaffold scaffold_47 OS=Oikopleura dioica GN=GSOID_T00012825001 PE=4 SV=1	3e-35	85.88
all_isotig08827	916	81	18.34	69.14	tr|Q569J5|Q569J5_HUMAN SVIL protein OS=Homo sapiens GN=SVIL PE=2 SV=1	2e-24	75.68
all_isotig08835	907	211	22.82	32.7	tr|Q3TLP8|Q3TLP8_MOUSE RAS-related C3 botulinum substrate 1, isoform CRA_a OS=Mus musculus GN=Rac1 PE=2 SV=1	3e-53	95.83
all_isotig08842	915	731	72.13	30.1	tr|Q588C4|Q588C4_DANRE DNA methyltransferase OS=Danio rerio GN=dnmt6 PE=2 SV=1	1e-124	89.07
all_isotig08850	913	337	82.8	74.78	tr|Q75WS8|Q75WS8_CARAU Casein kinase I alpha S OS=Carassius auratus GN=CKIaS PE=2 SV=1	1e-145	100
all_isotig08856	914	359	32.17	27.3	tr|A8WG06|A8WG06_DANRE Zgc:172106 protein OS=Danio rerio GN=zgc:172106 PE=2 SV=1	5e-48	62.82
all_isotig08857	912	1068	35.53	10.11	tr|Q4RHX3|Q4RHX3_TETNG Chromosome 8 SCAF15044, whole genome shotgun sequence. (Fragment) OS=Tetraodon nigroviridis GN=GSTENG00034134001 PE=4 SV=1	2e-52	88.52
all_isotig08861	913	525	51.92	30.1	tr|A7YX81|A7YX81_DANRE Cables1 OS=Danio rerio PE=2 SV=1	8e-92	96.93
all_isotig08863	912	554	50.99	27.98	tr|B7ZVH3|B7ZVH3_DANRE Mgrn1 protein OS=Danio rerio GN=mgrn1 PE=2 SV=1	1e-163	94.51
all_isotig08865	912	228	47.37	63.16	tr|A5B510|A5B510_VITVI Putative uncharacterized protein OS=Vitis vinifera GN=VITISV_006850 PE=4 SV=1	3e-83	66.67
all_isotig08874	913	1248	71.96	17.55	tr|Q6P9P4|Q6P9P4_DANRE Zgc:66125 OS=Danio rerio GN=zgc:66125 PE=2 SV=1	1e-136	87.25
all_isotig08877	914	375	56.13	45.6	tr|Q7ZW95|Q7ZW95_DANRE Ribosomal protein L4 OS=Danio rerio GN=rpl4 PE=2 SV=1	1e-156	95.53
all_isotig08879	912	900	58.55	19.78	tr|Q4S6L0|Q4S6L0_TETNG Chromosome undetermined SCAF14725, whole genome shotgun sequence. (Fragment) OS=Tetraodon nigroviridis GN=GSTENG00023234001 PE=4 SV=1	6e-94	65.2
all_isotig08883	914	663	52.19	23.98	sp|A5WW21|RASEF_DANRE Ras and EF-hand domain-containing protein OS=Danio rerio GN=rasef PE=2 SV=1	2e-84	85.95
all_isotig08886	911	867	75.08	26.3	tr|B7SDQ7|B7SDQ7_DANRE CL2 OS=Danio rerio GN=ccdc80 PE=2 SV=1	1e-124	85.71
all_isotig08888	913	727	56.85	29.44	tr|B0S6V7|B0S6V7_DANRE Phosphoinositide-3-kinase, regulatory subunit 1 (P85 alpha) OS=Danio rerio GN=pik3r1 PE=4 SV=1	2e-98	97.74
all_isotig08889	907	86	26.13	91.86	tr|Q6DH63|Q6DH63_DANRE Zgc:92631 OS=Danio rerio GN=zgc:92631 PE=2 SV=1	2e-43	92.94
all_isotig08892	912	2135	52.3	7.45	tr|Q4SEV4|Q4SEV4_TETNG Chromosome undetermined SCAF14611, whole genome shotgun sequence OS=Tetraodon nigroviridis GN=GSTENG00019370001 PE=4 SV=1	5e-88	58.24
all_isotig08893	919	165	26.12	48.48	tr|Q6TH32|Q6TH32_DANRE Muscle cofilin 2 OS=Danio rerio GN=cfl1 PE=1 SV=1	9e-42	80
all_isotig08903	913	780	77.88	30.38	tr|Q6P0K1|Q6P0K1_DANRE Connector enhancer of kinase suppressor of Ras 1 OS=Danio rerio GN=cnksr1 PE=2 SV=1	1e-131	82.29
all_isotig08905	910	1226	65.27	16.15	tr|Q6JWU9|Q6JWU9_DANRE Coatomer protein complex subunit alpha OS=Danio rerio GN=copa PE=2 SV=1	1e-111	97.06
all_isotig08917	911	73	19.43	80.82	tr|Q4T6M8|Q4T6M8_TETNG Chromosome undetermined SCAF8697, whole genome shotgun sequence. (Fragment) OS=Tetraodon nigroviridis GN=GSTENG00006224001 PE=4 SV=1	3e-27	81.94
all_isotig08920	912	1060	72.04	20.66	tr|E1C0T3|E1C0T3_CHICK Uncharacterized protein OS=Gallus gallus GN=PDZRN3 PE=4 SV=1	1e-131	72.52
all_isotig08922	906	414	31.13	22.71	tr|Q568M6|Q568M6_DANRE Frap1 protein (Fragment) OS=Danio rerio GN=mtor PE=2 SV=1	1e-36	78.99
all_isotig08923	902	523	49.22	28.3	tr|Q803H1|Q803H1_DANRE RNA binding motif protein 39a OS=Danio rerio GN=rbm39a PE=1 SV=1	1e-145	94.87
all_isotig08927	910	211	55.71	80.09	tr|Q08CB1|Q08CB1_DANRE Zgc:153301 OS=Danio rerio GN=lysmd1 PE=2 SV=1	3e-87	84.92
all_isotig08931	907	1169	68.8	17.79	tr|A2BIH4|A2BIH4_DANRE Novel protein similar to vertebrate zinc finger protein 644 (ZNF644) OS=Danio rerio GN=znf644 PE=4 SV=1	1e-107	68.87
all_isotig08936	893	532	35.61	19.92	tr|Q7SXC7|Q7SXC7_DANRE Regulator of G-protein signalling 14 OS=Danio rerio GN=rgs14 PE=2 SV=1	2e-41	46.29
all_isotig08946	911	308	54.67	53.9	tr|B8JIB7|B8JIB7_DANRE Novel protein (Fragment) OS=Danio rerio GN=si:dkey-196h17.3 PE=4 SV=1	2e-92	74.11
all_isotig08949	908	965	75.33	23.63	tr|Q3LG55|Q3LG55_DANRE Reverse transcriptase OS=Danio rerio PE=4 SV=1	1e-130	75.5
all_isotig08950	909	292	64.36	66.78	tr|Q66I72|Q66I72_DANRE F11 receptor OS=Danio rerio GN=f11r PE=2 SV=1	1e-111	76.77
all_isotig08952	908	88	7.93	55.68	tr|C5X8I2|C5X8I2_SORBI Putative uncharacterized protein Sb02g033135 (Fragment) OS=Sorghum bicolor GN=Sb02g033135 PE=4 SV=1	6e-05	52.17
[truncated: 20,274 more rows]
