# Supplementary material for: Transcriptome Analysis of Crucian Carp (Carassius auratus), an Important Aquaculture and Hypoxia-Tolerant Species
Source: PLoS One. 2013 Apr 22;8(4):e62308. doi: 10.1371/journal.pone.0062308 (PMC3632525; doi:10.1371/journal.pone.0062308)
Supplement: Table S2 — Detailed information of KEGG pathway analysis. (XLS) [file pone.0062308.s002.xls]

## Sheet: kegg_result
PathwayID	KEGG_pathway	General_Pathway	More_General_Pathway	Mapped_K_num	ALL_K_num	Mapped_sequence_num	All_sequence_num	Mapped_KO_list	Mapped_sequence_list
ko04510	Focal adhesion	Cell Communication	Cellular Processes	71	132	102	4847	K00907 K00922 K01110 K02105 K02161 K02649 K03099 K03853 K04349 K04353 K04359 K04361 K04364 K04365 K04366 K04368 K04371 K04392 K04393 K04409 K04437 K04438 K04440 K04513 K04514 K04659 K05087 K05448 K05449 K05450 K05635 K05692 K05699 K05700 K05703 K05725 K05726 K05730 K05732 K05740 K05760 K06236 K06237 K06238 K06240 K06241 K06247 K06252 K06269 K06270 K06271 K06272 K06275 K06276 K06277 K06279 K06476 …	all_isotig32993 all_gan_G3NS6Q101C598M all_isotig06508 all_isotig18484 all_nao_G3LYJ4001B2WIB all_isotig38629 all_isotig04899 all_isotig05415 all_isotig08888 all_isotig18200 all_isotig38985 all_isotig30807 all_isotig21793 all_isotig09032 all_nao_G3LYJ4001BBQBW all_isotig51778 all_isotig16068 all_isotig07948 all_isotig28619 all_isotig15317 all_isotig29974 all_isotig70808 all_isotig51153 all_nao_G3…
ko04530	Tight junction	Cell Communication	Cellular Processes	42	69	60	4847	K01110 K02105 K03097 K03115 K03456 K04237 K04354 K04382 K04393 K04513 K04630 K05629 K05631 K05691 K05692 K05699 K05701 K05702 K05705 K06068 K06087 K06088 K06089 K06091 K06093 K06097 K06100 K06101 K06102 K06103 K06107 K06109 K06110 K06111 K06786 K07827 K07831 K10351 K10352 K12755 K12757 K12758	all_isotig18484 all_nao_G3LYJ4001B2WIB all_isotig38629 all_isotig34903 all_isotig42922 all_isotig17368 all_isotig26617 all_isotig37093 all_isotig47993 all_isotig00322 all_isotig08438 all_isotig16674 all_isotig03990 all_isotig07660 all_isotig10894 all_isotig11892 all_isotig13153 all_gan_G3NS6Q101DZIA7 all_isotig47412 all_isotig07937 all_isotig60025 all_isotig19069 all_gan_G3NS6Q101CVSMO all_isotig…
ko04520	Adherens junction	Cell Communication	Cellular Processes	36	59	50	4847	K02105 K03097 K03115 K04237 K04361 K04371 K04388 K04392 K04393 K04427 K04491 K04492 K04498 K04501 K04513 K04527 K04674 K05087 K05689 K05691 K05692 K05694 K05695 K05697 K05699 K05700 K05701 K05702 K05703 K05705 K05747 K06084 K06085 K06086 K06531 K06592	all_isotig38629 all_isotig34903 all_isotig42922 all_isotig17368 all_isotig26617 all_isotig00322 all_isotig07948 all_isotig28619 all_isotig01132 all_shen_G2648WB02I1Y0T all_isotig08957 all_isotig03990 all_isotig07660 all_isotig10894 all_isotig11892 all_isotig21049 all_gan_G3NS6Q101CMCA3 all_isotig52600 all_isotig01463 all_isotig10828 all_gan_G3NS6Q101EM6EJ all_isotig13153 all_nao_G3LYJ4001EQO35 al…
ko04540	Gap junction	Cell Communication	Cellular Processes	30	54	38	4847	K02087 K03099 K04141 K04145 K04157 K04289 K04345 K04359 K04361 K04364 K04366 K04368 K04369 K04371 K04420 K04604 K04630 K04634 K04958 K04959 K05450 K05701 K05858 K07374 K07375 K07827 K08042 K08043 K08046 K12319	all_isotig23417 all_isotig30807 all_nao_G3LYJ4001BV4WY all_nao_G3LYJ4001BTZAF all_isotig03139 all_nao_G3LYJ4001DGL2V all_isotig08758 all_isotig08792 all_isotig16068 all_isotig07948 all_isotig28619 all_isotig15317 all_isotig51153 all_nao_G3LYJ4001AHCDT all_nao_G3LYJ4001EYPRO all_isotig33886 all_isotig01132 all_isotig54156 all_nao_G3LYJ4001DE1T6 all_nao_G3LYJ4001AFV0V all_gan_G3NS6Q101DZIA7 all_iso…
ko04110	Cell cycle	Cell Growth and Death	Cellular Processes	58	103	70	4847	K02087 K02091 K02209 K02210 K02212 K02537 K02540 K02541 K02603 K02605 K02606 K02608 K03094 K03347 K03348 K03350 K03352 K03353 K03357 K03358 K03359 K03363 K03364 K03868 K04377 K04402 K04451 K04498 K04501 K04681 K04682 K04683 K04802 K05866 K05868 K06618 K06620 K06622 K06624 K06626 K06627 K06630 K06631 K06632 K06633 K06636 K06638 K06639 K06641 K06642 K06643 K06669 K06670 K06671 K09392 K10151 K12456 …	all_isotig23417 all_isotig10041 all_gan_G3NS6Q101BBPUH all_isotig51134 all_isotig34465 all_shen_G2648WB02FS9J0 all_isotig08397 all_shen_G2648WB02GSZQ3 all_isotig21900 all_shen_G2648WB02HSXPW all_gan_G3NS6Q101DPEIJ all_isotig69104 all_isotig19317 all_isotig04443 all_isotig29266 all_isotig15005 all_isotig68736 all_shen_G2648WB02IKRXO all_isotig15240 all_isotig40932 all_isotig59331 all_isotig43752 a…
ko04114	Oocyte meiosis	Cell Growth and Death	Cellular Processes	41	74	53	4847	K02087 K02183 K02537 K03094 K03347 K03348 K03350 K03352 K03353 K03357 K03358 K03359 K03362 K03363 K03456 K03868 K04345 K04348 K04368 K04371 K04373 K04382 K04515 K04526 K04958 K04959 K05087 K06268 K06269 K06626 K06630 K06631 K06633 K06636 K06669 K08042 K08043 K08046 K08557 K11584 K12456	all_isotig23417 all_isotig04193 all_shen_G2648WB02FS9J0 all_isotig04443 all_isotig29266 all_isotig15005 all_isotig68736 all_shen_G2648WB02IKRXO all_isotig15240 all_isotig40932 all_isotig59331 all_isotig43752 all_isotig17681 all_isotig05949 all_isotig15369 all_isotig09642 all_isotig37093 all_isotig47993 all_isotig26941 all_isotig08792 all_isotig19392 all_nao_G3LYJ4001BLAPX all_nao_G3LYJ4001AHCDT a…
ko04210	Apoptosis	Cell Growth and Death	Cellular Processes	36	62	49	4847	K00922 K01173 K02084 K02159 K02161 K02187 K02310 K02311 K02373 K02649 K03171 K03173 K03853 K04345 K04348 K04390 K04397 K04398 K04451 K04466 K04467 K04721 K04722 K04724 K04725 K04726 K04727 K04729 K04730 K04732 K04734 K04738 K04739 K06268 K07210 K08738	all_isotig06508 all_isotig60896 all_isotig07255 all_isotig30349 all_isotig34657 all_isotig07833 all_isotig16744 all_isotig27952 all_isotig04899 all_isotig46431 all_isotig12350 all_isotig11658 all_isotig03438 all_isotig05415 all_isotig08888 all_isotig18200 all_isotig38985 all_isotig05897 all_isotig21469 all_isotig21793 all_isotig08792 all_isotig19392 all_nao_G3LYJ4001BLAPX all_isotig02231 all_isot…
ko04111	Cell cycle - yeast	Cell Growth and Death	Cellular Processes	37	118	48	4847	K02209 K02210 K02212 K02516 K02537 K02540 K02541 K02603 K02605 K02606 K02608 K03094 K03347 K03348 K03350 K03352 K03353 K03357 K03358 K03359 K03363 K03364 K03456 K03868 K04354 K04382 K06636 K06639 K06641 K06669 K06670 K06671 K06672 K06674 K06677 K06678 K06685	all_gan_G3NS6Q101BBPUH all_isotig51134 all_isotig34465 all_isotig19285 all_shen_G2648WB02FS9J0 all_isotig08397 all_shen_G2648WB02GSZQ3 all_isotig21900 all_shen_G2648WB02HSXPW all_gan_G3NS6Q101DPEIJ all_isotig69104 all_isotig19317 all_isotig04443 all_isotig29266 all_isotig15005 all_isotig68736 all_shen_G2648WB02IKRXO all_isotig15240 all_isotig40932 all_isotig59331 all_isotig43752 all_isotig17681 a…
ko04113	Meiosis - yeast	Cell Growth and Death	Cellular Processes	27	99	35	4847	K02209 K02210 K02212 K02537 K02540 K02541 K02603 K02605 K02606 K02608 K03348 K03350 K03352 K03353 K03357 K03358 K03359 K03363 K03456 K04345 K04382 K06269 K06636 K06639 K06669 K06671 K11584	all_gan_G3NS6Q101BBPUH all_isotig51134 all_isotig34465 all_shen_G2648WB02FS9J0 all_isotig08397 all_shen_G2648WB02GSZQ3 all_isotig21900 all_shen_G2648WB02HSXPW all_gan_G3NS6Q101DPEIJ all_isotig69104 all_isotig19317 all_isotig15005 all_isotig68736 all_shen_G2648WB02IKRXO all_isotig15240 all_isotig40932 all_isotig59331 all_isotig43752 all_isotig17681 all_isotig09642 all_isotig37093 all_isotig47993 a…
ko04115	p53 signaling pathway	Cell Growth and Death	Cellular Processes	27	58	33	4847	K01110 K02084 K02087 K02091 K02159 K02187 K04390 K04398 K04402 K04451 K04506 K04596 K04726 K05868 K06509 K06626 K06641 K06643 K08738 K10127 K10129 K10141 K10144 K10145 K10147 K10151 K10808	all_isotig18484 all_nao_G3LYJ4001B2WIB all_isotig07255 all_isotig30349 all_isotig34657 all_isotig23417 all_isotig10041 all_isotig07833 all_isotig16744 all_isotig27952 all_isotig46431 all_isotig02231 all_isotig07576 all_isotig68425 all_isotig04819 all_isotig55885 all_isotig69953 all_isotig37037 all_isotig09407 all_isotig30872 all_isotig49918 all_isotig31632 all_shen_G2648WB02GZDZP all_isotig08398 …
ko04112	Cell cycle - Caulobacter	Cell Growth and Death	Cellular Processes	3	31	6	4847	K01338 K01358 K03544	all_isotig13617 all_isotig28027 all_shen_G2648WB02HMIP7 all_isotig02183 all_isotig45282 all_isotig68923
ko04810	Regulation of actin cytoskeleton	Cell Motility	Cellular Processes	80	144	117	4847	K00889 K00907 K00920 K00921 K00922 K01313 K02085 K02649 K03099 K03914 K04347 K04358 K04359 K04361 K04365 K04366 K04368 K04369 K04371 K04392 K04393 K04409 K04438 K04513 K04514 K04526 K05094 K05450 K05692 K05699 K05700 K05718 K05722 K05725 K05726 K05729 K05730 K05731 K05732 K05740 K05744 K05746 K05747 K05749 K05750 K05751 K05752 K05754 K05755 K05756 K05757 K05758 K05759 K05760 K05763 K05764 K05765 …	all_isotig22060 all_isotig32993 all_gan_G3NS6Q101C598M all_isotig55272 all_isotig12198 all_isotig47311 all_isotig06508 all_isotig04651 all_isotig36191 all_ji_G2648WB01AQNC3 all_nao_G3LYJ4001D39SZ all_isotig05415 all_isotig08888 all_isotig18200 all_isotig38985 all_isotig30807 all_isotig14833 all_isotig02509 all_isotig32325 all_isotig36150 all_isotig48231 all_isotig52972 all_nao_G3LYJ4001DTN3E all_…
ko04144	Endocytosis	Transport and Catabolism	Cellular Processes	85	139	119	4847	K00889 K01115 K01528 K03283 K03914 K04141 K04189 K04237 K04361 K04388 K04393 K04439 K04513 K04645 K04646 K04674 K04678 K04679 K04705 K04707 K05050 K05070 K05084 K05085 K05087 K05090 K05094 K05632 K06093 K06503 K06643 K06751 K07879 K07887 K07897 K07904 K08291 K11247 K11248 K11824 K11825 K11826 K11827 K11866 K11981 K12183 K12184 K12185 K12186 K12188 K12190 K12191 K12192 K12193 K12194 K12195 K12196 …	all_isotig22060 all_isotig48537 all_isotig21338 all_isotig27325 all_isotig39058 all_isotig05469 all_isotig14833 all_nao_G3LYJ4001BV4WY all_shen_G2648WB02IEIL8 all_isotig00322 all_isotig07948 all_isotig28619 all_shen_G2648WB02I1Y0T all_isotig03990 all_isotig07660 all_isotig10894 all_isotig11892 all_isotig04419 all_isotig13153 all_gan_G3NS6Q101A9493 all_isotig14491 all_isotig26216 all_isotig24516 a…
ko04142	Lysosome	Transport and Catabolism	Cellular Processes	66	99	90	4847	K01052 K01074 K01125 K01134 K01137 K01158 K01195 K01201 K01204 K01217 K01275 K01363 K01365 K01368 K01369 K01374 K01379 K02144 K02146 K02154 K02155 K03661 K03662 K04645 K04646 K05642 K05656 K06129 K06497 K06501 K06528 K06564 K08239 K08568 K10087 K10089 K10532 K12301 K12305 K12307 K12309 K12311 K12316 K12348 K12373 K12382 K12384 K12385 K12386 K12387 K12388 K12389 K12391 K12392 K12393 K12396 K12397 …	all_isotig14631 all_isotig10640 all_shen_G2648WB02IWQ33 all_isotig28829 all_isotig43299 all_shen_G2648WB02FX68Z all_isotig03000 all_isotig36846 all_isotig12460 all_isotig25419 all_gan_G3NS6Q101A5OQW all_isotig75764 all_isotig04378 all_isotig09852 all_isotig09369 all_isotig06190 all_isotig06519 all_isotig20680 all_isotig22906 all_isotig24101 all_isotig12640 all_isotig01707 all_isotig04570 all_isot…
ko04145	Phagosome	Transport and Catabolism	Cellular Processes	54	93	76	4847	K00914 K00921 K01365 K01368 K02144 K02145 K02146 K02147 K02148 K02149 K02150 K02151 K02153 K02154 K02155 K03661 K03662 K04392 K04659 K05692 K06464 K06484 K06487 K06503 K06528 K06563 K06751 K06752 K06856 K07342 K07374 K07375 K07887 K07897 K08008 K08009 K08010 K08011 K08012 K08054 K08057 K08492 K08517 K10089 K10413 K10415 K10416 K10789 K10956 K12478 K13505 K13813 K13882 K13884	all_nao_G3LYJ4001EPJMQ all_isotig12198 all_isotig47311 all_isotig06190 all_isotig06519 all_isotig20680 all_isotig22906 all_isotig02056 all_isotig17887 all_isotig32430 all_nao_G3LYJ4001AJ6OU all_nao_G3LYJ4001DS8MI all_isotig63083 all_gan_G3NS6Q101D8EJP all_isotig75554 all_isotig08689 all_isotig19188 all_isotig23524 all_ji_G2648WB01CLK74 all_isotig63021 all_ji_G2648WB01BNQYM all_isotig02727 all_she…
ko04146	Peroxisome	Transport and Catabolism	Cellular Processes	39	71	48	4847	K00031 K00106 K00232 K00272 K00273 K00308 K00477 K00649 K00803 K00830 K00869 K01796 K01897 K03781 K04564 K05675 K05940 K07514 K07753 K08726 K08746 K08764 K11147 K11187 K11517 K11992 K12405 K12663 K13239 K13279 K13299 K13340 K13347 K13348 K13349 K13354 K13355 K13356 K15628	all_isotig12813 all_isotig07901 all_isotig05950 all_isotig19984 all_isotig57583 all_isotig22419 all_isotig36499 all_shen_G2648WB02ITMXP all_nao_G3LYJ4001ATMJO all_isotig34778 all_nao_G3LYJ4001BNN03 all_gan_G3NS6Q101A36KS all_isotig10558 all_isotig14955 all_isotig32371 all_isotig53151 all_isotig10975 all_isotig51617 all_shen_G2648WB02HQFFZ all_nao_G3LYJ4001C014C all_isotig05672 all_isotig75008 all…
ko04140	Regulation of autophagy	Transport and Catabolism	Cellular Processes	11	21	14	4847	K00914 K04526 K07198 K08269 K08333 K08334 K08336 K08339 K08341 K08342 K08343	all_nao_G3LYJ4001EPJMQ all_isotig30670 all_isotig22293 all_isotig56107 all_isotig43725 all_isotig48990 all_isotig15514 all_isotig44562 all_isotig08266 all_isotig13804 all_isotig22399 all_isotig47372 all_gan_G3NS6Q101CFT3D all_isotig44835
ko02010	ABC transporters	Membrane Transport	Environmental Information Processing	12	350	13	4847	K05641 K05642 K05648 K05656 K05661 K05668 K05672 K05674 K05675 K05679 K05681 K15628	all_gan_G3NS6Q101BDGPT all_isotig13730 all_isotig19785 all_isotig39211 all_isotig03790 all_isotig19199 all_isotig41855 all_isotig02863 all_isotig10663 all_isotig28430 all_nao_G3LYJ4001CXJRJ all_isotig07515 all_isotig53796
ko03070	Bacterial secretion system	Membrane Transport	Environmental Information Processing	2	74	2	4847	K03106 K03217	all_isotig31197 all_isotig13981
ko04010	MAPK signaling pathway	Signal Transduction	Environmental Information Processing	87	181	121	4847	K01047 K02187 K03099 K03173 K03283 K04345 K04347 K04348 K04349 K04350 K04352 K04353 K04358 K04359 K04360 K04361 K04364 K04365 K04366 K04368 K04369 K04371 K04372 K04373 K04374 K04377 K04378 K04379 K04380 K04381 K04388 K04390 K04392 K04393 K04402 K04404 K04406 K04407 K04409 K04415 K04420 K04426 K04427 K04429 K04430 K04435 K04436 K04437 K04438 K04439 K04440 K04441 K04443 K04444 K04445 K04451 K04453 …	all_isotig05046 all_isotig23906 all_isotig70699 all_isotig81530 all_isotig46431 all_isotig30807 all_isotig21469 all_isotig05469 all_isotig08792 all_isotig02509 all_isotig19392 all_nao_G3LYJ4001BLAPX all_isotig09032 all_nao_G3LYJ4001BBQBW all_isotig65205 all_isotig46447 all_isotig57111 all_isotig51778 all_isotig32325 all_isotig36150 all_isotig48231 all_isotig52972 all_nao_G3LYJ4001DTN3E all_isotig…
ko04020	Calcium signaling pathway	Signal Transduction	Environmental Information Processing	56	135	77	4847	K00871 K00907 K00911 K02183 K03914 K04136 K04137 K04141 K04149 K04157 K04161 K04162 K04169 K04194 K04197 K04224 K04248 K04258 K04267 K04322 K04345 K04348 K04361 K04515 K04604 K04633 K04634 K04850 K04852 K04854 K04958 K04959 K04963 K05084 K05085 K05208 K05211 K05218 K05219 K05220 K05849 K05850 K05853 K05857 K05858 K05859 K05863 K06268 K06856 K07190 K08042 K08043 K10785 K12042 K13755 K15041	all_isotig02649 all_isotig13991 all_isotig32993 all_gan_G3NS6Q101C598M all_isotig76163 all_gan_G3NS6Q101ED2MZ all_isotig04193 all_isotig14833 all_isotig24914 all_isotig62692 all_nao_G3LYJ4001BV4WY all_isotig76393 all_isotig03139 all_nao_G3LYJ4001DGL2V all_nao_G3LYJ4001A2W83 all_isotig25309 all_nao_G3LYJ4001AIDB4 all_isotig03026 all_isotig21926 all_gan_G3NS6Q101CO981 all_isotig12497 all_gan_G3NS6Q…
ko04310	Wnt signaling pathway	Signal Transduction	Environmental Information Processing	51	97	65	4847	K00444 K01357 K01558 K02085 K02105 K02157 K02353 K02842 K03094 K03097 K03115 K03344 K03345 K03347 K03362 K03456 K03868 K04345 K04348 K04377 K04382 K04392 K04427 K04440 K04446 K04451 K04491 K04492 K04496 K04497 K04498 K04499 K04501 K04502 K04504 K04505 K04506 K04507 K04508 K04510 K04511 K04512 K04513 K04514 K04515 K05858 K06268 K08110 K08957 K10151 K11584	all_isotig70360 all_gan_G3NS6Q101DXBLO all_isotig32591 all_isotig36191 all_ji_G2648WB01AQNC3 all_nao_G3LYJ4001D39SZ all_isotig38629 all_ji_G2648WB01ETB5M all_nao_G3LYJ4001EHVN5 all_isotig28799 all_isotig80561 all_ji_G2648WB01CN22N all_isotig04443 all_isotig34903 all_isotig42922 all_isotig17368 all_isotig26617 all_isotig75436 all_isotig07322 all_isotig29266 all_isotig05949 all_isotig15369 all_isot…
ko04630	Jak-STAT signaling pathway	Signal Transduction	Environmental Information Processing	42	118	57	4847	K00922 K02649 K03099 K04364 K04377 K04447 K04498 K04692 K04693 K04698 K04699 K04701 K04702 K04704 K04705 K04706 K04707 K04738 K05055 K05056 K05057 K05061 K05062 K05064 K05070 K05071 K05072 K05074 K05075 K05076 K05079 K05080 K05081 K05443 K05697 K07293 K10151 K11217 K11219 K11220 K11222 K11224	all_isotig06508 all_isotig05415 all_isotig08888 all_isotig18200 all_isotig38985 all_isotig30807 all_isotig15317 all_isotig11646 all_nao_G3LYJ4001BJ9HA all_isotig10828 all_isotig00979 all_isotig56886 all_gan_G3NS6Q101CGNPI all_gan_G3NS6Q101ELWCZ all_isotig79272 all_isotig14667 all_isotig61392 all_isotig59793 all_isotig05785 all_isotig13370 all_isotig30604 all_isotig09950 all_isotig10799 all_isotig…
ko04070	Phosphatidylinositol signaling system	Signal Transduction	Environmental Information Processing	26	40	45	4847	K00888 K00889 K00901 K00911 K00914 K00920 K00921 K00922 K00923 K00981 K00999 K01092 K01099 K01106 K01107 K01109 K01110 K02183 K02649 K03084 K04958 K04959 K05857 K05858 K05859 K15759	all_isotig10937 all_isotig18951 all_isotig36351 all_isotig22060 all_isotig20282 all_isotig22949 all_isotig34169 all_isotig64039 all_isotig74524 all_nao_G3LYJ4001D831M all_isotig76163 all_gan_G3NS6Q101ED2MZ all_nao_G3LYJ4001EPJMQ all_isotig55272 all_isotig12198 all_isotig47311 all_isotig06508 all_isotig05579 all_isotig05542 all_nao_G3LYJ4001BJM9T all_isotig47093 all_isotig00272 all_isotig00273 all…
ko04012	ErbB signaling pathway	Signal Transduction	Environmental Information Processing	31	60	42	4847	K00922 K02649 K03099 K04361 K04364 K04365 K04366 K04368 K04369 K04371 K04377 K04409 K04430 K04438 K04440 K04515 K04688 K04707 K05084 K05085 K05456 K05725 K05859 K06279 K07203 K07365 K07827 K08523 K08845 K09593 K11224	all_isotig06508 all_isotig05415 all_isotig08888 all_isotig18200 all_isotig38985 all_isotig30807 all_isotig07948 all_isotig28619 all_isotig15317 all_isotig29974 all_isotig70808 all_isotig51153 all_nao_G3LYJ4001AHCDT all_nao_G3LYJ4001EYPRO all_isotig33886 all_isotig01132 all_isotig11646 all_isotig00754 all_isotig46301 all_isotig07321 all_isotig16972 all_isotig10957 all_isotig17972 all_isotig07646 a…
ko04150	mTOR signaling pathway	Signal Transduction	Environmental Information Processing	22	30	36	4847	K00922 K02649 K02991 K03258 K03259 K04365 K04371 K04373 K04526 K04688 K05448 K05449 K06276 K07198 K07203 K07204 K07206 K07208 K08266 K08269 K08270 K08272	all_isotig06508 all_isotig05415 all_isotig08888 all_isotig18200 all_isotig38985 all_isotig10820 all_isotig17478 all_isotig18465 all_isotig19787 all_isotig27295 all_isotig62557 all_shen_G2648WB02HNJ9B all_isotig29974 all_isotig70808 all_isotig01132 all_isotig01723 all_isotig30670 all_isotig07646 all_isotig11282 all_isotig18497 all_isotig45533 all_gan_G3NS6Q101CGP4Z all_isotig06123 all_isotig09307 …
ko04350	TGF-beta signaling pathway	Signal Transduction	Environmental Information Processing	26	50	33	4847	K03094 K03347 K03456 K03868 K04371 K04377 K04382 K04388 K04498 K04501 K04513 K04514 K04659 K04660 K04667 K04670 K04674 K04676 K04678 K04679 K04680 K04681 K04682 K04683 K04688 K13375	all_isotig04443 all_isotig29266 all_isotig37093 all_isotig47993 all_isotig26941 all_isotig01132 all_isotig11646 all_isotig16674 all_shen_G2648WB02I1Y0T all_isotig10828 all_gan_G3NS6Q101EM6EJ all_isotig13153 all_isotig15237 all_isotig19728 all_isotig46070 all_isotig58575 all_isotig27323 all_nao_G3LYJ4001BWVK2 all_isotig19756 all_isotig24516 all_isotig29421 all_isotig15599 all_isotig69552 all_gan_G…
ko04370	VEGF signaling pathway	Signal Transduction	Environmental Information Processing	19	33	33	4847	K00922 K01047 K02649 K04348 K04366 K04368 K04369 K04371 K04392 K04393 K04441 K04443 K04444 K04446 K05725 K05760 K05859 K06268 K07827	all_isotig06508 all_isotig05046 all_isotig23906 all_isotig70699 all_isotig81530 all_isotig05415 all_isotig08888 all_isotig18200 all_isotig38985 all_isotig19392 all_nao_G3LYJ4001BLAPX all_isotig51153 all_nao_G3LYJ4001AHCDT all_nao_G3LYJ4001EYPRO all_isotig33886 all_isotig01132 all_isotig08957 all_isotig03990 all_isotig07660 all_isotig10894 all_isotig11892 all_isotig00809 all_isotig00864 all_isotig…
ko04330	Notch signaling pathway	Signal Transduction	Environmental Information Processing	21	28	29	4847	K02353 K02599 K04496 K04497 K04498 K04505 K04522 K05948 K06051 K06052 K06053 K06057 K06058 K06059 K06062 K06063 K06065 K06066 K06170 K06171 K06172	all_isotig28799 all_isotig80561 all_shen_G2648WB02GSUKW all_isotig62572 all_isotig23535 all_isotig10828 all_isotig19548 all_shen_G2648WB02IAJAN all_isotig54692 all_isotig01396 all_isotig17987 all_isotig75383 all_isotig38496 all_isotig45955 all_isotig09145 all_isotig25147 all_nao_G3LYJ4001CPX5C all_shen_G2648WB02JM177 all_gan_G3NS6Q101BKSWR all_isotig15112 all_isotig24438 all_isotig42173 all_isoti…
ko04340	Hedgehog signaling pathway	Signal Transduction	Environmental Information Processing	13	38	17	4847	K00444 K01357 K01558 K03362 K04345 K06228 K06229 K06230 K06231 K06233 K06235 K08957 K08958	all_isotig70360 all_gan_G3NS6Q101DXBLO all_isotig32591 all_isotig05949 all_isotig15369 all_isotig08792 all_isotig14269 all_isotig18413 all_isotig14417 all_isotig20342 all_isotig40034 all_isotig03898 all_isotig23471 all_isotig28454 all_isotig14311 all_isotig08850 all_isotig17898
ko02020	Two-component system	Signal Transduction	Environmental Information Processing	8	377	11	4847	K00027 K00411 K00412 K00413 K00626 K01915 K02259 K08738	all_shen_G2648WB02HMUZJ all_gan_G3NS6Q101CG0QA all_isotig14290 all_isotig16276 all_isotig23861 all_isotig16083 all_isotig03608 all_isotig08005 all_isotig37983 all_isotig54516 all_isotig32551
ko04013	MAPK signaling pathway - fly	Signal Transduction	Environmental Information Processing	8	17	10	4847	K03099 K03211 K04361 K04364 K04368 K04371 K07293 K07827	all_isotig30807 all_isotig02746 all_isotig07948 all_isotig28619 all_isotig15317 all_nao_G3LYJ4001AHCDT all_nao_G3LYJ4001EYPRO all_isotig01132 all_isotig11299 all_isotig11681
ko04011	MAPK signaling pathway - yeast	Signal Transduction	Environmental Information Processing	5	39	10	4847	K01759 K04393 K04409 K04441 K09291	all_isotig08984 all_isotig03990 all_isotig07660 all_isotig10894 all_isotig11892 all_isotig00754 all_isotig00809 all_isotig00864 all_isotig48927 all_isotig75447
ko04075	Plant hormone signal transduction	Signal Transduction	Environmental Information Processing	2	43	2	4847	K14488 K14496	all_isotig15655 all_shen_G2648WB02FOQ33
ko04080	Neuroactive ligand-receptor interaction	Signaling Molecules and Interaction	Environmental Information Processing	82	247	97	4847	K01313 K03914 K04010 K04136 K04137 K04138 K04139 K04141 K04145 K04147 K04149 K04157 K04161 K04162 K04169 K04194 K04197 K04201 K04204 K04210 K04218 K04221 K04224 K04228 K04230 K04234 K04235 K04237 K04248 K04258 K04259 K04261 K04263 K04267 K04274 K04277 K04278 K04286 K04288 K04289 K04292 K04293 K04294 K04296 K04299 K04307 K04322 K04578 K04582 K04585 K04587 K04589 K04604 K04605 K04608 K04615 K04803 …	all_isotig04651 all_isotig14833 all_isotig09967 all_isotig24914 all_isotig62692 all_gan_G3NS6Q101CTQJE all_isotig07804 all_nao_G3LYJ4001BV4WY all_nao_G3LYJ4001BTZAF all_isotig48675 all_isotig76393 all_isotig03139 all_nao_G3LYJ4001DGL2V all_nao_G3LYJ4001A2W83 all_isotig25309 all_nao_G3LYJ4001AIDB4 all_isotig03026 all_isotig21926 all_isotig06328 all_nao_G3LYJ4001EVMFC all_isotig12292 all_isotig0340…
ko04514	Cell adhesion molecules (CAMs)	Signaling Molecules and Interaction	Environmental Information Processing	41	89	53	4847	K03160 K03161 K05689 K05695 K05718 K06087 K06088 K06089 K06257 K06458 K06464 K06467 K06474 K06478 K06485 K06487 K06491 K06527 K06531 K06539 K06547 K06550 K06584 K06585 K06592 K06751 K06752 K06756 K06757 K06759 K06770 K06771 K06780 K06781 K06793 K06816 K07377 K07378 K07379 K07380 K10785	all_isotig04077 all_isotig05078 all_isotig20627 all_isotig06844 all_isotig01784 all_isotig24872 all_isotig30017 all_isotig65236 all_nao_G3LYJ4001D5PVW all_isotig02803 all_isotig08950 all_isotig03914 all_isotig05655 all_isotig57282 all_isotig20381 all_isotig49123 all_isotig72832 all_isotig38513 all_gan_G3NS6Q101A2QW2 all_shen_G2648WB02HDT61 all_isotig18751 all_isotig45228 all_isotig46571 all_isoti…
ko04060	Cytokine-cytokine receptor interaction	Signaling Molecules and Interaction	Environmental Information Processing	39	198	49	4847	K03160 K03161 K04181 K04188 K04189 K04361 K04388 K04390 K04670 K04674 K04721 K04738 K05050 K05055 K05056 K05057 K05061 K05062 K05064 K05070 K05071 K05072 K05074 K05075 K05076 K05079 K05080 K05081 K05090 K05146 K05152 K05155 K05157 K05443 K05449 K05474 K05476 K10031 K13375	all_isotig04077 all_isotig05078 all_isotig19757 all_shen_G2648WB02F7L2S all_shen_G2648WB02IEIL8 all_isotig07948 all_isotig28619 all_shen_G2648WB02I1Y0T all_isotig02231 all_isotig19756 all_isotig24516 all_shen_G2648WB02JGPD6 all_isotig02848 all_shen_G2648WB02GTBT3 all_isotig00734 all_isotig24512 all_isotig53563 all_isotig00880 all_isotig12636 all_isotig33148 all_shen_G2648WB02H9LUD all_isotig02190…
ko04512	ECM-receptor interaction	Signaling Molecules and Interaction	Environmental Information Processing	22	56	32	4847	K04659 K05635 K06236 K06237 K06238 K06240 K06241 K06247 K06252 K06254 K06256 K06257 K06258 K06267 K06476 K06482 K06484 K06485 K06487 K06584 K06585 K06587	all_isotig19728 all_isotig46070 all_ji_G2648WB01EV83R all_isotig10677 all_isotig25206 all_isotig44579 all_ji_G2648WB01BA1RN all_shen_G2648WB02IXYAG all_isotig18386 all_isotig20493 all_shen_G2648WB02JSB6T all_isotig05521 all_isotig21790 all_gan_G3NS6Q101EUSGS all_nao_G3LYJ4001D8MUE all_nao_G3LYJ4001C2PEA all_isotig15416 all_isotig03914 all_isotig05655 all_isotig57282 all_nao_G3LYJ4001AY000 all_iso…
ko04141	Protein processing in endoplasmic reticulum	Folding, Sorting and Degradation	Genetic Information Processing	79	137	109	4847	K01228 K01230 K02159 K02161 K03094 K03173 K03237 K03283 K03347 K03853 K03868 K04079 K04374 K04426 K04440 K04554 K04556 K04571 K05546 K05638 K06689 K07151 K07342 K07953 K08054 K08056 K08057 K08288 K08653 K08852 K08860 K09027 K09054 K09486 K09507 K09517 K09518 K09523 K09525 K09530 K09540 K09561 K09580 K09582 K09584 K10082 K10084 K10088 K10099 K10578 K10636 K10661 K10666 K10839 K10950 K10956 K10976 …	all_shen_G2648WB02IYGU4 all_nao_G3LYJ4001BF0GJ all_isotig10235 all_isotig07833 all_isotig16744 all_isotig27952 all_isotig04899 all_isotig04443 all_isotig21469 all_isotig02931 all_isotig05469 all_isotig29266 all_isotig21793 all_isotig26941 all_isotig01699 all_isotig03145 all_isotig10962 all_isotig06384 all_isotig39639 all_isotig16972 all_isotig12964 all_isotig11556 all_isotig20530 all_isotig23026 …
ko04120	Ubiquitin mediated proteolysis	Folding, Sorting and Degradation	Genetic Information Processing	73	119	101	4847	K02207 K03094 K03178 K03347 K03348 K03350 K03352 K03353 K03357 K03358 K03359 K03362 K03363 K03364 K03868 K03869 K03870 K03871 K03872 K03876 K04506 K04552 K04554 K04556 K04649 K04678 K04706 K04707 K04725 K05630 K05632 K06643 K06689 K07868 K09561 K10099 K10144 K10260 K10264 K10447 K10570 K10573 K10576 K10577 K10578 K10580 K10581 K10582 K10583 K10586 K10587 K10589 K10590 K10592 K10593 K10595 K10596 …	all_isotig27622 all_isotig04443 all_nao_G3LYJ4001BP4M6 all_isotig29266 all_isotig15005 all_isotig68736 all_shen_G2648WB02IKRXO all_isotig15240 all_isotig40932 all_isotig59331 all_isotig43752 all_isotig17681 all_isotig05949 all_isotig15369 all_isotig09642 all_isotig48584 all_gan_G3NS6Q101ETF89 all_isotig26941 all_isotig18419 all_nao_G3LYJ4001BCM2R all_ji_G2648WB01C93X2 all_isotig50858 all_isotig25…
ko03018	RNA degradation	Folding, Sorting and Degradation	Genetic Information Processing	40	75	54	4847	K01689 K03514 K03678 K03679 K03681 K04077 K07573 K10643 K12571 K12580 K12581 K12584 K12586 K12587 K12590 K12591 K12592 K12593 K12597 K12598 K12599 K12602 K12603 K12604 K12606 K12607 K12610 K12613 K12614 K12616 K12617 K12618 K12619 K12621 K12622 K12624 K12626 K13126 K14442 K14443	all_isotig06570 all_isotig24564 all_shen_G2648WB02I10IJ all_isotig27091 all_ji_G2648WB01B7YQT all_isotig46876 all_isotig23297 all_shen_G2648WB02H4I0O all_isotig29585 all_isotig65458 all_isotig49486 all_isotig21097 all_isotig01338 all_isotig62714 all_isotig52783 all_ji_G2648WB01DSNXR all_ji_G2648WB01BMD0A all_isotig29392 all_isotig07990 all_isotig51728 all_isotig13477 all_isotig14363 all_isotig146…
ko03050	Proteasome	Folding, Sorting and Degradation	Genetic Information Processing	32	48	50	4847	K02725 K02726 K02727 K02728 K02729 K02730 K02732 K02734 K02735 K02736 K02737 K02738 K02739 K02740 K03028 K03029 K03030 K03031 K03032 K03033 K03035 K03036 K03037 K03038 K03039 K03061 K03062 K03063 K06696 K06699 K06700 K11599	all_isotig13718 all_isotig09849 all_isotig11584 all_isotig17124 all_isotig28236 all_isotig09062 all_isotig10466 all_isotig21254 all_isotig24887 all_isotig30437 all_ji_G2648WB01A0V7Y all_isotig11349 all_isotig12730 all_isotig68913 all_isotig30508 all_isotig08651 all_isotig44448 all_isotig10529 all_isotig24138 all_isotig13642 all_isotig32650 all_isotig09803 all_nao_G3LYJ4001BEQY2 all_isotig16122 al…
ko04130	SNARE interactions in vesicular transport	Folding, Sorting and Degradation	Genetic Information Processing	18	34	25	4847	K08486 K08487 K08489 K08492 K08493 K08496 K08497 K08498 K08501 K08504 K08507 K08508 K08510 K08515 K08516 K08517 K13502 K13505	all_isotig02573 all_isotig14464 all_isotig63929 all_isotig05145 all_isotig45430 all_isotig56747 all_isotig15074 all_isotig45260 all_isotig08166 all_isotig70273 all_shen_G2648WB02GNXCD all_isotig03716 all_isotig27780 all_isotig13625 all_isotig13532 all_isotig20872 all_isotig71602 all_isotig12798 all_isotig72790 all_isotig09582 all_isotig05914 all_isotig11714 all_shen_G2648WB02IN830 all_isotig43074…
ko03060	Protein export	Folding, Sorting and Degradation	Genetic Information Processing	14	39	16	4847	K03104 K03106 K03107 K03108 K03217 K07342 K09540 K10956 K12272 K12275 K12947 K12948 K13280 K13431	all_isotig13536 all_isotig31197 all_shen_G2648WB02I8M0I all_isotig16324 all_isotig13981 all_isotig33034 all_isotig34319 all_isotig46260 all_isotig09358 all_isotig29283 all_isotig49048 all_isotig00836 all_gan_G3NS6Q101D1LBH all_isotig59376 all_isotig13797 all_shen_G2648WB02F0AML
ko04122	Sulfur relay system	Folding, Sorting and Degradation	Genetic Information Processing	3	21	5	4847	K03635 K03639 K04487	all_ji_G2648WB01EO7RM all_isotig43505 all_shen_G2648WB02FNW2F all_isotig06066 all_isotig27474
ko03420	Nucleotide excision repair	Replication and Repair	Genetic Information Processing	25	48	34	4847	K02324 K02327 K03142 K03144 K03504 K03868 K04802 K07466 K10570 K10609 K10610 K10739 K10747 K10755 K10756 K10838 K10839 K10840 K10841 K10842 K10843 K10844 K10846 K10847 K10849	all_isotig05527 all_isotig11933 all_isotig51088 all_isotig31425 all_isotig10646 all_ji_G2648WB01CTBDK all_isotig63090 all_isotig26941 all_isotig20825 all_isotig34815 all_isotig08470 all_isotig31064 all_isotig32494 all_isotig43080 all_isotig47049 all_nao_G3LYJ4001BELKY all_ji_G2648WB01BBM9I all_isotig00962 all_isotig28252 all_isotig49673 all_ji_G2648WB01CIS4K all_isotig16150 all_nao_G3LYJ4001AV4U9…
ko03030	DNA replication	Replication and Repair	Genetic Information Processing	22	51	28	4847	K02209 K02210 K02212 K02320 K02321 K02324 K02327 K02540 K02541 K02684 K02685 K03111 K03469 K03504 K04802 K07466 K10739 K10742 K10744 K10747 K10755 K10756	all_gan_G3NS6Q101BBPUH all_isotig51134 all_isotig34465 all_isotig11435 all_isotig69929 all_isotig05527 all_isotig11933 all_isotig51088 all_isotig31425 all_isotig08397 all_shen_G2648WB02GSZQ3 all_isotig02002 all_isotig37643 all_isotig44519 all_isotig30756 all_isotig63090 all_isotig20825 all_isotig34815 all_ji_G2648WB01BBM9I all_isotig06998 all_isotig28138 all_isotig49799 all_isotig06143 all_isotig…
ko03410	Base excision repair	Replication and Repair	Genetic Information Processing	15	41	21	4847	K02324 K02327 K02330 K03504 K03512 K03575 K03648 K03649 K03660 K04802 K10569 K10747 K10771 K10798 K10800	all_isotig05527 all_isotig11933 all_isotig51088 all_isotig31425 all_isotig64643 all_isotig63090 all_isotig14133 all_isotig22784 all_isotig52461 all_isotig31256 all_isotig10336 all_ji_G2648WB01AE53X all_isotig20825 all_isotig36842 all_isotig00962 all_isotig37577 all_isotig31046 all_isotig33499 all_isotig58115 all_shen_G2648WB02IHJ8C all_isotig40909
ko03460	Fanconi anemia pathway	Replication and Repair	Genetic Information Processing	15	53	15	4847	K02350 K03510 K03511 K03515 K07466 K08775 K08991 K10606 K10739 K10849 K10888 K10901 K10990 K11137 K11832	all_isotig11320 all_isotig15073 all_isotig43420 all_isotig16465 all_isotig34815 all_isotig37694 all_isotig68002 all_isotig06691 all_ji_G2648WB01BBM9I all_isotig20169 all_isotig24086 all_isotig44083 all_isotig82406 all_nao_G3LYJ4001C0VMQ all_gan_G3NS6Q101AG9MS
ko03440	Homologous recombination	Replication and Repair	Genetic Information Processing	14	59	14	4847	K02327 K03111 K03504 K07466 K08775 K08991 K10739 K10865 K10866 K10867 K10871 K10873 K10879 K10901	all_isotig31425 all_isotig44519 all_isotig63090 all_isotig34815 all_isotig37694 all_isotig68002 all_ji_G2648WB01BBM9I all_isotig38484 all_isotig18947 all_isotig02918 all_isotig23902 all_shen_G2648WB02G4IFP all_isotig13115 all_isotig44083
ko03430	Mismatch repair	Replication and Repair	Genetic Information Processing	12	45	14	4847	K02327 K03111 K03504 K04802 K07466 K08735 K08737 K08739 K10739 K10747 K10755 K10756	all_isotig31425 all_isotig44519 all_isotig63090 all_isotig20825 all_isotig34815 all_isotig50313 all_isotig23164 all_isotig47263 all_ji_G2648WB01BBM9I all_isotig00962 all_isotig28252 all_isotig49673 all_ji_G2648WB01CIS4K all_isotig16150
ko03450	Non-homologous end-joining	Replication and Repair	Genetic Information Processing	7	19	7	4847	K03512 K06642 K10865 K10866 K10884 K10885 K10887	all_isotig14133 all_isotig16796 all_isotig38484 all_isotig18947 all_isotig18174 all_isotig35985 all_gan_G3NS6Q101DA5HR
ko03040	Spliceosome	Transcription	Genetic Information Processing	78	120	103	4847	K03283 K06063 K09564 K10599 K11091 K11092 K11093 K11095 K11096 K11097 K11098 K11984 K12621 K12622 K12624 K12626 K12662 K12812 K12813 K12815 K12817 K12818 K12819 K12820 K12821 K12822 K12823 K12824 K12825 K12827 K12828 K12829 K12830 K12832 K12834 K12836 K12837 K12838 K12839 K12840 K12842 K12843 K12844 K12847 K12849 K12850 K12852 K12854 K12855 K12856 K12858 K12860 K12861 K12862 K12863 K12864 K12865 …	all_isotig05469 all_isotig42173 all_isotig25522 all_isotig12376 all_isotig16480 all_isotig02214 all_isotig17202 all_isotig61759 all_isotig55898 all_isotig32198 all_isotig31326 all_isotig12413 all_shen_G2648WB02IDFA5 all_isotig30725 all_isotig43407 all_isotig23604 all_isotig39763 all_isotig41927 all_isotig59535 all_isotig05668 all_isotig20470 all_isotig45221 all_isotig08972 all_shen_G2648WB02F2H1G…
ko03022	Basal transcription factors	Transcription	Genetic Information Processing	23	35	25	4847	K03120 K03122 K03123 K03125 K03126 K03127 K03128 K03129 K03131 K03132 K03134 K03135 K03137 K03138 K03139 K03142 K03144 K10842 K10843 K10844 K14535 K14649 K14650	all_shen_G2648WB02HZI6O all_gan_G3NS6Q101CTK01 all_isotig13683 all_isotig54260 all_isotig80808 all_isotig64374 all_isotig55429 all_isotig19610 all_isotig31498 all_isotig38892 all_isotig20768 all_isotig35674 all_isotig00208 all_isotig04007 all_isotig50730 all_isotig10450 all_isotig10646 all_ji_G2648WB01CTBDK all_shen_G2648WB02I5ZTB all_gan_G3NS6Q101EF8UW all_isotig35002 all_isotig38665 all_isotig7…
ko03020	RNA polymerase	Transcription	Genetic Information Processing	13	51	14	4847	K03004 K03006 K03007 K03010 K03011 K03012 K03013 K03015 K03017 K03018 K03022 K03024 K14721	all_isotig14246 all_shen_G2648WB02HGA35 all_isotig62915 all_isotig32445 all_isotig58008 all_isotig15754 all_isotig23981 all_isotig69870 all_isotig30611 all_nao_G3LYJ4001EM1S7 all_gan_G3NS6Q101A9B2D all_isotig65439 all_isotig11392 all_nao_G3LYJ4001ANJZM
ko03013	RNA transport	Translation	Genetic Information Processing	88	134	122	4847	K00974 K02516 K03113 K03231 K03236 K03237 K03238 K03239 K03241 K03242 K03243 K03245 K03246 K03247 K03248 K03249 K03250 K03251 K03252 K03254 K03257 K03258 K03259 K03260 K03262 K03345 K03540 K03754 K05749 K07562 K07936 K09291 K10577 K12160 K12172 K12812 K12875 K12878 K12879 K12882 K12883 K13114 K13126 K13129 K13130 K13132 K13133 K13134 K13135 K13137 K13151 K13171 K13175 K13176 K14283 K14284 K14285 …	all_isotig34821 all_isotig19285 all_isotig05574 all_isotig05715 all_isotig06971 all_isotig34306 all_isotig02931 all_isotig02754 all_isotig61235 all_isotig64568 all_gan_G3NS6Q101CSU7B all_isotig14552 all_isotig17429 all_nao_G3LYJ4001B9F6G all_isotig03482 all_isotig25857 all_isotig33308 all_isotig06426 all_isotig20962 all_isotig51302 all_isotig21535 all_isotig04499 all_isotig10635 all_isotig21906 a…
ko03010	Ribosome	Translation	Genetic Information Processing	72	144	95	4847	K02865 K02866 K02868 K02870 K02871 K02872 K02873 K02875 K02880 K02882 K02883 K02885 K02889 K02891 K02893 K02894 K02896 K02898 K02900 K02901 K02903 K02905 K02908 K02910 K02912 K02915 K02917 K02918 K02920 K02921 K02922 K02924 K02925 K02926 K02927 K02929 K02930 K02932 K02934 K02936 K02937 K02938 K02940 K02941 K02949 K02951 K02953 K02957 K02958 K02960 K02962 K02964 K02966 K02969 K02973 K02974 K02975 …	all_isotig14225 all_isotig57156 all_isotig17265 all_ji_G2648WB01D9MAP all_isotig65874 all_isotig09393 all_isotig15396 all_isotig17214 all_isotig68202 all_nao_G3LYJ4001D8HGP all_isotig00486 all_isotig16624 all_isotig34012 all_isotig39900 all_isotig81063 all_isotig15412 all_isotig15931 all_isotig16702 all_isotig29469 all_isotig60437 all_isotig23265 all_isotig24837 all_isotig27176 all_isotig44723 al…
ko03015	mRNA surveillance pathway	Translation	Genetic Information Processing	39	59	63	4847	K00565 K03265 K03456 K04354 K04382 K06100 K06269 K06965 K11124 K11583 K11584 K12812 K12875 K12882 K12883 K13114 K13126 K13171 K13917 K14284 K14285 K14324 K14328 K14376 K14396 K14397 K14400 K14403 K14404 K14405 K14406 K14407 K14408 K14409 K14411 K14416 K14962 K15542 K15544	all_isotig05566 all_isotig01073 all_isotig08369 all_isotig37093 all_isotig47993 all_isotig08438 all_isotig16674 all_gan_G3NS6Q101BZ9DW all_isotig13719 all_isotig18167 all_shen_G2648WB02GD7UJ all_isotig03797 all_isotig11344 all_isotig14451 all_isotig43660 all_shen_G2648WB02HF3N2 all_isotig10496 all_isotig24003 all_isotig08972 all_isotig15695 all_isotig07257 all_isotig66586 all_isotig47257 all_isot…
ko03008	Ribosome biogenesis in eukaryotes	Translation	Genetic Information Processing	46	82	62	4847	K03097 K03115 K03264 K03685 K06943 K07178 K07179 K07562 K07936 K11108 K11129 K11130 K11131 K11883 K12618 K12619 K13288 K14284 K14285 K14290 K14521 K14530 K14535 K14536 K14537 K14538 K14539 K14544 K14546 K14549 K14550 K14552 K14554 K14556 K14557 K14558 K14559 K14561 K14563 K14564 K14565 K14566 K14567 K14569 K14570 K14572	all_isotig34903 all_isotig42922 all_isotig17368 all_isotig26617 all_isotig17559 all_isotig38418 all_isotig41439 all_isotig08381 all_isotig60352 all_isotig67050 all_isotig43262 all_isotig22832 all_isotig31755 all_isotig77925 all_isotig45104 all_isotig76623 all_isotig08968 all_isotig12086 all_isotig28309 all_shen_G2648WB02H4YG0 all_isotig09760 all_isotig03240 all_nao_G3LYJ4001D1GT0 all_ji_G2648WB01…
ko00970	Aminoacyl-tRNA biosynthesis	Translation	Genetic Information Processing	19	64	30	4847	K01866 K01867 K01868 K01869 K01870 K01872 K01873 K01874 K01875 K01876 K01880 K01881 K01883 K01887 K01890 K01892 K01893 K03341 K04567	all_isotig03097 all_isotig17325 all_isotig65109 all_nao_G3LYJ4001DA2HR all_isotig65954 all_isotig05470 all_isotig24522 all_isotig43052 all_isotig10004 all_isotig11058 all_gan_G3NS6Q101CRCX5 all_isotig50624 all_nao_G3LYJ4001EJZFI all_isotig29637 all_isotig32779 all_nao_G3LYJ4001DPP80 all_isotig01321 all_isotig62180 all_isotig77527 all_shen_G2648WB02JQ9SW all_isotig63195 all_isotig02921 all_isotig1…
ko00310	Lysine degradation	Amino Acid Metabolism	Metabolism	28	60	40	4847	K00022 K00128 K00149 K00164 K00473 K00474 K00626 K00658 K06101 K07511 K07514 K07515 K09186 K09188 K11419 K11420 K11421 K11422 K11423 K11424 K11425 K11427 K11428 K11431 K11433 K13645 K14959 K15588	all_shen_G2648WB02IASVL all_isotig14447 all_isotig15067 all_isotig22654 all_isotig07121 all_isotig02813 all_isotig15721 all_isotig47928 all_gan_G3NS6Q101EEERB all_shen_G2648WB02GS1OF all_isotig03608 all_isotig15420 all_isotig36492 all_isotig66932 all_isotig65997 all_isotig67645 all_ji_G2648WB01C0J99 all_isotig28588 all_isotig38917 all_isotig69922 all_nao_G3LYJ4001AGLG0 all_isotig24497 all_isotig3…
ko00330	Arginine and proline metabolism	Amino Acid Metabolism	Metabolism	28	131	39	4847	K00128 K00149 K00261 K00273 K00294 K00318 K00472 K00542 K00613 K00657 K00797 K00802 K00933 K00934 K01425 K01476 K01480 K01611 K01755 K01915 K01940 K08660 K11142 K11182 K12657 K13253 K14455 K14677	all_isotig14447 all_isotig15067 all_isotig22654 all_isotig07121 all_isotig37810 all_isotig36499 all_shen_G2648WB02ITMXP all_isotig10873 all_gan_G3NS6Q101CPDWG all_isotig05313 all_nao_G3LYJ4001DFHUZ all_ji_G2648WB01ENOAX all_isotig31563 all_isotig34798 all_isotig47605 all_isotig33606 all_isotig15233 all_isotig07599 all_isotig13925 all_isotig58743 all_shen_G2648WB02IY7TY all_isotig15952 all_isotig0…
ko00270	Cysteine and methionine metabolism	Amino Acid Metabolism	Metabolism	17	65	33	4847	K00016 K00544 K00558 K00772 K00789 K00797 K00802 K01251 K01611 K01697 K01738 K01752 K01758 K03334 K08964 K09880 K14455	all_isotig04040 all_isotig18994 all_isotig08842 all_isotig30261 all_isotig30764 all_isotig48066 all_isotig50203 all_isotig52690 all_shen_G2648WB02F03JA all_shen_G2648WB02JK0Z2 all_isotig15899 all_isotig10785 all_isotig36379 all_isotig42532 all_isotig33606 all_isotig15233 all_isotig04799 all_isotig05999 all_isotig07834 all_isotig08614 all_nao_G3LYJ4001CFO27 all_isotig06697 all_isotig43565 all_isot…
ko00250	Alanine, aspartate and glutamate metabolism	Amino Acid Metabolism	Metabolism	22	57	29	4847	K00139 K00261 K00272 K00294 K00814 K00820 K00827 K00830 K01425 K01437 K01580 K01755 K01756 K01915 K01939 K01940 K01953 K01955 K03334 K13524 K13566 K14455	all_isotig17680 all_isotig37810 all_isotig22419 all_isotig10873 all_isotig00853 all_isotig11900 all_isotig32991 all_isotig05036 all_isotig14955 all_isotig15952 all_isotig48497 all_nao_G3LYJ4001B83OB all_isotig09183 all_isotig74195 all_isotig08005 all_isotig37983 all_isotig11849 all_isotig18339 all_isotig23110 all_isotig33916 all_shen_G2648WB02HSTHZ all_isotig23042 all_shen_G2648WB02H6YUM all_isot…
ko00280	Valine, leucine and isoleucine degradation	Amino Acid Metabolism	Metabolism	21	61	26	4847	K00020 K00022 K00128 K00140 K00149 K00167 K00249 K00253 K00626 K00826 K01641 K01965 K01966 K01969 K03334 K05605 K07511 K07514 K07515 K09699 K13524	all_isotig02416 all_shen_G2648WB02IASVL all_isotig14447 all_isotig15067 all_isotig22654 all_isotig04357 all_isotig07121 all_isotig13607 all_isotig10025 all_isotig16522 all_isotig25992 all_isotig03608 all_isotig01921 all_isotig11037 all_isotig05126 all_isotig14754 all_isotig18038 all_isotig16542 all_shen_G2648WB02J3L48 all_isotig07531 all_isotig10459 all_isotig67645 all_ji_G2648WB01C0J99 all_isoti…
ko00380	Tryptophan metabolism	Amino Acid Metabolism	Metabolism	18	62	23	4847	K00022 K00128 K00149 K00164 K00452 K00453 K00463 K00626 K00669 K00816 K01501 K03334 K03392 K03781 K07511 K07514 K07515 K11182	all_shen_G2648WB02IASVL all_isotig14447 all_isotig15067 all_isotig22654 all_isotig07121 all_isotig02813 all_isotig15721 all_isotig47928 all_isotig02691 all_ji_G2648WB01BU2QJ all_gan_G3NS6Q101CMWOO all_isotig03608 all_isotig39568 all_isotig10970 all_isotig12461 all_shen_G2648WB02H1XV1 all_shen_G2648WB02J3L48 all_isotig13907 all_isotig05672 all_isotig67645 all_ji_G2648WB01C0J99 all_isotig28588 all_…
ko00260	Glycine, serine and threonine metabolism	Amino Acid Metabolism	Metabolism	18	84	22	4847	K00049 K00058 K00273 K00281 K00542 K00544 K00600 K00605 K00613 K00827 K00830 K00831 K01697 K01752 K01758 K01834 K15788 K15789	all_isotig28623 all_isotig02368 all_isotig36499 all_shen_G2648WB02ITMXP all_isotig17696 all_ji_G2648WB01ENOAX all_isotig18994 all_isotig01319 all_shen_G2648WB02FIFDK all_isotig31563 all_isotig05036 all_isotig14955 all_isotig40817 all_isotig06697 all_isotig43565 all_isotig23420 all_shen_G2648WB02GFKAX all_shen_G2648WB02JO79M all_isotig02981 all_isotig45288 all_isotig31880 all_isotig38328
ko00350	Tyrosine metabolism	Amino Acid Metabolism	Metabolism	11	62	14	4847	K00121 K00451 K00457 K00599 K00680 K01800 K01827 K03334 K07253 K13953 K14455	all_isotig12890 all_isotig18259 all_shen_G2648WB02H92S1 all_shen_G2648WB02IMB2K all_isotig10393 all_isotig04413 all_isotig28429 all_isotig36020 all_isotig33246 all_isotig34298 all_shen_G2648WB02J3L48 all_isotig21644 all_isotig26096 all_isotig09622
ko00340	Histidine metabolism	Amino Acid Metabolism	Metabolism	9	39	12	4847	K00128 K00149 K00546 K00599 K01437 K01468 K08660 K11182 K13990	all_isotig14447 all_isotig15067 all_isotig22654 all_isotig07121 all_isotig27014 all_isotig42921 all_isotig28429 all_isotig48497 all_isotig13992 all_isotig05059 all_isotig63655 all_isotig01322
ko00360	Phenylalanine metabolism	Amino Acid Metabolism	Metabolism	6	64	6	4847	K00457 K00500 K03334 K07253 K11188 K14455	all_isotig04413 all_isotig02005 all_shen_G2648WB02J3L48 all_isotig21644 all_isotig42141 all_isotig09622
ko00290	Valine, leucine and isoleucine biosynthesis	Amino Acid Metabolism	Metabolism	3	19	5	4847	K00161 K00162 K00826	all_isotig04599 all_isotig14803 all_isotig67075 all_isotig01921 all_isotig11037
ko00400	Phenylalanine, tyrosine and tryptophan biosynthesis	Amino Acid Metabolism	Metabolism	3	66	3	4847	K00500 K03334 K14455	all_isotig02005 all_shen_G2648WB02J3L48 all_isotig09622
ko00521	Streptomycin biosynthesis	Biosynthesis of Other Secondary Metabolites	Metabolism	5	18	8	4847	K00067 K00844 K01092 K01835 K01858	all_isotig59105 all_isotig14641 all_isotig00272 all_isotig00273 all_isotig17146 all_isotig19280 all_isotig53216 all_isotig67789
ko00232	Caffeine metabolism	Biosynthesis of Other Secondary Metabolites	Metabolism	2	8	2	4847	K00106 K00622	all_isotig07901 all_isotig14813
ko00944	Flavone and flavonol biosynthesis	Biosynthesis of Other Secondary Metabolites	Metabolism	2	12	2	4847	K01195 K05280	all_isotig12460 all_isotig15181
ko00950	Isoquinoline alkaloid biosynthesis	Biosynthesis of Other Secondary Metabolites	Metabolism	2	42	2	4847	K03334 K14455	all_shen_G2648WB02J3L48 all_isotig09622
ko00311	Penicillin and cephalosporin biosynthesis	Biosynthesis of Other Secondary Metabolites	Metabolism	1	14	2	4847	K00273	all_isotig36499 all_shen_G2648WB02ITMXP
ko00901	Indole alkaloid biosynthesis	Biosynthesis of Other Secondary Metabolites	Metabolism	1	10	1	4847	K08233	all_ji_G2648WB01DPIY5
ko00945	Stilbenoid, diarylheptanoid and gingerol biosynthesis	Biosynthesis of Other Secondary Metabolites	Metabolism	1	11	1	4847	K00517	all_isotig11404
ko00960	Tropane, piperidine and pyridine alkaloid biosynthesis	Biosynthesis of Other Secondary Metabolites	Metabolism	1	25	1	4847	K14455	all_isotig09622
ko00941	Flavonoid biosynthesis	Biosynthesis of Other Secondary Metabolites	Metabolism	1	19	1	4847	K05280	all_isotig15181
ko00940	Phenylpropanoid biosynthesis	Biosynthesis of Other Secondary Metabolites	Metabolism	1	26	1	4847	K11188	all_isotig42141
ko00524	Butirosin and neomycin biosynthesis	Biosynthesis of Other Secondary Metabolites	Metabolism	1	21	1	4847	K00844	all_isotig14641
ko00010	Glycolysis / Gluconeogenesis	Carbohydrate Metabolism	Metabolism	24	87	43	4847	K00002 K00016 K00121 K00128 K00134 K00149 K00161 K00162 K00627 K00844 K00850 K00873 K00927 K01596 K01623 K01689 K01803 K01810 K01834 K01835 K01895 K03841 K10705 K13953	all_isotig05014 all_isotig04040 all_isotig12890 all_isotig18259 all_shen_G2648WB02H92S1 all_shen_G2648WB02IMB2K all_isotig14447 all_isotig15067 all_isotig22654 all_isotig22358 all_isotig27872 all_shen_G2648WB02I4QG3 all_isotig07121 all_isotig04599 all_isotig14803 all_isotig67075 all_isotig13021 all_isotig14641 all_isotig10381 all_isotig14786 all_isotig22928 all_shen_G2648WB02IYUQO all_nao_G3LYJ40…
ko00562	Inositol phosphate metabolism	Carbohydrate Metabolism	Metabolism	25	49	37	4847	K00140 K00888 K00889 K00911 K00914 K00920 K00921 K00922 K00923 K00999 K01092 K01099 K01106 K01107 K01109 K01110 K01771 K01803 K01858 K03084 K03103 K05857 K05858 K05859 K15759	all_isotig04357 all_isotig10937 all_isotig18951 all_isotig36351 all_isotig22060 all_isotig76163 all_gan_G3NS6Q101ED2MZ all_nao_G3LYJ4001EPJMQ all_isotig55272 all_isotig12198 all_isotig47311 all_isotig06508 all_isotig05579 all_isotig47093 all_isotig00272 all_isotig00273 all_isotig58627 all_shen_G2648WB02IAQFE all_nao_G3LYJ4001CUJ1F all_isotig68831 all_isotig01081 all_isotig05399 all_isotig18484 al…
ko00520	Amino sugar and nucleotide sugar metabolism	Carbohydrate Metabolism	Metabolism	25	121	36	4847	K00326 K00621 K00820 K00844 K00963 K00965 K00966 K00972 K01183 K01443 K01639 K01711 K01784 K01787 K01810 K01835 K01840 K02377 K02564 K05304 K08080 K08678 K10046 K12373 K12409	all_isotig08770 all_isotig28896 all_isotig28165 all_isotig11900 all_isotig32991 all_isotig14641 all_ji_G2648WB01B2AXV all_gan_G3NS6Q101D4JJ8 all_isotig56574 all_isotig09199 all_isotig01904 all_isotig01080 all_isotig28194 all_nao_G3LYJ4001DSNK6 all_isotig48234 all_isotig37075 all_isotig46925 all_isotig37183 all_isotig69136 all_isotig06807 all_isotig11154 all_isotig17146 all_isotig19280 all_isotig8…
ko00620	Pyruvate metabolism	Carbohydrate Metabolism	Metabolism	22	75	35	4847	K00016 K00025 K00026 K00027 K00029 K00049 K00101 K00102 K00128 K00149 K00161 K00162 K00626 K00627 K00873 K01067 K01069 K01596 K01759 K01895 K03778 K11262	all_isotig04040 all_isotig20108 all_isotig21675 all_nao_G3LYJ4001DR4ZR all_isotig28181 all_shen_G2648WB02HMUZJ all_gan_G3NS6Q101CG0QA all_isotig05963 all_isotig28623 all_isotig45422 all_shen_G2648WB02FRRRD all_isotig19377 all_isotig14447 all_isotig15067 all_isotig22654 all_isotig07121 all_isotig04599 all_isotig14803 all_isotig67075 all_isotig03608 all_isotig13021 all_isotig22928 all_shen_G2648WB0…
ko00020	Citrate cycle (TCA cycle)	Carbohydrate Metabolism	Metabolism	19	54	33	4847	K00025 K00026 K00030 K00031 K00161 K00162 K00164 K00234 K00235 K00236 K00237 K00627 K00658 K01596 K01648 K01679 K01681 K01899 K01900	all_isotig20108 all_isotig21675 all_nao_G3LYJ4001DR4ZR all_isotig28181 all_isotig03440 all_isotig17657 all_shen_G2648WB02HJ6AI all_isotig12813 all_isotig04599 all_isotig14803 all_isotig67075 all_isotig02813 all_isotig15721 all_isotig47928 all_isotig12591 all_isotig06015 all_isotig18395 all_isotig31047 all_isotig13021 all_isotig15420 all_isotig36492 all_isotig66932 all_isotig27164 all_isotig34901 …
ko00640	Propanoate metabolism	Carbohydrate Metabolism	Metabolism	17	66	27	4847	K00016 K00128 K00140 K00149 K00249 K00626 K01895 K01899 K01900 K01965 K01966 K05605 K07511 K07514 K07515 K11262 K13524	all_isotig04040 all_isotig14447 all_isotig15067 all_isotig22654 all_isotig04357 all_isotig07121 all_isotig10025 all_isotig16522 all_isotig03608 all_isotig21545 all_isotig21921 all_isotig26856 all_isotig36589 all_isotig21212 all_isotig08364 all_isotig26266 all_isotig48065 all_isotig14754 all_isotig18038 all_isotig07531 all_isotig10459 all_isotig67645 all_ji_G2648WB01C0J99 all_isotig28588 all_isoti…
ko00030	Pentose phosphate pathway	Carbohydrate Metabolism	Metabolism	16	53	25	4847	K00033 K00036 K00615 K00616 K00850 K00852 K00948 K01053 K01619 K01623 K01783 K01807 K01810 K01835 K03841 K13937	all_isotig16058 all_isotig08215 all_isotig25499 all_isotig43187 all_shen_G2648WB02JV0G6 all_isotig59183 all_isotig76386 all_isotig10381 all_isotig14786 all_isotig03924 all_gan_G3NS6Q101D20U5 all_isotig27630 all_isotig07126 all_isotig50503 all_isotig02044 all_isotig08457 all_isotig24035 all_isotig02791 all_isotig06807 all_isotig11154 all_isotig17146 all_isotig19280 all_isotig02585 all_isotig11504 …
ko00630	Glyoxylate and dicarboxylate metabolism	Carbohydrate Metabolism	Metabolism	15	76	22	4847	K00025 K00026 K00049 K00600 K00626 K00830 K01091 K01681 K01915 K01965 K01966 K02437 K03781 K11517 K15788	all_isotig20108 all_isotig21675 all_nao_G3LYJ4001DR4ZR all_isotig28181 all_isotig28623 all_isotig01319 all_isotig03608 all_isotig14955 all_gan_G3NS6Q101EA5BU all_nao_G3LYJ4001EN2XL all_isotig17408 all_isotig81183 all_nao_G3LYJ4001AR23W all_isotig08005 all_isotig37983 all_isotig14754 all_isotig18038 all_isotig11250 all_isotig29617 all_isotig05672 all_isotig33629 all_isotig45288
ko00500	Starch and sucrose metabolism	Carbohydrate Metabolism	Metabolism	15	85	20	4847	K00688 K00693 K00699 K00700 K00844 K00963 K01195 K01196 K01513 K01810 K01835 K08678 K11809 K12047 K12316	all_isotig00850 all_isotig18627 all_isotig35759 all_isotig15869 all_isotig14427 all_isotig14641 all_ji_G2648WB01B2AXV all_gan_G3NS6Q101D4JJ8 all_isotig12460 all_isotig09462 all_isotig43044 all_isotig06807 all_isotig11154 all_isotig17146 all_isotig19280 all_isotig04055 all_shen_G2648WB02HLWJ0 all_isotig33958 all_isotig14448 all_isotig43805
ko00051	Fructose and mannose metabolism	Carbohydrate Metabolism	Metabolism	15	71	20	4847	K00008 K00100 K00844 K00846 K00850 K00966 K01103 K01112 K01623 K01711 K01803 K01840 K02377 K03841 K14634	all_isotig21710 all_isotig17710 all_isotig14641 all_isotig33570 all_isotig70754 all_isotig10381 all_isotig14786 all_isotig09199 all_isotig01665 all_isotig01838 all_isotig10944 all_isotig02044 all_isotig37075 all_isotig00530 all_isotig14995 all_isotig80274 all_isotig16078 all_isotig02585 all_isotig11504 all_gan_G3NS6Q101D98BB
ko00650	Butanoate metabolism	Carbohydrate Metabolism	Metabolism	14	69	16	4847	K00019 K00022 K00100 K00139 K00161 K00162 K00626 K01580 K01641 K01907 K07511 K07514 K07515 K13524	all_isotig07549 all_isotig14845 all_shen_G2648WB02IASVL all_isotig17710 all_isotig17680 all_isotig04599 all_isotig14803 all_isotig67075 all_isotig03608 all_nao_G3LYJ4001B83OB all_isotig05126 all_isotig23795 all_isotig67645 all_ji_G2648WB01C0J99 all_isotig28588 all_nao_G3LYJ4001D2ITD
ko00052	Galactose metabolism	Carbohydrate Metabolism	Metabolism	11	62	15	4847	K00844 K00850 K00963 K00965 K01229 K01784 K01835 K07966 K12047 K12309 K12316	all_isotig14641 all_isotig10381 all_isotig14786 all_ji_G2648WB01B2AXV all_gan_G3NS6Q101D4JJ8 all_isotig56574 all_shen_G2648WB02I67JM all_isotig46925 all_isotig17146 all_isotig19280 all_isotig01898 all_isotig33958 all_isotig14559 all_isotig14448 all_isotig43805
ko00040	Pentose and glucuronate interconversions	Carbohydrate Metabolism	Metabolism	6	52	10	4847	K00128 K00699 K00963 K01195 K01783 K13247	all_isotig14447 all_isotig15067 all_isotig22654 all_isotig15869 all_ji_G2648WB01B2AXV all_gan_G3NS6Q101D4JJ8 all_isotig12460 all_isotig08457 all_isotig24035 all_shen_G2648WB02JYPIF
ko00053	Ascorbate and aldarate metabolism	Carbohydrate Metabolism	Metabolism	5	35	7	4847	K00128 K00149 K00699 K01053 K10046	all_isotig14447 all_isotig15067 all_isotig22654 all_isotig07121 all_isotig15869 all_isotig07126 all_shen_G2648WB02GGGEP
ko00190	Oxidative phosphorylation	Energy Metabolism	Metabolism	87	212	113	4847	K00234 K00235 K00236 K00237 K00341 K00411 K00412 K00413 K00414 K00415 K00417 K01507 K02126 K02127 K02128 K02129 K02130 K02132 K02133 K02134 K02136 K02137 K02138 K02140 K02144 K02145 K02146 K02147 K02148 K02149 K02150 K02151 K02153 K02154 K02155 K02256 K02257 K02258 K02259 K02261 K02262 K02263 K02264 K02265 K02266 K02267 K02268 K02270 K02272 K03661 K03662 K03878 K03879 K03880 K03881 K03882 K03883 …	all_isotig12591 all_isotig06015 all_isotig18395 all_isotig31047 all_shen_G2648WB02GL80W all_isotig14290 all_isotig16276 all_isotig23861 all_isotig16083 all_isotig07618 all_isotig05725 all_isotig46401 all_isotig20681 all_isotig11305 all_isotig25583 all_isotig40253 all_isotig46426 all_isotig18434 all_isotig19918 all_isotig27254 all_isotig21018 all_isotig51425 all_isotig64058 all_isotig12181 all_iso…
ko00680	Methane metabolism	Energy Metabolism	Metabolism	16	196	24	4847	K00058 K00121 K00297 K00600 K00830 K00831 K00850 K00863 K01070 K01689 K01834 K01895 K03518 K03781 K03841 K11188	all_isotig02368 all_isotig12890 all_isotig18259 all_shen_G2648WB02H92S1 all_shen_G2648WB02IMB2K all_isotig57911 all_isotig01319 all_isotig14955 all_isotig40817 all_isotig10381 all_isotig14786 all_isotig17395 all_isotig14151 all_isotig06570 all_isotig02981 all_isotig21545 all_isotig21921 all_isotig26856 all_isotig36589 all_gan_G3NS6Q101C6X9W all_isotig05672 all_isotig02585 all_isotig11504 all_isot…
ko00710	Carbon fixation in photosynthetic organisms	Energy Metabolism	Metabolism	13	35	22	4847	K00025 K00026 K00029 K00615 K00814 K00873 K00927 K01623 K01783 K01803 K01807 K03841 K14455	all_isotig20108 all_isotig21675 all_nao_G3LYJ4001DR4ZR all_isotig28181 all_isotig05963 all_isotig25499 all_isotig43187 all_shen_G2648WB02JV0G6 all_isotig00853 all_isotig22928 all_shen_G2648WB02IYUQO all_nao_G3LYJ4001CEYS0 all_isotig02844 all_isotig02044 all_isotig08457 all_isotig24035 all_isotig00530 all_isotig14995 all_isotig02791 all_isotig02585 all_isotig11504 all_isotig09622
ko00910	Nitrogen metabolism	Energy Metabolism	Metabolism	13	104	19	4847	K00261 K00341 K00411 K00412 K00413 K00605 K01425 K01501 K01672 K01915 K01953 K03521 K03522	all_isotig37810 all_shen_G2648WB02GL80W all_isotig14290 all_isotig16276 all_isotig23861 all_isotig16083 all_shen_G2648WB02FIFDK all_isotig15952 all_shen_G2648WB02H1XV1 all_isotig02407 all_isotig13583 all_nao_G3LYJ4001APRE0 all_isotig08005 all_isotig37983 all_isotig23042 all_shen_G2648WB02H6YUM all_isotig30657 all_isotig31103 all_isotig14369
ko00720	Carbon fixation pathways in prokaryotes	Energy Metabolism	Metabolism	9	90	15	4847	K00031 K00297 K00626 K01648 K01679 K01681 K01895 K01965 K01966	all_isotig12813 all_isotig57911 all_isotig03608 all_isotig34901 all_isotig55831 all_isotig62740 all_isotig17408 all_isotig81183 all_nao_G3LYJ4001AR23W all_isotig21545 all_isotig21921 all_isotig26856 all_isotig36589 all_isotig14754 all_isotig18038
ko00920	Sulfur metabolism	Energy Metabolism	Metabolism	5	34	8	4847	K00380 K01015 K01738 K13811 K15759	all_isotig20577 all_isotig60701 all_isotig15460 all_isotig31016 all_ji_G2648WB01BC5BH all_isotig07301 all_isotig33603 all_isotig03999
ko00195	Photosynthesis	Energy Metabolism	Metabolism	4	63	4	4847	K02634 K02694 K02706 K08901	all_isotig41532 all_isotig26128 all_nao_G3LYJ4001APDN3 all_isotig28353
ko00196	Photosynthesis - antenna proteins	Energy Metabolism	Metabolism	2	41	2	4847	K08910 K08915	all_isotig17311 all_shen_G2648WB02F8ROJ
ko00510	N-Glycan biosynthesis	Glycan Biosynthesis and Metabolism	Metabolism	29	44	35	4847	K00717 K00721 K00726 K00737 K00738 K00744 K01001 K01228 K01230 K01231 K03843 K03844 K03846 K03848 K03849 K05546 K06316 K07151 K07252 K07432 K07441 K07966 K09658 K09661 K12666 K12667 K12668 K12670 K13748	all_isotig43623 all_isotig15948 all_isotig29189 all_isotig41976 all_isotig07366 all_isotig40345 all_isotig04305 all_shen_G2648WB02IYGU4 all_nao_G3LYJ4001BF0GJ all_isotig10235 all_isotig03032 all_ji_G2648WB01DPSUZ all_shen_G2648WB02I9WQY all_nao_G3LYJ4001DNM87 all_isotig34534 all_isotig01794 all_isotig14605 all_isotig36934 all_gan_G3NS6Q101AICTM all_isotig21553 all_isotig22451 all_isotig19334 all_…
ko00513	Various types of N-glycan biosynthesis	Glycan Biosynthesis and Metabolism	Metabolism	20	49	24	4847	K00717 K00726 K00738 K00781 K01230 K01231 K03843 K03844 K03846 K07151 K07432 K07441 K07966 K09657 K12666 K12667 K12668 K12670 K13748 K14459	all_isotig43623 all_isotig29189 all_isotig07366 all_isotig06899 all_isotig10235 all_isotig03032 all_ji_G2648WB01DPSUZ all_shen_G2648WB02I9WQY all_nao_G3LYJ4001DNM87 all_isotig21553 all_isotig22451 all_isotig58767 all_ji_G2648WB01D09QA all_isotig55402 all_isotig01898 all_nao_G3LYJ4001BEX3B all_isotig03418 all_isotig16802 all_isotig61771 all_isotig29754 all_isotig03684 all_isotig33039 all_isotig350…
ko00514	Other types of O-glycan biosynthesis	Glycan Biosynthesis and Metabolism	Metabolism	11	28	15	4847	K00699 K00728 K00781 K03691 K05948 K07966 K09661 K09667 K09674 K13667 K13675	all_isotig15869 all_isotig16000 all_isotig43527 all_ji_G2648WB01BG2U1 all_isotig06899 all_isotig82765 all_isotig54692 all_isotig01898 all_isotig30570 all_isotig03674 all_isotig63943 all_gan_G3NS6Q101EDBZ8 all_ji_G2648WB01B3E9J all_isotig42631 all_isotig68724
ko00511	Other glycan degradation	Glycan Biosynthesis and Metabolism	Metabolism	9	17	11	4847	K01191 K01201 K01206 K12309 K12311 K12312 K12357 K12373 K14459	all_nao_G3LYJ4001CMBFD all_isotig25419 all_isotig07630 all_isotig14559 all_isotig53789 all_isotig74967 all_isotig03044 all_isotig04661 all_isotig11471 all_isotig66921 all_shen_G2648WB02GWCC9
ko00534	Glycosaminoglycan biosynthesis - heparan sulfate	Glycan Biosynthesis and Metabolism	Metabolism	8	24	11	4847	K00734 K00735 K00771 K01793 K02366 K02367 K02514 K07809	all_isotig12431 all_nao_G3LYJ4001CBV90 all_nao_G3LYJ4001CABL3 all_nao_G3LYJ4001AV7TG all_isotig24273 all_isotig25696 all_ji_G2648WB01DQTCU all_isotig09595 all_isotig73104 all_isotig41694 all_gan_G3NS6Q101A6H4X
ko00531	Glycosaminoglycan degradation	Glycan Biosynthesis and Metabolism	Metabolism	8	14	11	4847	K01137 K01195 K01197 K01217 K07964 K10532 K12309 K12373	all_shen_G2648WB02FX68Z all_isotig12460 all_isotig04375 all_isotig12387 all_isotig75764 all_isotig03062 all_isotig27224 all_isotig14559 all_isotig04661 all_isotig11471 all_isotig66921
ko00512	Mucin type O-Glycan biosynthesis	Glycan Biosynthesis and Metabolism	Metabolism	3	11	8	4847	K00710 K00731 K09653	all_isotig04855 all_isotig16034 all_isotig16335 all_isotig20796 all_isotig30475 all_isotig08406 all_isotig26692 all_isotig05371
ko00533	Glycosaminoglycan biosynthesis - keratan sulfate	Glycan Biosynthesis and Metabolism	Metabolism	7	14	7	4847	K00717 K00781 K01022 K04745 K07966 K07969 K09664	all_isotig43623 all_isotig06899 all_isotig36775 all_isotig17812 all_isotig01898 all_isotig08605 all_isotig04735
ko00532	Glycosaminoglycan biosynthesis - chondroitin sulfate	Glycan Biosynthesis and Metabolism	Metabolism	6	21	7	4847	K00734 K00735 K00771 K03419 K08105 K13499	all_isotig12431 all_nao_G3LYJ4001CBV90 all_nao_G3LYJ4001CABL3 all_isotig05247 all_isotig35299 all_nao_G3LYJ4001BMIZH all_isotig12737
ko00563	Glycosylphosphatidylinositol(GPI)-anchor biosynthesis	Glycan Biosynthesis and Metabolism	Metabolism	6	26	7	4847	K03858 K05287 K05290 K05294 K07542 K09658	all_nao_G3LYJ4001CJCM8 all_isotig26842 all_isotig38962 all_isotig61694 all_isotig04737 all_isotig51522 all_isotig68126
ko00604	Glycosphingolipid biosynthesis - ganglio series	Glycan Biosynthesis and Metabolism	Metabolism	5	14	7	4847	K03369 K03371 K03375 K12309 K12373	all_isotig52414 all_nao_G3LYJ4001D6FYX all_ji_G2648WB01D1KAF all_isotig14559 all_isotig04661 all_isotig11471 all_isotig66921
ko00601	Glycosphingolipid biosynthesis - lacto and neolacto series	Glycan Biosynthesis and Metabolism	Metabolism	6	25	6	4847	K00709 K00781 K03371 K07820 K07966 K07969	all_isotig03936 all_isotig06899 all_nao_G3LYJ4001D6FYX all_isotig13995 all_isotig01898 all_isotig08605
ko00603	Glycosphingolipid biosynthesis - globo series	Glycan Biosynthesis and Metabolism	Metabolism	4	14	6	4847	K00722 K01204 K03371 K12373	all_isotig04401 all_gan_G3NS6Q101A5OQW all_nao_G3LYJ4001D6FYX all_isotig04661 all_isotig11471 all_isotig66921
ko00564	Glycerophospholipid metabolism	Lipid Metabolism	Metabolism	31	83	50	4847	K00006 K00111 K00551 K00629 K00649 K00894 K00901 K00967 K00981 K00995 K00999 K01047 K01049 K01080 K01115 K01613 K06128 K06129 K08729 K08744 K13506 K13509 K13510 K13514 K13515 K13517 K13523 K13644 K14156 K14676 K15728	all_isotig55380 all_ji_G2648WB01DV3OI all_isotig69186 all_isotig79680 all_isotig38651 all_isotig10739 all_gan_G3NS6Q101A36KS all_isotig19441 all_shen_G2648WB02GOGFN all_isotig20282 all_isotig22949 all_isotig34169 all_isotig64039 all_isotig74524 all_nao_G3LYJ4001D831M all_isotig01863 all_isotig05542 all_nao_G3LYJ4001BJM9T all_isotig33506 all_isotig47093 all_isotig05046 all_isotig23906 all_isotig70…
ko00071	Fatty acid metabolism	Lipid Metabolism	Metabolism	19	49	32	4847	K00022 K00121 K00128 K00149 K00232 K00249 K00255 K00626 K01897 K07511 K07514 K07515 K08765 K08766 K09479 K13238 K13239 K13953 K15013	all_shen_G2648WB02IASVL all_isotig12890 all_isotig18259 all_shen_G2648WB02H92S1 all_shen_G2648WB02IMB2K all_isotig14447 all_isotig15067 all_isotig22654 all_isotig07121 all_isotig05950 all_isotig19984 all_isotig57583 all_isotig10025 all_isotig16522 all_isotig17099 all_isotig03608 all_isotig10975 all_isotig51617 all_shen_G2648WB02HQFFZ all_nao_G3LYJ4001C014C all_isotig67645 all_ji_G2648WB01C0J99 al…
ko00561	Glycerolipid metabolism	Lipid Metabolism	Metabolism	18	68	29	4847	K00002 K00128 K00149 K00629 K00863 K00864 K00901 K01046 K01080 K09881 K11155 K12298 K13506 K13509 K13517 K13523 K15728 K15788	all_isotig05014 all_isotig14447 all_isotig15067 all_isotig22654 all_isotig07121 all_isotig10739 all_isotig17395 all_shen_G2648WB02I0WJZ all_isotig20282 all_isotig22949 all_isotig34169 all_isotig64039 all_isotig74524 all_nao_G3LYJ4001D831M all_gan_G3NS6Q101D359C all_isotig10754 all_isotig57954 all_isotig05195 all_isotig09954 all_shen_G2648WB02IS9ZJ all_gan_G3NS6Q101DH30W all_isotig49004 all_isotig…
ko00600	Sphingolipid metabolism	Lipid Metabolism	Metabolism	15	40	25	4847	K00654 K00720 K01080 K01134 K01201 K01634 K04710 K04712 K04715 K12309 K12348 K12351 K12352 K12353 K12357	all_isotig08044 all_isotig16705 all_isotig17642 all_isotig50936 all_gan_G3NS6Q101DKGLD all_isotig10754 all_isotig57954 all_isotig43299 all_isotig25419 all_isotig11730 all_isotig01143 all_isotig17023 all_isotig15359 all_isotig39554 all_shen_G2648WB02FTRG5 all_isotig14559 all_isotig03481 all_isotig06823 all_isotig30714 all_isotig71053 all_isotig34271 all_shen_G2648WB02IWGN5 all_isotig21090 all_isot…
ko00590	Arachidonic acid metabolism	Lipid Metabolism	Metabolism	12	33	18	4847	K00079 K00432 K00461 K00490 K00509 K00681 K01047 K01832 K08726 K15717 K15729 K15730	all_isotig11741 all_isotig13091 all_isotig30108 all_isotig12247 all_isotig13176 all_isotig10745 all_isotig09008 all_isotig03196 all_isotig27029 all_isotig05046 all_isotig23906 all_isotig70699 all_isotig81530 all_isotig17175 all_nao_G3LYJ4001CH5LI all_shen_G2648WB02G2C1T all_isotig54332 all_isotig20231
ko00062	Fatty acid elongation	Lipid Metabolism	Metabolism	13	19	16	4847	K00022 K01074 K07511 K07512 K07515 K10203 K10205 K10247 K10249 K10250 K10251 K10258 K10703	all_shen_G2648WB02IASVL all_isotig10640 all_shen_G2648WB02IWQ33 all_isotig67645 all_isotig41097 all_isotig66552 all_isotig28588 all_isotig56429 all_isotig12963 all_isotig19363 all_isotig46435 all_isotig03969 all_isotig18540 all_isotig32005 all_ji_G2648WB01DH948 all_isotig19462
ko01040	Biosynthesis of unsaturated fatty acids	Lipid Metabolism	Metabolism	11	29	16	4847	K00232 K00507 K07515 K07753 K10203 K10205 K10226 K10251 K10256 K10258 K10703	all_isotig05950 all_isotig19984 all_isotig57583 all_isotig21523 all_ji_G2648WB01CLJTY all_ji_G2648WB01D63B8 all_isotig28588 all_isotig09971 all_isotig56429 all_isotig12963 all_isotig27936 all_isotig18540 all_isotig28790 all_isotig32005 all_ji_G2648WB01DH948 all_isotig19462
ko00565	Ether lipid metabolism	Lipid Metabolism	Metabolism	7	17	15	4847	K00803 K01047 K01062 K01080 K01115 K13510 K13644	all_isotig10558 all_isotig05046 all_isotig23906 all_isotig70699 all_isotig81530 all_isotig19505 all_isotig62795 all_isotig64722 all_shen_G2648WB02JWV67 all_isotig10754 all_isotig57954 all_isotig48537 all_isotig18926 all_isotig29644 all_isotig29964
ko00140	Steroid hormone biosynthesis	Lipid Metabolism	Metabolism	11	36	11	4847	K00070 K00071 K00489 K00699 K01015 K01131 K07430 K07434 K12343 K13370 K13373	all_isotig72007 all_isotig01737 all_isotig08448 all_isotig15869 all_isotig60701 all_isotig02134 all_isotig01801 all_nao_G3LYJ4001DMFJ3 all_shen_G2648WB02F2DOX all_isotig30986 all_isotig03741
ko00120	Primary bile acid biosynthesis	Lipid Metabolism	Metabolism	10	18	11	4847	K00488 K00489 K01796 K07430 K07439 K07440 K08764 K11992 K12405 K12408	all_isotig54827 all_isotig57009 all_isotig08448 all_isotig53151 all_isotig01801 all_ji_G2648WB01BVJIM all_isotig06994 all_isotig45089 all_isotig44024 all_isotig28476 all_isotig02133
ko00100	Steroid biosynthesis	Lipid Metabolism	Metabolism	7	29	9	4847	K00227 K00637 K01052 K01852 K01853 K12298 K13373	all_isotig22395 all_isotig07268 all_isotig14631 all_isotig28056 all_isotig52349 all_isotig57992 all_shen_G2648WB02IS9ZJ all_gan_G3NS6Q101DH30W all_isotig03741
ko00592	alpha-Linolenic acid metabolism	Lipid Metabolism	Metabolism	3	17	8	4847	K00232 K01047 K10226	all_isotig05950 all_isotig19984 all_isotig57583 all_isotig05046 all_isotig23906 all_isotig70699 all_isotig81530 all_isotig27936
ko00591	Linoleic acid metabolism	Lipid Metabolism	Metabolism	2	14	5	4847	K00100 K01047	all_isotig17710 all_isotig05046 all_isotig23906 all_isotig70699 all_isotig81530
ko00072	Synthesis and degradation of ketone bodies	Lipid Metabolism	Metabolism	3	8	4	4847	K00019 K00626 K01641	all_isotig07549 all_isotig14845 all_isotig03608 all_isotig05126
ko00061	Fatty acid biosynthesis	Lipid Metabolism	Metabolism	2	29	4	4847	K00665 K11262	all_isotig32690 all_nao_G3LYJ4001AZ6EV all_isotig08490 all_isotig35349
ko00073	Cutin, suberine and wax biosynthesis	Lipid Metabolism	Metabolism	2	11	2	4847	K13356 K15399	all_isotig08760 all_isotig74198
ko00760	Nicotinate and nicotinamide metabolism	Metabolism of Cofactors and Vitamins	Metabolism	12	39	20	4847	K00323 K00324 K00325 K00541 K00858 K01081 K01513 K01950 K03462 K03783 K06210 K10524	all_isotig27943 all_isotig71353 all_nao_G3LYJ4001EW7I8 all_isotig05981 all_isotig60391 all_gan_G3NS6Q101D3I5F all_isotig01679 all_isotig15521 all_isotig37260 all_isotig42936 all_shen_G2648WB02GXKY2 all_isotig43044 all_isotig59170 all_isotig12052 all_isotig57591 all_isotig00823 all_isotig11815 all_isotig02581 all_isotig07292 all_isotig11976
ko00830	Retinol metabolism	Metabolism of Cofactors and Vitamins	Metabolism	11	37	17	4847	K00121 K00515 K00699 K09516 K11147 K11151 K11152 K11155 K11157 K13953 K15734	all_isotig12890 all_isotig18259 all_shen_G2648WB02H92S1 all_shen_G2648WB02IMB2K all_nao_G3LYJ4001BUA12 all_isotig15869 all_isotig11569 all_isotig46951 all_isotig14235 all_isotig30503 all_isotig15034 all_isotig32968 all_isotig09954 all_isotig04839 all_isotig26096 all_isotig12194 all_isotig14407
ko00770	Pantothenate and CoA biosynthesis	Metabolism of Cofactors and Vitamins	Metabolism	10	32	13	4847	K00207 K00826 K00859 K01431 K01464 K01513 K01922 K02318 K06133 K09680	all_isotig01021 all_isotig01921 all_isotig11037 all_isotig46912 all_shen_G2648WB02FNQQX all_isotig59117 all_isotig43044 all_ji_G2648WB01AXLZ4 all_isotig06720 all_isotig65900 all_isotig60885 all_isotig63373 all_nao_G3LYJ4001CRPPK
ko00860	Porphyrin and chlorophyll metabolism	Metabolism of Cofactors and Vitamins	Metabolism	12	102	12	4847	K00214 K00228 K00510 K00522 K00699 K01195 K01599 K01749 K02257 K02259 K05901 K13624	all_isotig65258 all_isotig27344 all_isotig04081 all_isotig12831 all_isotig15869 all_isotig12460 all_isotig05643 all_isotig26187 all_isotig28038 all_isotig54516 all_shen_G2648WB02IA3FJ all_isotig47888
ko00740	Riboflavin metabolism	Metabolism of Cofactors and Vitamins	Metabolism	8	31	12	4847	K00861 K00953 K01078 K01513 K05901 K14379 K14394 K14410	all_isotig26799 all_isotig50620 all_isotig44130 all_isotig34299 all_isotig43044 all_shen_G2648WB02IA3FJ all_isotig01595 all_isotig44055 all_isotig55502 all_isotig55729 all_isotig71403 all_isotig72450
ko00790	Folate biosynthesis	Metabolism of Cofactors and Vitamins	Metabolism	8	28	9	4847	K00072 K00287 K00357 K01307 K01737 K01930 K03635 K03639	all_gan_G3NS6Q101C2A5Z all_isotig15221 all_isotig23638 all_isotig13877 all_isotig16357 all_gan_G3NS6Q101EL9AW all_ji_G2648WB01EO7RM all_isotig43505 all_shen_G2648WB02FNW2F
ko00670	One carbon pool by folate	Metabolism of Cofactors and Vitamins	Metabolism	7	27	9	4847	K00287 K00288 K00297 K00600 K00605 K13403 K13990	all_isotig15221 all_isotig12277 all_isotig30309 all_isotig57911 all_isotig01319 all_shen_G2648WB02FIFDK all_isotig31785 all_isotig50501 all_isotig01322
ko00130	Ubiquinone and other terpenoid-quinone biosynthesis	Metabolism of Cofactors and Vitamins	Metabolism	4	41	4	4847	K00457 K00591 K06125 K06127	all_isotig04413 all_isotig10128 all_isotig24878 all_isotig37882
ko00730	Thiamine metabolism	Metabolism of Cofactors and Vitamins	Metabolism	2	21	3	4847	K04487 K06928	all_isotig06066 all_isotig27474 all_isotig68107
ko00750	Vitamin B6 metabolism	Metabolism of Cofactors and Vitamins	Metabolism	2	14	2	4847	K00831 K00868	all_isotig40817 all_isotig10255
ko00785	Lipoic acid metabolism	Metabolism of Cofactors and Vitamins	Metabolism	1	4	2	4847	K03644	all_isotig00394 all_isotig72601
ko00480	Glutathione metabolism	Metabolism of Other Amino Acids	Metabolism	21	39	31	4847	K00031 K00033 K00036 K00383 K00432 K00681 K00682 K00797 K00799 K00802 K01255 K01256 K01469 K01920 K05360 K05361 K10807 K10808 K11142 K11204 K13299	all_isotig12813 all_isotig16058 all_isotig08215 all_isotig06506 all_ji_G2648WB01DU83Q all_isotig13091 all_isotig30108 all_isotig03196 all_isotig27029 all_isotig10542 all_isotig33606 all_isotig12966 all_isotig15421 all_isotig19045 all_isotig23459 all_isotig32502 all_isotig56374 all_isotig63277 all_isotig15233 all_isotig21425 all_isotig45942 all_isotig09279 all_isotig47435 all_isotig24806 all_isoti…
ko00410	beta-Alanine metabolism	Metabolism of Other Amino Acids	Metabolism	16	35	20	4847	K00128 K00140 K00149 K00207 K00249 K00797 K00802 K01431 K01464 K01580 K05605 K07511 K07514 K07515 K08660 K13524	all_isotig14447 all_isotig15067 all_isotig22654 all_isotig04357 all_isotig07121 all_isotig01021 all_isotig10025 all_isotig16522 all_isotig33606 all_isotig15233 all_shen_G2648WB02FNQQX all_isotig59117 all_nao_G3LYJ4001B83OB all_isotig07531 all_isotig10459 all_isotig67645 all_ji_G2648WB01C0J99 all_isotig28588 all_isotig05059 all_nao_G3LYJ4001D2ITD
ko00450	Selenocompound metabolism	Metabolism of Other Amino Acids	Metabolism	7	28	12	4847	K00384 K00816 K01758 K01763 K01874 K03341 K13811	all_isotig48906 all_isotig10970 all_isotig12461 all_shen_G2648WB02GFKAX all_shen_G2648WB02JO79M all_isotig12450 all_isotig29637 all_isotig32779 all_nao_G3LYJ4001DPP80 all_isotig15974 all_isotig07301 all_isotig33603
ko00430	Taurine and hypotaurine metabolism	Metabolism of Other Amino Acids	Metabolism	4	21	5	4847	K00681 K01580 K01594 K10712	all_isotig03196 all_isotig27029 all_nao_G3LYJ4001B83OB all_nao_G3LYJ4001BXO2W all_nao_G3LYJ4001A0P2S
ko00460	Cyanoamino acid metabolism	Metabolism of Other Amino Acids	Metabolism	3	28	4	4847	K00600 K00681 K01501	all_isotig01319 all_isotig03196 all_isotig27029 all_shen_G2648WB02H1XV1
ko00440	Phosphonate and phosphinate metabolism	Metabolism of Other Amino Acids	Metabolism	2	27	2	4847	K00967 K13644	all_isotig01863 all_isotig29964
ko00471	D-Glutamine and D-glutamate metabolism	Metabolism of Other Amino Acids	Metabolism	2	6	2	4847	K00261 K01425	all_isotig37810 all_isotig15952
ko00472	D-Arginine and D-ornithine metabolism	Metabolism of Other Amino Acids	Metabolism	1	2	2	4847	K00273	all_isotig36499 all_shen_G2648WB02ITMXP
ko00900	Terpenoid backbone biosynthesis	Metabolism of Terpenoids and Polyketides	Metabolism	9	48	9	4847	K00021 K00626 K00869 K01597 K01641 K01823 K05954 K06013 K12504	all_shen_G2648WB02IW1SI all_isotig03608 all_isotig32371 all_isotig20992 all_isotig05126 all_gan_G3NS6Q101DE3LT all_nao_G3LYJ4001DD4OG all_shen_G2648WB02HDAZD all_isotig06199
ko00903	Limonene and pinene degradation	Metabolism of Terpenoids and Polyketides	Metabolism	3	20	5	4847	K00128 K00517 K00680	all_isotig14447 all_isotig15067 all_isotig22654 all_isotig11404 all_isotig36020
ko01051	Biosynthesis of ansamycins	Metabolism of Terpenoids and Polyketides	Metabolism	1	2	3	4847	K00615	all_isotig25499 all_isotig43187 all_shen_G2648WB02JV0G6
ko00281	Geraniol degradation	Metabolism of Terpenoids and Polyketides	Metabolism	2	16	2	4847	K00022 K11731	all_shen_G2648WB02IASVL all_isotig58521
ko00523	Polyketide sugar unit biosynthesis	Metabolism of Terpenoids and Polyketides	Metabolism	1	32	1	4847	K00067	all_isotig59105
ko00230	Purine metabolism	Nucleotide Metabolism	Metabolism	62	245	84	4847	K00088 K00106 K00364 K00525 K00760 K00856 K00873 K00904 K00939 K00940 K00942 K00948 K01081 K01120 K01477 K01487 K01488 K01490 K01509 K01511 K01513 K01587 K01756 K01835 K01939 K01951 K02320 K02321 K02324 K02327 K02684 K02685 K03004 K03006 K03007 K03010 K03011 K03012 K03013 K03015 K03017 K03018 K03022 K03024 K03504 K03783 K06928 K08042 K08043 K08046 K10807 K10808 K12305 K12319 K13296 K13755 K13758 …	all_isotig03757 all_isotig07901 all_isotig15703 all_isotig06392 all_shen_G2648WB02GLLZN all_isotig23449 all_isotig30455 all_isotig22928 all_shen_G2648WB02IYUQO all_nao_G3LYJ4001CEYS0 all_isotig33624 all_isotig04173 all_isotig28281 all_nao_G3LYJ4001AQNUU all_isotig43351 all_isotig47708 all_isotig27630 all_isotig15521 all_isotig37260 all_isotig42936 all_shen_G2648WB02GXKY2 all_isotig17473 all_isoti…
ko00240	Pyrimidine metabolism	Nucleotide Metabolism	Metabolism	45	154	61	4847	K00207 K00384 K00525 K00757 K00761 K00857 K00876 K00940 K00943 K01081 K01431 K01464 K01489 K01493 K01511 K01520 K01937 K01955 K02320 K02321 K02324 K02327 K02684 K02685 K03004 K03006 K03007 K03010 K03011 K03012 K03013 K03015 K03017 K03018 K03022 K03024 K03504 K03783 K10807 K10808 K12305 K13421 K13800 K13809 K14721	all_isotig01021 all_isotig48906 all_isotig06392 all_isotig04290 all_isotig09191 all_isotig47847 all_isotig12915 all_isotig14266 all_isotig17024 all_isotig44477 all_isotig43351 all_isotig16238 all_isotig15521 all_isotig37260 all_isotig42936 all_shen_G2648WB02GXKY2 all_shen_G2648WB02FNQQX all_isotig59117 all_shen_G2648WB02HUJIU all_isotig03801 all_isotig18464 all_isotig23431 all_gan_G3NS6Q101EMOOC …
ko00983	Drug metabolism - other enzymes	Xenobiotics Biodegradation and Metabolism	Metabolism	17	22	20	4847	K00088 K00106 K00207 K00569 K00622 K00699 K00757 K00760 K00857 K00876 K01044 K01195 K01431 K01464 K01489 K01951 K13421	all_isotig03757 all_isotig07901 all_isotig01021 all_isotig48099 all_isotig14813 all_isotig15869 all_isotig04290 all_shen_G2648WB02GLLZN all_isotig12915 all_isotig14266 all_isotig17024 all_isotig44477 all_nao_G3LYJ4001EZXXR all_isotig12460 all_shen_G2648WB02FNQQX all_isotig59117 all_shen_G2648WB02HUJIU all_isotig12041 all_isotig27113 all_nao_G3LYJ4001CKWGG
ko00980	Metabolism of xenobiotics by cytochrome P450	Xenobiotics Biodegradation and Metabolism	Metabolism	7	30	16	4847	K00079 K00121 K00699 K00799 K01253 K13299 K13953	all_isotig11741 all_isotig12890 all_isotig18259 all_shen_G2648WB02H92S1 all_shen_G2648WB02IMB2K all_isotig15869 all_isotig12966 all_isotig15421 all_isotig19045 all_isotig23459 all_isotig32502 all_isotig56374 all_isotig63277 all_shen_G2648WB02FWGOH all_isotig03261 all_isotig26096
ko00982	Drug metabolism - cytochrome P450	Xenobiotics Biodegradation and Metabolism	Metabolism	5	20	14	4847	K00121 K00699 K00799 K13299 K13953	all_isotig12890 all_isotig18259 all_shen_G2648WB02H92S1 all_shen_G2648WB02IMB2K all_isotig15869 all_isotig12966 all_isotig15421 all_isotig19045 all_isotig23459 all_isotig32502 all_isotig56374 all_isotig63277 all_isotig03261 all_isotig26096
ko00625	Chloroalkane and chloroalkene degradation	Xenobiotics Biodegradation and Metabolism	Metabolism	5	27	10	4847	K00100 K00121 K00128 K08726 K13953	all_isotig17710 all_isotig12890 all_isotig18259 all_shen_G2648WB02H92S1 all_shen_G2648WB02IMB2K all_isotig14447 all_isotig15067 all_isotig22654 all_nao_G3LYJ4001CH5LI all_isotig26096
ko00627	Aminobenzoate degradation	Xenobiotics Biodegradation and Metabolism	Metabolism	7	66	7	4847	K00517 K00680 K01078 K01501 K07511 K07514 K07515	all_isotig11404 all_isotig36020 all_isotig34299 all_shen_G2648WB02H1XV1 all_isotig67645 all_ji_G2648WB01C0J99 all_isotig28588
ko00930	Caprolactam degradation	Xenobiotics Biodegradation and Metabolism	Metabolism	6	14	6	4847	K00002 K00022 K01053 K07511 K07514 K07515	all_isotig05014 all_shen_G2648WB02IASVL all_isotig07126 all_isotig67645 all_ji_G2648WB01C0J99 all_isotig28588
ko00362	Benzoate degradation	Xenobiotics Biodegradation and Metabolism	Metabolism	5	74	5	4847	K00626 K00680 K07511 K07514 K07515	all_isotig03608 all_isotig36020 all_isotig67645 all_ji_G2648WB01C0J99 all_isotig28588
ko00626	Naphthalene degradation	Xenobiotics Biodegradation and Metabolism	Metabolism	2	33	5	4847	K00121 K13953	all_isotig12890 all_isotig18259 all_shen_G2648WB02H92S1 all_shen_G2648WB02IMB2K all_isotig26096
ko00643	Styrene degradation	Xenobiotics Biodegradation and Metabolism	Metabolism	3	18	3	4847	K00451 K01501 K01800	all_isotig10393 all_shen_G2648WB02H1XV1 all_isotig33246
ko00633	Nitrotoluene degradation	Xenobiotics Biodegradation and Metabolism	Metabolism	2	22	2	4847	K00622 K03518	all_isotig14813 all_gan_G3NS6Q101C6X9W
ko00624	Polycyclic aromatic hydrocarbon degradation	Xenobiotics Biodegradation and Metabolism	Metabolism	2	32	2	4847	K00517 K00599	all_isotig11404 all_isotig28429
ko00363	Bisphenol degradation	Xenobiotics Biodegradation and Metabolism	Metabolism	2	12	2	4847	K00100 K00517	all_isotig17710 all_isotig11404
ko00791	Atrazine degradation	Xenobiotics Biodegradation and Metabolism	Metabolism	1	14	1	4847	K01500	all_isotig45596
ko00642	Ethylbenzene degradation	Xenobiotics Biodegradation and Metabolism	Metabolism	1	16	1	4847	K00680	all_isotig36020
ko00364	Fluorobenzoate degradation	Xenobiotics Biodegradation and Metabolism	Metabolism	1	15	1	4847	K01061	all_isotig52819
ko00361	Chlorocyclohexane and chlorobenzene degradation	Xenobiotics Biodegradation and Metabolism	Metabolism	1	38	1	4847	K01061	all_isotig52819
ko00623	Toluene degradation	Xenobiotics Biodegradation and Metabolism	Metabolism	1	40	1	4847	K01061	all_isotig52819
ko04270	Vascular smooth muscle contraction	Circulatory System	Organismal Systems	37	74	50	4847	K00907 K01047 K02183 K04136 K04137 K04197 K04263 K04267 K04345 K04365 K04366 K04368 K04369 K04371 K04513 K04514 K04634 K04850 K04936 K04958 K04959 K05858 K06068 K06269 K06270 K08042 K08043 K08046 K08448 K08845 K12319 K12327 K12328 K12330 K12331 K12337 K12755	all_isotig32993 all_gan_G3NS6Q101C598M all_isotig05046 all_isotig23906 all_isotig70699 all_isotig81530 all_isotig04193 all_isotig24914 all_isotig62692 all_isotig21926 all_shen_G2648WB02GU26W all_isotig26287 all_isotig36318 all_isotig46175 all_isotig08792 all_isotig29974 all_isotig70808 all_isotig51153 all_nao_G3LYJ4001AHCDT all_nao_G3LYJ4001EYPRO all_isotig33886 all_isotig01132 all_isotig13153 al…
ko04260	Cardiac muscle contraction	Circulatory System	Organismal Systems	28	56	42	4847	K00411 K00412 K00413 K00414 K00415 K00417 K01539 K01540 K02256 K02261 K02262 K02263 K02264 K02265 K02266 K02267 K02268 K02270 K02272 K04850 K04858 K04860 K04863 K04866 K04871 K04872 K04873 K09290	all_isotig14290 all_isotig16276 all_isotig23861 all_isotig16083 all_isotig07618 all_isotig05725 all_isotig46401 all_isotig03523 all_isotig05900 all_isotig03408 all_isotig15640 all_isotig03364 all_isotig15552 all_isotig11726 all_isotig52746 all_isotig00500 all_isotig12914 all_isotig11781 all_isotig26962 all_isotig19493 all_isotig36466 all_isotig30616 all_isotig38259 all_isotig38628 all_isotig08889…
ko04380	Osteoclast differentiation	Development	Organismal Systems	43	94	57	4847	K00922 K02649 K03173 K04348 K04364 K04368 K04371 K04379 K04388 K04392 K04404 K04427 K04440 K04441 K04466 K04467 K04502 K04674 K04693 K04734 K05090 K05703 K07210 K07361 K07371 K07992 K08008 K08009 K08010 K08011 K08012 K08091 K08530 K08601 K09030 K09253 K09438 K11217 K11219 K11220 K13375 K14379 K14381	all_isotig06508 all_isotig05415 all_isotig08888 all_isotig18200 all_isotig38985 all_isotig21469 all_isotig19392 all_nao_G3LYJ4001BLAPX all_isotig15317 all_nao_G3LYJ4001AHCDT all_nao_G3LYJ4001EYPRO all_isotig01132 all_isotig27935 all_shen_G2648WB02I1Y0T all_isotig08957 all_shen_G2648WB02JSBCI all_isotig21049 all_gan_G3NS6Q101CMCA3 all_isotig16972 all_isotig00809 all_isotig00864 all_isotig02496 all…
ko04360	Axon guidance	Development	Organismal Systems	38	80	55	4847	K04189 K04348 K04352 K04371 K04392 K04393 K04409 K04446 K04513 K04514 K04630 K05103 K05105 K05107 K05112 K05462 K05703 K05725 K05744 K05765 K06268 K06550 K06572 K06724 K06754 K06820 K06821 K06838 K06840 K06841 K06845 K07520 K07521 K07522 K07523 K07526 K07528 K07827	all_shen_G2648WB02IEIL8 all_isotig19392 all_nao_G3LYJ4001BLAPX all_isotig46447 all_isotig57111 all_isotig01132 all_isotig08957 all_isotig03990 all_isotig07660 all_isotig10894 all_isotig11892 all_isotig00754 all_isotig11665 all_isotig21273 all_isotig13153 all_isotig15237 all_gan_G3NS6Q101DZIA7 all_isotig09228 all_isotig36719 all_nao_G3LYJ4001DFMIO all_isotig54282 all_isotig00674 all_isotig52931 al…
ko04320	Dorso-ventral axis formation	Development	Organismal Systems	9	24	12	4847	K02098 K02599 K03099 K03211 K04361 K04364 K04368 K04371 K07827	all_isotig41382 all_nao_G3LYJ4001DQHAE all_shen_G2648WB02GSUKW all_isotig30807 all_isotig02746 all_isotig07948 all_isotig28619 all_isotig15317 all_nao_G3LYJ4001AHCDT all_nao_G3LYJ4001EYPRO all_isotig01132 all_isotig11681
ko04972	Pancreatic secretion	Digestive System	Organismal Systems	27	62	35	4847	K01047 K01298 K01539 K01540 K04194 K04353 K04392 K04513 K04634 K04936 K04958 K04959 K05030 K05850 K05853 K05858 K07884 K07901 K07904 K08042 K08043 K08046 K08779 K10951 K12298 K13575 K14077	all_isotig05046 all_isotig23906 all_isotig70699 all_isotig81530 all_isotig39310 all_isotig03523 all_isotig05900 all_isotig03408 all_isotig15640 all_isotig03026 all_isotig51778 all_isotig08957 all_isotig13153 all_isotig01298 all_isotig59358 all_isotig24518 all_isotig27434 all_isotig42678 all_shen_G2648WB02GDR6H all_isotig15232 all_isotig11604 all_isotig38938 all_isotig09132 all_isotig06341 all_iso…
ko04974	Protein digestion and absorption	Digestive System	Organismal Systems	20	48	27	4847	K01278 K01285 K01298 K01389 K01539 K01540 K04916 K05849 K06236 K06237 K06238 K06519 K08131 K08133 K08135 K08779 K13781 K13867 K14206 K14210	all_isotig30741 all_isotig09935 all_isotig39310 all_isotig25868 all_isotig03523 all_isotig05900 all_isotig03408 all_isotig15640 all_isotig28376 all_isotig29053 all_isotig67678 all_nao_G3LYJ4001BTRR0 all_isotig10677 all_isotig25206 all_isotig44579 all_ji_G2648WB01BA1RN all_shen_G2648WB02IXYAG all_isotig15311 all_isotig57226 all_isotig43519 all_isotig29641 all_isotig11439 all_gan_G3NS6Q101EPA4F all…
ko04976	Bile secretion	Digestive System	Organismal Systems	21	58	26	4847	K00021 K00489 K01253 K01539 K01540 K04345 K04943 K05681 K07299 K08042 K08043 K08046 K08524 K08537 K12473 K13575 K13857 K14341 K14342 K14360 K14361	all_shen_G2648WB02IW1SI all_isotig08448 all_shen_G2648WB02FWGOH all_isotig03523 all_isotig05900 all_isotig03408 all_isotig15640 all_isotig08792 all_isotig64719 all_isotig07515 all_isotig55731 all_shen_G2648WB02ILJAW all_isotig47444 all_isotig55061 all_isotig49115 all_isotig16128 all_isotig17673 all_isotig12359 all_isotig25842 all_isotig35217 all_isotig35618 all_isotig32122 all_ji_G2648WB01AR142 a…
ko04970	Salivary secretion	Digestive System	Organismal Systems	22	59	25	4847	K01539 K01540 K02183 K04136 K04137 K04141 K04345 K04634 K04936 K04958 K04959 K04963 K04975 K05850 K05858 K08042 K08043 K08046 K10951 K12319 K13899 K13908	all_isotig03523 all_isotig05900 all_isotig03408 all_isotig15640 all_isotig04193 all_isotig24914 all_isotig62692 all_nao_G3LYJ4001BV4WY all_isotig08792 all_isotig01298 all_isotig59358 all_isotig24518 all_isotig27434 all_isotig42678 all_isotig12757 all_isotig19339 all_isotig15232 all_isotig38938 all_isotig47444 all_isotig55061 all_isotig49115 all_isotig09808 all_nao_G3LYJ4001C185D all_isotig14201 a…
ko04971	Gastric acid secretion	Digestive System	Organismal Systems	16	46	21	4847	K00907 K01539 K01540 K02183 K04218 K04345 K04515 K04630 K04634 K04920 K04958 K04959 K05858 K08042 K08043 K08046	all_isotig32993 all_gan_G3NS6Q101C598M all_isotig03523 all_isotig05900 all_isotig03408 all_isotig15640 all_isotig04193 all_isotig03403 all_isotig08792 all_isotig10957 all_isotig17972 all_gan_G3NS6Q101DZIA7 all_isotig01298 all_nao_G3LYJ4001C6296 all_isotig24518 all_isotig27434 all_isotig42678 all_isotig38938 all_isotig47444 all_isotig55061 all_isotig49115
ko04973	Carbohydrate digestion and absorption	Digestive System	Organismal Systems	9	19	16	4847	K00844 K00922 K01229 K01539 K01540 K02649 K07593 K08171 K12047	all_isotig14641 all_isotig06508 all_shen_G2648WB02I67JM all_isotig03523 all_isotig05900 all_isotig03408 all_isotig15640 all_isotig05415 all_isotig08888 all_isotig18200 all_isotig38985 all_isotig36228 all_isotig56832 all_isotig11667 all_isotig12491 all_isotig33958
ko04978	Mineral absorption	Digestive System	Organismal Systems	10	30	14	4847	K00510 K00522 K01539 K01540 K04975 K05011 K08539 K14685 K14686 K14704	all_isotig04081 all_isotig12831 all_isotig03523 all_isotig05900 all_isotig03408 all_isotig15640 all_isotig19339 all_isotig43094 all_isotig36757 all_isotig80676 all_isotig13397 all_isotig06852 all_isotig12389 all_isotig16439
ko04975	Fat digestion and absorption	Digestive System	Organismal Systems	9	26	14	4847	K01047 K01080 K05641 K08751 K08760 K11155 K12298 K13509 K14455	all_isotig05046 all_isotig23906 all_isotig70699 all_isotig81530 all_isotig10754 all_isotig57954 all_gan_G3NS6Q101BDGPT all_nao_G3LYJ4001AECGV all_nao_G3LYJ4001BRSW1 all_isotig09954 all_shen_G2648WB02IS9ZJ all_gan_G3NS6Q101DH30W all_isotig27594 all_isotig09622
ko04977	Vitamin digestion and absorption	Digestive System	Organismal Systems	7	21	9	4847	K08760 K14609 K14610 K14616 K14617 K14619 K14622	all_nao_G3LYJ4001BRSW1 all_nao_G3LYJ4001EZ7KA all_isotig30390 all_shen_G2648WB02F6CUN all_shen_G2648WB02JFMSU all_isotig09813 all_isotig15123 all_isotig06073 all_isotig16854
ko04910	Insulin signaling pathway	Endocrine System	Organismal Systems	55	77	80	4847	K00665 K00688 K00693 K00844 K00871 K00922 K01596 K02183 K02649 K02991 K03099 K03259 K03841 K04345 K04364 K04365 K04366 K04368 K04369 K04371 K04372 K04438 K04440 K04526 K04527 K04688 K04707 K04739 K05695 K06086 K06269 K06276 K06277 K06279 K07187 K07188 K07189 K07190 K07191 K07192 K07194 K07196 K07198 K07199 K07200 K07201 K07202 K07203 K07204 K07206 K07208 K07827 K08845 K11262 K13296	all_isotig32690 all_nao_G3LYJ4001AZ6EV all_isotig00850 all_isotig18627 all_isotig35759 all_isotig14641 all_isotig02649 all_isotig13991 all_isotig06508 all_isotig27164 all_isotig04193 all_isotig05415 all_isotig08888 all_isotig18200 all_isotig38985 all_isotig10820 all_isotig30807 all_isotig27295 all_isotig62557 all_shen_G2648WB02HNJ9B all_isotig02585 all_isotig11504 all_isotig08792 all_isotig15317 …
ko04914	Progesterone-mediated oocyte maturation	Endocrine System	Organismal Systems	37	59	48	4847	K00922 K02087 K02537 K02649 K03348 K03350 K03352 K03353 K03357 K03358 K03359 K03364 K04079 K04345 K04365 K04366 K04368 K04371 K04373 K04440 K04441 K04526 K04630 K05087 K05866 K05868 K06627 K06631 K06633 K06638 K07827 K08042 K08043 K08046 K08845 K12456 K13296	all_isotig06508 all_isotig23417 all_shen_G2648WB02FS9J0 all_isotig05415 all_isotig08888 all_isotig18200 all_isotig38985 all_isotig15005 all_isotig68736 all_shen_G2648WB02IKRXO all_isotig15240 all_isotig40932 all_isotig59331 all_isotig43752 all_isotig17681 all_isotig48584 all_gan_G3NS6Q101ETF89 all_isotig01699 all_isotig03145 all_isotig08792 all_isotig29974 all_isotig70808 all_isotig51153 all_nao_…
ko04912	GnRH signaling pathway	Endocrine System	Organismal Systems	32	60	44	4847	K01047 K01115 K01398 K02183 K03099 K04345 K04361 K04364 K04366 K04368 K04369 K04371 K04374 K04393 K04420 K04430 K04440 K04441 K04515 K04634 K04850 K04958 K04959 K05252 K05858 K07763 K07827 K08042 K08043 K08046 K08522 K08523	all_isotig05046 all_isotig23906 all_isotig70699 all_isotig81530 all_isotig48537 all_isotig09691 all_isotig04193 all_isotig30807 all_isotig08792 all_isotig07948 all_isotig28619 all_isotig15317 all_isotig51153 all_nao_G3LYJ4001AHCDT all_nao_G3LYJ4001EYPRO all_isotig33886 all_isotig01132 all_isotig10962 all_isotig03990 all_isotig07660 all_isotig10894 all_isotig11892 all_isotig54156 all_isotig46301 a…
ko03320	PPAR signaling pathway	Endocrine System	Organismal Systems	28	56	40	4847	K00232 K00249 K00255 K00488 K00489 K00507 K00864 K01596 K01897 K04504 K06086 K06272 K06276 K07296 K07514 K08524 K08530 K08746 K08751 K08752 K08761 K08762 K08764 K08765 K08766 K08770 K10226 K15013	all_isotig05950 all_isotig19984 all_isotig57583 all_isotig10025 all_isotig16522 all_isotig17099 all_isotig54827 all_isotig57009 all_isotig08448 all_isotig21523 all_ji_G2648WB01CLJTY all_ji_G2648WB01D63B8 all_shen_G2648WB02I0WJZ all_isotig27164 all_isotig10975 all_isotig51617 all_shen_G2648WB02HQFFZ all_nao_G3LYJ4001C014C all_shen_G2648WB02H2IQY all_isotig63585 all_isotig26954 all_gan_G3NS6Q101C79…
ko04920	Adipocytokine signaling pathway	Endocrine System	Organismal Systems	26	46	33	4847	K01596 K01897 K03171 K03173 K04440 K04447 K04467 K04692 K04734 K05062 K05872 K07187 K07191 K07198 K07199 K07200 K07202 K07203 K07210 K07293 K07296 K07297 K07299 K08524 K08765 K15013	all_isotig27164 all_isotig10975 all_isotig51617 all_shen_G2648WB02HQFFZ all_nao_G3LYJ4001C014C all_isotig05897 all_isotig21469 all_isotig16972 all_nao_G3LYJ4001BJ9HA all_isotig77697 all_nao_G3LYJ4001CZW4J all_isotig00979 all_isotig15839 all_isotig33148 all_isotig16550 all_isotig37750 all_ji_G2648WB01ANRUX all_isotig22293 all_isotig02042 all_isotig05370 all_isotig16567 all_isotig43785 all_isotig00…
ko04916	Melanogenesis	Endocrine System	Organismal Systems	26	64	30	4847	K00444 K01357 K01558 K01827 K02105 K02183 K02353 K02842 K04345 K04366 K04368 K04369 K04371 K04491 K04492 K04498 K04515 K04534 K04630 K04634 K05858 K07827 K08042 K08043 K08046 K09048	all_isotig70360 all_gan_G3NS6Q101DXBLO all_isotig32591 all_isotig34298 all_isotig38629 all_isotig04193 all_isotig28799 all_isotig80561 all_ji_G2648WB01CN22N all_isotig08792 all_isotig51153 all_nao_G3LYJ4001AHCDT all_nao_G3LYJ4001EYPRO all_isotig33886 all_isotig01132 all_isotig52600 all_isotig01463 all_isotig10828 all_isotig10957 all_isotig17972 all_isotig42356 all_gan_G3NS6Q101DZIA7 all_isotig012…
ko04614	Renin-angiotensin system	Endocrine System	Organismal Systems	5	17	5	4847	K01283 K01380 K01389 K01392 K13289	all_gan_G3NS6Q101AH2L1 all_isotig10298 all_isotig25868 all_isotig07464 all_isotig00953
ko04710	Circadian rhythm - mammal	Environmental Adaptation	Organismal Systems	12	18	15	4847	K02223 K02295 K02296 K02633 K03094 K03347 K03362 K03728 K03729 K03730 K03868 K10269	all_isotig59315 all_isotig65182 all_nao_G3LYJ4001AYNSP all_isotig27734 all_nao_G3LYJ4001D6LIO all_nao_G3LYJ4001DDH9E all_isotig04443 all_isotig29266 all_isotig05949 all_isotig15369 all_ji_G2648WB01BYF8K all_isotig25652 all_isotig60500 all_isotig26941 all_nao_G3LYJ4001BJW7H
ko04626	Plant-pathogen interaction	Environmental Adaptation	Organismal Systems	7	70	12	4847	K00864 K02183 K02358 K04079 K04368 K12795 K13447	all_shen_G2648WB02I0WJZ all_isotig04193 all_isotig14708 all_shen_G2648WB02I2HJO all_isotig01699 all_isotig03145 all_nao_G3LYJ4001AHCDT all_nao_G3LYJ4001EYPRO all_isotig04829 all_isotig09541 all_isotig23642 all_isotig04673
ko04712	Circadian rhythm - plant	Environmental Adaptation	Organismal Systems	3	24	5	4847	K03097 K03115 K12120	all_isotig34903 all_isotig42922 all_isotig17368 all_isotig26617 all_isotig18233
ko04711	Circadian rhythm - fly	Environmental Adaptation	Organismal Systems	3	8	5	4847	K02223 K02296 K02633	all_isotig59315 all_nao_G3LYJ4001AYNSP all_isotig27734 all_nao_G3LYJ4001D6LIO all_nao_G3LYJ4001DDH9E
ko04962	Vasopressin-regulated water reabsorption	Excretory System	Organismal Systems	19	33	29	4847	K04228 K04345 K04648 K06027 K07887 K07904 K08043 K08046 K09047 K09048 K09876 K10413 K10415 K10416 K10418 K10426 K10427 K12462 K13502	all_isotig26714 all_isotig08792 all_isotig56309 all_isotig70110 all_isotig69695 all_isotig74429 all_isotig06834 all_isotig23740 all_isotig32048 all_isotig55061 all_isotig49115 all_nao_G3LYJ4001B6Q8N all_isotig52631 all_isotig53805 all_isotig02216 all_isotig74164 all_shen_G2648WB02IT4UX all_nao_G3LYJ4001AY0E3 all_nao_G3LYJ4001CZQ0C all_isotig07939 all_isotig52208 all_isotig56493 all_isotig40089 al…
ko04961	Endocrine and other factor-regulated calcium reabsorption	Excretory System	Organismal Systems	17	27	24	4847	K01528 K01539 K01540 K04345 K04585 K04634 K04645 K04646 K05858 K07904 K08046 K08539 K11824 K11825 K11826 K11827 K14757	all_isotig21338 all_isotig27325 all_isotig39058 all_isotig03523 all_isotig05900 all_isotig03408 all_isotig15640 all_isotig08792 all_nao_G3LYJ4001EIFV6 all_isotig01298 all_gan_G3NS6Q101A9493 all_isotig14491 all_isotig26216 all_isotig38938 all_isotig23740 all_isotig32048 all_isotig49115 all_isotig36757 all_nao_G3LYJ4001BUB0D all_isotig36894 all_isotig18226 all_isotig35504 all_isotig01601 all_nao_G3…
ko04960	Aldosterone-regulated sodium reabsorption	Excretory System	Organismal Systems	13	24	18	4847	K00071 K00922 K01539 K01540 K02649 K04371 K04526 K04527 K06276 K07187 K07827 K13302 K13305	all_isotig01737 all_isotig06508 all_isotig03523 all_isotig05900 all_isotig03408 all_isotig15640 all_isotig05415 all_isotig08888 all_isotig18200 all_isotig38985 all_isotig01132 all_isotig30670 all_nao_G3LYJ4001EQO35 all_gan_G3NS6Q101C7949 all_isotig37750 all_isotig11681 all_isotig02943 all_isotig10026
ko04966	Collecting duct acid secretion	Excretory System	Organismal Systems	11	16	15	4847	K02145 K02146 K02147 K02148 K02149 K02150 K02151 K02153 K02154 K02155 K13627	all_isotig17887 all_isotig32430 all_nao_G3LYJ4001AJ6OU all_nao_G3LYJ4001DS8MI all_isotig63083 all_gan_G3NS6Q101D8EJP all_isotig75554 all_isotig08689 all_isotig19188 all_isotig23524 all_ji_G2648WB01CLK74 all_isotig63021 all_ji_G2648WB01BNQYM all_isotig02727 all_isotig59887
ko04964	Proximal tubule bicarbonate reclamation	Excretory System	Organismal Systems	9	12	13	4847	K00025 K00261 K01425 K01539 K01540 K01596 K13575 K13576 K13577	all_isotig20108 all_isotig21675 all_nao_G3LYJ4001DR4ZR all_isotig37810 all_isotig15952 all_isotig03523 all_isotig05900 all_isotig03408 all_isotig15640 all_isotig27164 all_isotig35618 all_ji_G2648WB01CX567 all_isotig02588
ko04062	Chemokine signaling pathway	Immune System	Organismal Systems	56	134	71	4847	K00922 K02649 K03099 K04181 K04188 K04189 K04237 K04345 K04347 K04353 K04364 K04365 K04366 K04368 K04371 K04392 K04393 K04409 K04438 K04439 K04447 K04467 K04513 K04514 K04536 K04539 K04542 K04545 K04630 K04692 K04734 K05050 K05513 K05725 K05726 K05730 K05731 K05747 K05760 K05854 K05858 K06279 K07210 K07826 K07827 K08011 K08042 K08043 K08046 K08291 K09408 K10031 K11220 K11224 K12365 K12366	all_isotig06508 all_isotig05415 all_isotig08888 all_isotig18200 all_isotig38985 all_isotig30807 all_isotig19757 all_shen_G2648WB02F7L2S all_shen_G2648WB02IEIL8 all_isotig00322 all_isotig08792 all_isotig02509 all_isotig51778 all_isotig15317 all_isotig29974 all_isotig70808 all_isotig51153 all_nao_G3LYJ4001AHCDT all_nao_G3LYJ4001EYPRO all_isotig01132 all_isotig08957 all_isotig03990 all_isotig07660 a…
ko04670	Leukocyte transendothelial migration	Immune System	Organismal Systems	46	71	64	4847	K00922 K01398 K01403 K02105 K02649 K04189 K04351 K04353 K04392 K04393 K04441 K04513 K04514 K04630 K05691 K05692 K05699 K05700 K05702 K05718 K05725 K05726 K05730 K05732 K05760 K05763 K05859 K06087 K06088 K06089 K06464 K06514 K06527 K07293 K08008 K08009 K08010 K08011 K08012 K08015 K10031 K10351 K12755 K12757 K12758 K13709	all_isotig06508 all_isotig09691 all_isotig12015 all_isotig38629 all_isotig05415 all_isotig08888 all_isotig18200 all_isotig38985 all_shen_G2648WB02IEIL8 all_gan_G3NS6Q101A9E7M all_isotig51778 all_isotig08957 all_isotig03990 all_isotig07660 all_isotig10894 all_isotig11892 all_isotig00809 all_isotig00864 all_isotig13153 all_isotig15237 all_gan_G3NS6Q101DZIA7 all_isotig19069 all_gan_G3NS6Q101CVSMO al…
ko04660	T cell receptor signaling pathway	Immune System	Organismal Systems	39	80	56	4847	K00922 K02649 K03099 K03161 K04348 K04350 K04364 K04366 K04368 K04369 K04371 K04379 K04393 K04409 K04415 K04427 K04441 K04446 K04466 K04467 K04513 K04707 K04734 K05443 K05697 K05703 K05730 K05872 K06268 K06458 K06478 K07210 K07361 K07365 K07366 K07369 K07827 K10785 K12077	all_isotig06508 all_isotig05415 all_isotig08888 all_isotig18200 all_isotig38985 all_isotig30807 all_isotig05078 all_isotig19392 all_nao_G3LYJ4001BLAPX all_isotig65205 all_isotig15317 all_isotig51153 all_nao_G3LYJ4001AHCDT all_nao_G3LYJ4001EYPRO all_isotig33886 all_isotig01132 all_isotig27935 all_isotig03990 all_isotig07660 all_isotig10894 all_isotig11892 all_isotig00754 all_isotig00839 all_isotig…
ko04666	Fc gamma R-mediated phagocytosis	Immune System	Organismal Systems	33	54	50	4847	K00889 K00922 K01080 K01115 K01528 K02649 K03084 K04366 K04368 K04371 K04392 K04393 K04409 K04438 K04688 K05730 K05744 K05747 K05754 K05755 K05756 K05757 K05758 K05765 K05768 K05854 K05859 K06478 K06856 K08011 K08091 K12488 K12561	all_isotig22060 all_isotig06508 all_isotig10754 all_isotig57954 all_isotig48537 all_isotig21338 all_isotig27325 all_isotig39058 all_isotig05415 all_isotig08888 all_isotig18200 all_isotig38985 all_isotig09832 all_isotig12875 all_isotig51153 all_nao_G3LYJ4001AHCDT all_nao_G3LYJ4001EYPRO all_isotig01132 all_isotig08957 all_isotig03990 all_isotig07660 all_isotig10894 all_isotig11892 all_isotig00754 a…
ko04650	Natural killer cell mediated cytotoxicity	Immune System	Organismal Systems	35	74	46	4847	K00922 K02187 K02649 K03099 K04348 K04364 K04365 K04366 K04368 K04369 K04371 K04390 K04392 K04409 K04446 K04721 K04722 K04726 K05697 K05703 K05718 K05730 K05859 K06268 K06279 K06464 K06856 K07293 K07361 K07827 K07984 K07989 K07990 K07992 K08845	all_isotig06508 all_isotig46431 all_isotig05415 all_isotig08888 all_isotig18200 all_isotig38985 all_isotig30807 all_isotig19392 all_nao_G3LYJ4001BLAPX all_isotig15317 all_isotig29974 all_isotig70808 all_isotig51153 all_nao_G3LYJ4001AHCDT all_nao_G3LYJ4001EYPRO all_isotig33886 all_isotig01132 all_isotig02231 all_isotig08957 all_isotig00754 all_isotig11665 all_isotig21273 all_shen_G2648WB02JGPD6 al…
ko04620	Toll-like receptor signaling pathway	Immune System	Organismal Systems	31	74	40	4847	K00922 K02373 K02649 K03160 K03174 K04368 K04369 K04371 K04379 K04392 K04398 K04404 K04415 K04427 K04430 K04440 K04441 K04467 K04729 K04730 K04734 K05401 K05402 K05404 K05842 K07210 K07211 K09446 K09447 K10168 K11220	all_isotig06508 all_isotig03438 all_isotig05415 all_isotig08888 all_isotig18200 all_isotig38985 all_isotig04077 all_isotig26013 all_nao_G3LYJ4001AHCDT all_nao_G3LYJ4001EYPRO all_isotig33886 all_isotig01132 all_isotig27935 all_isotig08957 all_isotig07576 all_shen_G2648WB02JSBCI all_isotig00839 all_isotig21049 all_gan_G3NS6Q101CMCA3 all_isotig46301 all_isotig16972 all_isotig00809 all_isotig00864 al…
ko04662	B cell receptor signaling pathway	Immune System	Organismal Systems	27	51	37	4847	K00922 K02649 K03084 K03099 K04348 K04364 K04366 K04368 K04369 K04371 K04379 K04392 K04446 K04467 K04734 K05697 K05730 K05854 K05872 K06268 K06467 K06508 K06856 K07210 K07369 K07371 K07827	all_isotig06508 all_isotig05415 all_isotig08888 all_isotig18200 all_isotig38985 all_isotig09832 all_isotig12875 all_isotig30807 all_isotig19392 all_nao_G3LYJ4001BLAPX all_isotig15317 all_isotig51153 all_nao_G3LYJ4001AHCDT all_nao_G3LYJ4001EYPRO all_isotig33886 all_isotig01132 all_isotig27935 all_isotig08957 all_isotig11665 all_isotig21273 all_isotig77697 all_nao_G3LYJ4001CZW4J all_isotig15839 all…
ko04664	Fc epsilon RI signaling pathway	Immune System	Organismal Systems	23	43	36	4847	K00922 K01047 K02649 K03084 K03099 K04364 K04366 K04368 K04369 K04371 K04392 K04430 K04440 K04441 K05703 K05730 K05854 K05859 K06856 K07361 K07827 K08091 K12077	all_isotig06508 all_isotig05046 all_isotig23906 all_isotig70699 all_isotig81530 all_isotig05415 all_isotig08888 all_isotig18200 all_isotig38985 all_isotig09832 all_isotig12875 all_isotig30807 all_isotig15317 all_isotig51153 all_nao_G3LYJ4001AHCDT all_nao_G3LYJ4001EYPRO all_isotig33886 all_isotig01132 all_isotig08957 all_isotig46301 all_isotig16972 all_isotig00809 all_isotig00864 all_isotig52931 a…
ko04612	Antigen processing and presentation	Immune System	Organismal Systems	23	41	32	4847	K01363 K01365 K01368 K01369 K03283 K04079 K06458 K06505 K06696 K06751 K06752 K08054 K08055 K08056 K08057 K08059 K08060 K08062 K08063 K08064 K08066 K09489 K10785	all_isotig09369 all_isotig06190 all_isotig06519 all_isotig20680 all_isotig22906 all_isotig24101 all_isotig05469 all_isotig01699 all_isotig03145 all_isotig20381 all_isotig11585 all_isotig13723 all_isotig08102 all_isotig04470 all_isotig26871 all_isotig40632 all_isotig67574 all_shen_G2648WB02I1R53 all_ji_G2648WB01D1S8A all_isotig02959 all_isotig07474 all_isotig10304 all_isotig10976 all_shen_G2648WB0…
ko04610	Complement and coagulation cascades	Immune System	Organismal Systems	23	69	30	4847	K01313 K01333 K01334 K01335 K01344 K03899 K03901 K03905 K03908 K03909 K03910 K03911 K03914 K03983 K03986 K03989 K03993 K03994 K03995 K03997 K04006 K04008 K04010	all_isotig04651 all_isotig51198 all_isotig25749 all_isotig01268 all_isotig01387 all_isotig05822 all_gan_G3NS6Q101DJIAR all_isotig02292 all_isotig09758 all_isotig52773 all_nao_G3LYJ4001AEGNZ all_isotig33550 all_isotig03352 all_isotig08293 all_isotig14833 all_isotig10979 all_isotig11216 all_isotig09683 all_isotig19747 all_isotig01417 all_isotig08085 all_isotig09454 all_isotig58264 all_isotig14313 a…
ko04622	RIG-I-like receptor signaling pathway	Immune System	Organismal Systems	25	53	29	4847	K00863 K02373 K03171 K03173 K03174 K04398 K04427 K04440 K04441 K04467 K04734 K07210 K07211 K08336 K08339 K08601 K09447 K10652 K12646 K12648 K12649 K12650 K12652 K12653 K12655	all_isotig17395 all_isotig03438 all_isotig05897 all_isotig21469 all_isotig26013 all_isotig07576 all_isotig21049 all_gan_G3NS6Q101CMCA3 all_isotig16972 all_isotig00809 all_isotig00864 all_isotig77697 all_nao_G3LYJ4001CZW4J all_isotig15839 all_isotig67611 all_gan_G3NS6Q101BRYRS all_isotig44562 all_isotig08266 all_isotig22765 all_isotig17203 all_isotig11571 all_isotig16798 all_nao_G3LYJ4001BW5Z3 all…
ko04640	Hematopoietic cell lineage	Immune System	Organismal Systems	21	78	25	4847	K01389 K04006 K04008 K05055 K05056 K05061 K05071 K05072 K05079 K05090 K06256 K06458 K06460 K06467 K06474 K06476 K06482 K06484 K06485 K06503 K06856	all_isotig25868 all_isotig15949 all_isotig07083 all_isotig00734 all_isotig24512 all_isotig00880 all_isotig12636 all_isotig06529 all_isotig72449 all_isotig64482 all_isotig04390 all_isotig15416 all_isotig20381 all_isotig00150 all_isotig08493 all_isotig72832 all_isotig38513 all_isotig48860 all_isotig16871 all_isotig10626 all_isotig63963 all_shen_G2648WB02HDT61 all_isotig04122 all_isotig03944 all_iso…
ko04621	NOD-like receptor signaling pathway	Immune System	Organismal Systems	18	50	25	4847	K01370 K04079 K04371 K04398 K04404 K04427 K04440 K04441 K04467 K04734 K07210 K08846 K10165 K12793 K12795 K12798 K12799 K12804	all_isotig17144 all_isotig01699 all_isotig03145 all_isotig01132 all_isotig07576 all_shen_G2648WB02JSBCI all_isotig21049 all_gan_G3NS6Q101CMCA3 all_isotig16972 all_isotig00809 all_isotig00864 all_isotig77697 all_nao_G3LYJ4001CZW4J all_isotig15839 all_isotig67611 all_gan_G3NS6Q101AHDP9 all_nao_G3LYJ4001BJ489 all_isotig10397 all_isotig04829 all_isotig09541 all_isotig23642 all_isotig19215 all_shen_G2…
ko04623	Cytosolic DNA-sensing pathway	Immune System	Organismal Systems	16	50	18	4847	K01370 K03007 K03013 K03018 K03022 K03024 K04467 K04734 K07210 K07211 K09447 K12646 K12648 K12799 K12968 K14721	all_isotig17144 all_isotig62915 all_isotig69870 all_gan_G3NS6Q101A9B2D all_isotig65439 all_isotig11392 all_isotig77697 all_nao_G3LYJ4001CZW4J all_isotig15839 all_isotig67611 all_gan_G3NS6Q101BRYRS all_isotig17203 all_isotig16798 all_nao_G3LYJ4001BW5Z3 all_isotig01231 all_shen_G2648WB02G9HVP all_isotig26454 all_nao_G3LYJ4001ANJZM
ko04672	Intestinal immune network for IgA production	Immune System	Organismal Systems	13	37	18	4847	K03160 K03161 K04189 K04466 K05074 K05443 K05476 K05513 K06752 K06856 K10031 K10785 K13375	all_isotig04077 all_isotig05078 all_shen_G2648WB02IEIL8 all_isotig02496 all_isotig37570 all_isotig62818 all_isotig81650 all_isotig39739 all_ji_G2648WB01A2FNW all_isotig40632 all_isotig67574 all_shen_G2648WB02I1R53 all_isotig03944 all_isotig12443 all_isotig03148 all_isotig08681 all_shen_G2648WB02GBCN0 all_shen_G2648WB02GR690
ko04722	Neurotrophin signaling pathway	Nervous System	Organismal Systems	48	85	70	4847	K00922 K02159 K02161 K02183 K02649 K03099 K04353 K04360 K04364 K04365 K04366 K04368 K04369 K04371 K04373 K04374 K04392 K04393 K04426 K04438 K04440 K04441 K04443 K04445 K04451 K04505 K04513 K04515 K04522 K04730 K04732 K04734 K05101 K05859 K05872 K06277 K06279 K06630 K07187 K07293 K07827 K08846 K09408 K09593 K12077 K12388 K12460 K12462	all_isotig06508 all_isotig07833 all_isotig16744 all_isotig27952 all_isotig04899 all_isotig04193 all_isotig05415 all_isotig08888 all_isotig18200 all_isotig38985 all_isotig30807 all_isotig51778 all_isotig17225 all_gan_G3NS6Q101C5098 all_isotig15317 all_isotig29974 all_isotig70808 all_isotig51153 all_nao_G3LYJ4001AHCDT all_nao_G3LYJ4001EYPRO all_isotig33886 all_isotig01132 all_isotig01723 all_isotig…
ko04724	Glutamatergic synapse	Nervous System	Organismal Systems	39	82	51	4847	K01047 K01115 K01425 K01915 K04345 K04347 K04348 K04371 K04534 K04536 K04539 K04542 K04545 K04604 K04605 K04608 K04630 K04634 K04850 K04958 K04959 K04997 K05199 K05201 K05208 K05211 K05613 K05614 K05858 K06268 K07826 K08042 K08043 K08046 K12302 K13576 K15008 K15009 K15010	all_isotig05046 all_isotig23906 all_isotig70699 all_isotig81530 all_isotig48537 all_isotig15952 all_isotig08005 all_isotig37983 all_isotig08792 all_isotig02509 all_isotig19392 all_nao_G3LYJ4001BLAPX all_isotig01132 all_isotig42356 all_isotig41085 all_isotig53621 all_isotig14083 all_isotig32790 all_nao_G3LYJ4001DE1T6 all_nao_G3LYJ4001AFV0V all_isotig71684 all_isotig17397 all_isotig46675 all_gan_G3…
ko04728	Dopaminergic synapse	Nervous System	Organismal Systems	38	81	51	4847	K02183 K02223 K02296 K03456 K04145 K04147 K04345 K04347 K04348 K04354 K04374 K04379 K04382 K04440 K04441 K04515 K04534 K04536 K04539 K04542 K04545 K04630 K04633 K04634 K04850 K04958 K04959 K04997 K05199 K05858 K06269 K07826 K08155 K09047 K09048 K10396 K11583 K11584	all_isotig04193 all_isotig59315 all_nao_G3LYJ4001AYNSP all_isotig37093 all_isotig47993 all_nao_G3LYJ4001BTZAF all_isotig48675 all_isotig08792 all_isotig02509 all_isotig19392 all_nao_G3LYJ4001BLAPX all_isotig08438 all_isotig10962 all_isotig27935 all_isotig16674 all_isotig16972 all_isotig00809 all_isotig00864 all_isotig10957 all_isotig17972 all_isotig42356 all_isotig41085 all_isotig53621 all_isotig…
ko04726	Serotonergic synapse	Nervous System	Organismal Systems	34	77	43	4847	K00461 K00509 K01047 K02187 K04157 K04161 K04162 K04345 K04347 K04365 K04366 K04368 K04371 K04520 K04534 K04536 K04539 K04542 K04545 K04630 K04634 K04819 K04850 K04892 K04943 K04958 K04959 K04997 K05181 K05858 K07826 K07827 K08155 K08845	all_isotig12247 all_isotig13176 all_isotig09008 all_isotig05046 all_isotig23906 all_isotig70699 all_isotig81530 all_isotig46431 all_isotig03139 all_nao_G3LYJ4001DGL2V all_nao_G3LYJ4001A2W83 all_isotig25309 all_isotig08792 all_isotig02509 all_isotig29974 all_isotig70808 all_isotig51153 all_nao_G3LYJ4001AHCDT all_nao_G3LYJ4001EYPRO all_isotig01132 all_shen_G2648WB02I1S93 all_isotig42356 all_isotig4…
ko04725	Cholinergic synapse	Nervous System	Organismal Systems	33	86	43	4847	K00922 K01049 K02161 K02649 K04345 K04347 K04368 K04371 K04374 K04379 K04447 K04515 K04534 K04536 K04539 K04542 K04545 K04630 K04634 K04850 K04927 K04958 K04959 K04997 K05703 K05858 K07826 K07827 K08042 K08043 K08046 K09047 K09048	all_isotig06508 all_isotig48039 all_nao_G3LYJ4001DA83U all_isotig04899 all_isotig05415 all_isotig08888 all_isotig18200 all_isotig38985 all_isotig08792 all_isotig02509 all_nao_G3LYJ4001AHCDT all_nao_G3LYJ4001EYPRO all_isotig01132 all_isotig10962 all_isotig27935 all_nao_G3LYJ4001BJ9HA all_isotig10957 all_isotig17972 all_isotig42356 all_isotig41085 all_isotig53621 all_isotig14083 all_isotig32790 all…
ko04721	Synaptic vesicle cycle	Nervous System	Organismal Systems	28	39	40	4847	K01528 K02144 K02145 K02146 K02147 K02148 K02149 K02150 K02151 K02153 K02154 K02155 K03661 K04645 K04646 K06027 K08155 K08486 K11824 K11825 K11826 K11827 K12302 K15290 K15291 K15293 K15294 K15296	all_isotig21338 all_isotig27325 all_isotig39058 all_isotig02056 all_isotig17887 all_isotig32430 all_nao_G3LYJ4001AJ6OU all_nao_G3LYJ4001DS8MI all_isotig63083 all_gan_G3NS6Q101D8EJP all_isotig75554 all_isotig08689 all_isotig19188 all_isotig23524 all_ji_G2648WB01CLK74 all_isotig63021 all_ji_G2648WB01BNQYM all_isotig02727 all_shen_G2648WB02IK3YJ all_gan_G3NS6Q101A9493 all_isotig14491 all_isotig26216…
ko04723	Retrograde endocannabinoid signaling	Nervous System	Organismal Systems	32	71	37	4847	K04277 K04345 K04347 K04371 K04440 K04441 K04534 K04536 K04539 K04542 K04545 K04604 K04630 K04634 K04850 K04958 K04959 K04997 K05175 K05181 K05199 K05858 K07826 K08042 K08043 K08046 K12302 K13700 K13806 K13985 K15291 K15528	all_shen_G2648WB02GL7F7 all_isotig08792 all_isotig02509 all_isotig01132 all_isotig16972 all_isotig00809 all_isotig00864 all_isotig42356 all_isotig41085 all_isotig53621 all_isotig14083 all_isotig32790 all_nao_G3LYJ4001DE1T6 all_nao_G3LYJ4001AFV0V all_gan_G3NS6Q101DZIA7 all_isotig01298 all_isotig15115 all_isotig24518 all_isotig27434 all_isotig42678 all_isotig21969 all_isotig39634 all_shen_G2648WB02…
ko04720	Long-term potentiation	Nervous System	Organismal Systems	26	41	35	4847	K02183 K04345 K04348 K04353 K04365 K04366 K04368 K04369 K04371 K04373 K04374 K04498 K04515 K04604 K04634 K04850 K04958 K04959 K05208 K05211 K05858 K06268 K06269 K06270 K07827 K08845	all_isotig04193 all_isotig08792 all_isotig19392 all_nao_G3LYJ4001BLAPX all_isotig51778 all_isotig29974 all_isotig70808 all_isotig51153 all_nao_G3LYJ4001AHCDT all_nao_G3LYJ4001EYPRO all_isotig33886 all_isotig01132 all_isotig01723 all_isotig10962 all_isotig10828 all_isotig10957 all_isotig17972 all_nao_G3LYJ4001DE1T6 all_nao_G3LYJ4001AFV0V all_isotig01298 all_isotig15115 all_isotig24518 all_isotig27…
ko04727	GABAergic synapse	Nervous System	Organismal Systems	25	63	31	4847	K01425 K01580 K01915 K04345 K04347 K04534 K04536 K04539 K04542 K04545 K04615 K04630 K04850 K05034 K05175 K05181 K06027 K07826 K08042 K08043 K08046 K08341 K13524 K13576 K15376	all_isotig15952 all_nao_G3LYJ4001B83OB all_isotig08005 all_isotig37983 all_isotig08792 all_isotig02509 all_isotig42356 all_isotig41085 all_isotig53621 all_isotig14083 all_isotig32790 all_isotig55108 all_isotig75656 all_gan_G3NS6Q101DZIA7 all_isotig15115 all_isotig17649 all_isotig39634 all_shen_G2648WB02JC9WF all_isotig11093 all_isotig69695 all_isotig74429 all_isotig35702 all_isotig47444 all_isoti…
ko04730	Long-term depression	Nervous System	Organismal Systems	23	42	31	4847	K01047 K03456 K04365 K04366 K04368 K04369 K04371 K04382 K04534 K04578 K04604 K04630 K04634 K04958 K04959 K05087 K05199 K05207 K05854 K05858 K07827 K08845 K12319	all_isotig05046 all_isotig23906 all_isotig70699 all_isotig81530 all_isotig37093 all_isotig47993 all_isotig29974 all_isotig70808 all_isotig51153 all_nao_G3LYJ4001AHCDT all_nao_G3LYJ4001EYPRO all_isotig33886 all_isotig01132 all_isotig16674 all_isotig42356 all_isotig53162 all_nao_G3LYJ4001DE1T6 all_nao_G3LYJ4001AFV0V all_gan_G3NS6Q101DZIA7 all_isotig01298 all_isotig24518 all_isotig27434 all_isotig42…
ko04740	Olfactory transduction	Sensory System	Organismal Systems	7	16	9	4847	K02183 K04345 K04515 K04633 K04950 K05030 K08043	all_isotig04193 all_isotig08792 all_isotig10957 all_isotig17972 all_isotig01606 all_isotig22154 all_isotig01948 all_shen_G2648WB02GDR6H all_isotig55061
ko04745	Phototransduction - fly	Sensory System	Organismal Systems	6	18	8	4847	K02183 K04515 K04634 K05692 K05858 K13806	all_isotig04193 all_isotig10957 all_isotig17972 all_isotig01298 all_isotig01519 all_isotig38938 all_isotig34381 all_gan_G3NS6Q101B1L3X
ko04744	Phototransduction	Sensory System	Organismal Systems	4	17	4	4847	K02183 K04439 K04536 K04631	all_isotig04193 all_isotig04419 all_isotig41085 all_isotig14285
ko04742	Taste transduction	Sensory System	Organismal Systems	4	23	4	4847	K04345 K04536 K04980 K08046	all_isotig08792 all_isotig41085 all_isotig55599 all_isotig49115

## Sheet: Sheet1
all_isotig18484
all_nao_G3LYJ4001B2WIB
all_isotig38629
all_isotig03990
all_isotig07660
all_isotig10894
all_isotig11892
all_isotig13153
all_isotig01519
all_isotig08271
all_isotig13127
all_isotig11451
all_isotig15288
all_isotig10365
all_isotig03533
all_isotig18500
all_isotig38629
all_isotig34903
all_isotig42922
all_isotig17368
all_isotig26617
all_isotig00322
all_isotig07948
all_isotig28619
all_isotig01132
all_isotig08957
all_isotig03990
all_isotig07660
all_isotig10894
all_isotig11892
all_isotig13153
all_nao_G3LYJ4001EJWZ1
all_isotig19069
all_gan_G3NS6Q101CVSMO
all_isotig01519
all_isotig08271
all_isotig21135
all_isotig24007
all_isotig26175
all_isotig02872
all_nao_G3LYJ4001DI97X
all_isotig52931
all_nao_G3LYJ4001ATA97
all_nao_G3LYJ4001DI7P1
all_isotig30807
all_isotig16068
all_isotig07948
all_isotig28619
all_isotig15317
all_isotig51153
all_nao_G3LYJ4001AHCDT
all_nao_G3LYJ4001EYPRO
all_isotig01132
all_gan_G3NS6Q101DZIA7
all_isotig06254
all_isotig60482
all_isotig26175
all_isotig11681
all_isotig23417
all_isotig10828
all_gan_G3NS6Q101EM6EJ
all_isotig44651
all_isotig23417
all_shen_G2648WB02FS9J0
all_isotig04443
all_isotig29266
all_isotig15005
all_isotig68736
all_shen_G2648WB02IKRXO
all_isotig15240
all_isotig40932
all_isotig59331
all_isotig43752
all_isotig17681
all_isotig09642
all_isotig37093
all_isotig47993
all_isotig26941
all_isotig08792
all_nao_G3LYJ4001AHCDT
all_nao_G3LYJ4001EYPRO
all_isotig01132
all_isotig16674
all_isotig24518
all_isotig27434
all_isotig42678
all_nao_G3LYJ4001EJWZ1
all_isotig13719
all_isotig31632
all_isotig00890
all_isotig02563
all_isotig08426
all_isotig23150
all_isotig18937
all_isotig39882
all_isotig47116
all_isotig17492
all_isotig36638
all_isotig47444
all_isotig55061
all_isotig49115
all_nao_G3LYJ4001CF3ND
all_isotig06508
all_isotig04899
all_isotig05415
all_isotig08888
all_isotig18200
all_isotig38985
all_isotig21793
all_isotig08792
all_isotig19392
all_nao_G3LYJ4001BLAPX
all_isotig04819
all_isotig09979
all_gan_G3NS6Q101BBPUH
all_isotig51134
all_isotig34465
all_shen_G2648WB02FS9J0
all_isotig08397
all_shen_G2648WB02GSZQ3
all_isotig21900
all_shen_G2648WB02HSXPW
all_gan_G3NS6Q101DPEIJ
all_isotig69104
all_isotig19317
all_isotig04443
all_isotig29266
all_isotig15005
all_isotig68736
all_shen_G2648WB02IKRXO
all_isotig15240
all_isotig40932
all_isotig59331
all_isotig43752
all_isotig17681
all_isotig09642
all_isotig48584
all_gan_G3NS6Q101ETF89
all_isotig37093
all_isotig47993
all_isotig26941
all_isotig08438
all_isotig16674
all_isotig18937
all_isotig39882
all_isotig47116
all_isotig02612
all_isotig63869
all_shen_G2648WB02GZDZP
all_isotig17492
all_isotig36638
all_isotig40008
all_nao_G3LYJ4001D6WQF
all_isotig02689
all_gan_G3NS6Q101BBPUH
all_isotig51134
all_isotig34465
all_shen_G2648WB02FS9J0
all_isotig08397
all_shen_G2648WB02GSZQ3
all_isotig21900
all_shen_G2648WB02HSXPW
all_gan_G3NS6Q101DPEIJ
all_isotig69104
all_isotig19317
all_isotig15005
all_isotig68736
all_shen_G2648WB02IKRXO
all_isotig15240
all_isotig40932
all_isotig59331
all_isotig43752
all_isotig17681
all_isotig09642
all_isotig37093
all_isotig47993
all_isotig08792
all_isotig16674
all_isotig13719
all_isotig18937
all_isotig39882
all_isotig47116
all_isotig02612
all_isotig63869
all_isotig17492
all_isotig36638
all_isotig02689
all_isotig10496
all_isotig24003
all_isotig18484
all_nao_G3LYJ4001B2WIB
all_isotig07255
all_isotig30349
all_isotig34657
all_isotig23417
all_isotig10041
all_isotig07833
all_isotig16744
all_isotig27952
all_isotig46431
all_isotig02231
all_isotig07576
all_isotig68425
all_isotig04819
all_isotig37037
all_isotig09407
all_isotig31632
all_shen_G2648WB02GZDZP
all_isotig08398
all_isotig32551
all_isotig44651
all_gan_G3NS6Q101C598M
all_isotig06508
all_isotig05415
all_isotig08888
all_isotig18200
all_isotig38985
all_isotig30807
all_isotig16068
all_isotig07948
all_isotig28619
all_isotig29974
all_isotig70808
all_isotig51153
all_nao_G3LYJ4001AHCDT
all_nao_G3LYJ4001EYPRO
all_isotig33886
all_isotig01132
all_isotig08957
all_isotig03990
all_isotig07660
all_isotig10894
all_isotig11892
all_isotig00754
all_isotig07321
all_isotig13153
all_isotig15237
all_isotig30670
all_isotig06254
all_isotig60482
all_isotig01519
all_isotig08271
all_isotig21135
all_isotig24007
all_nao_G3LYJ4001CBWQZ
all_gan_G3NS6Q101DZLRZ
all_isotig57374
all_gan_G3NS6Q101DM2N3
all_isotig49133
all_gan_G3NS6Q101DA9DZ
all_isotig30129
all_isotig67182
all_isotig11330
all_isotig19551
all_isotig13719
all_isotig09855
all_isotig26052
all_isotig48860
all_isotig16871
all_isotig10626
all_isotig63963
all_shen_G2648WB02HDT61
all_isotig18751
all_shen_G2648WB02G7HTS
all_isotig04174
all_isotig31359
all_isotig11681
all_isotig25958
all_isotig13127
all_isotig11451
all_isotig15288
all_isotig10365
all_isotig03533
all_isotig18500
all_isotig02249
all_isotig22060
all_isotig14833
all_nao_G3LYJ4001BV4WY
all_isotig00322
all_isotig07948
all_isotig28619
all_shen_G2648WB02I1Y0T
all_isotig03990
all_isotig07660
all_isotig10894
all_isotig11892
all_isotig13153
all_isotig24516
all_nao_G3LYJ4001EJWZ1
all_shen_G2648WB02I3U8C
all_nao_G3LYJ4001AO5NZ
all_isotig02575
all_isotig08398
all_shen_G2648WB02GBCN0
all_shen_G2648WB02GR690
all_gan_G3NS6Q101A9493
all_isotig14491
all_isotig26216
all_isotig12198
all_isotig47311
all_isotig06190
all_isotig06519
all_isotig20680
all_isotig22906
all_isotig02056
all_nao_G3LYJ4001AJ6OU
all_nao_G3LYJ4001DS8MI
all_ji_G2648WB01BNQYM
all_isotig02727
all_shen_G2648WB02IK3YJ
all_shen_G2648WB02I4YNC
all_isotig08957
all_isotig19728
all_isotig46070
all_isotig01519
all_isotig49123
all_isotig10626
all_isotig63963
all_isotig18751
all_isotig04122
all_nao_G3LYJ4001C5HUI
all_isotig04470
all_isotig26871
all_isotig01313
all_isotig03737
all_isotig11562
all_isotig14391
all_isotig06834
all_isotig25467
all_isotig71598
all_nao_G3LYJ4001EZ9T0
all_nao_G3LYJ4001EH18A
all_nao_G3LYJ4001EPJMQ
all_isotig30670
all_isotig13730
all_isotig39211
all_isotig28430
all_isotig53796
all_isotig46431
all_isotig30807
all_isotig21469
all_isotig05469
all_isotig08792
all_isotig02509
all_isotig19392
all_nao_G3LYJ4001BLAPX
all_isotig09032
all_nao_G3LYJ4001BBQBW
all_isotig51778
all_isotig32325
all_isotig36150
all_isotig48231
all_isotig52972
all_nao_G3LYJ4001DTN3E
all_isotig16068
all_isotig07948
all_isotig28619
all_isotig15317
all_isotig29974
all_isotig70808
all_isotig51153
all_nao_G3LYJ4001AHCDT
all_nao_G3LYJ4001EYPRO
all_isotig33886
all_isotig01132
all_isotig01723
all_isotig11646
all_shen_G2648WB02I1Y0T
all_isotig02231
all_isotig08957
all_isotig03990
all_isotig07660
all_isotig10894
all_isotig11892
all_isotig68425
all_isotig00754
all_isotig54156
all_isotig21049
all_gan_G3NS6Q101CMCA3
all_isotig12942
all_isotig38760
all_isotig07321
all_isotig04419
all_isotig16972
all_isotig04819
all_isotig02496
all_isotig77697
all_nao_G3LYJ4001CZW4J
all_isotig24516
all_shen_G2648WB02I3U8C
all_nao_G3LYJ4001AO5NZ
all_isotig17547
all_isotig67735
all_isotig09979
all_isotig67611
all_isotig11681
all_isotig25958
all_shen_G2648WB02GBCN0
all_shen_G2648WB02GR690
all_isotig32993
all_gan_G3NS6Q101C598M
all_isotig04193
all_isotig14833
all_nao_G3LYJ4001BV4WY
all_isotig03139
all_nao_G3LYJ4001DGL2V
all_isotig08792
all_isotig19392
all_nao_G3LYJ4001BLAPX
all_isotig07948
all_isotig28619
all_isotig10957
all_isotig17972
all_nao_G3LYJ4001DE1T6
all_nao_G3LYJ4001AFV0V
all_isotig01298
all_isotig15115
all_isotig48463
all_isotig52843
all_isotig53751
all_isotig24518
all_isotig27434
all_isotig42678
all_isotig03318
all_isotig14016
all_isotig38938
all_isotig09979
all_isotig03944
all_isotig12443
all_isotig47444
all_isotig55061
all_isotig36191
all_ji_G2648WB01AQNC3
all_nao_G3LYJ4001D39SZ
all_isotig38629
all_isotig04443
all_isotig34903
all_isotig42922
all_isotig17368
all_isotig26617
all_isotig29266
all_isotig05949
all_isotig15369
all_isotig37093
all_isotig47993
all_isotig26941
all_isotig08792
all_isotig19392
all_nao_G3LYJ4001BLAPX
all_isotig11646
all_isotig16674
all_isotig08957
all_isotig21049
all_gan_G3NS6Q101CMCA3
all_isotig16972
all_isotig04819
all_isotig52600
all_isotig01463
all_isotig10828
all_gan_G3NS6Q101EM6EJ
all_isotig55885
all_isotig13153
all_isotig15237
all_isotig10957
all_isotig17972
all_isotig38938
all_isotig09979
all_isotig44651
all_isotig10496
all_isotig24003
all_isotig06508
all_isotig05415
all_isotig08888
all_isotig18200
all_isotig38985
all_isotig30807
all_isotig15317
all_isotig11646
all_isotig10828
all_isotig05785
all_isotig13370
all_isotig09950
all_isotig10799
all_isotig38743
all_isotig02848
all_isotig02190
all_isotig36328
all_isotig00950
all_isotig44651
all_isotig22060
all_isotig76163
all_gan_G3NS6Q101ED2MZ
all_nao_G3LYJ4001EPJMQ
all_isotig55272
all_isotig12198
all_isotig47311
all_isotig06508
all_isotig18484
all_nao_G3LYJ4001B2WIB
all_isotig04193
all_isotig05415
all_isotig08888
all_isotig18200
all_isotig38985
all_isotig24518
all_isotig27434
all_isotig42678
all_isotig11268
all_isotig38938
all_isotig05377
all_isotig06508
all_isotig05415
all_isotig08888
all_isotig18200
all_isotig38985
all_isotig30807
all_isotig07948
all_isotig28619
all_isotig15317
all_isotig29974
all_isotig70808
all_isotig51153
all_nao_G3LYJ4001AHCDT
all_nao_G3LYJ4001EYPRO
all_isotig33886
all_isotig01132
all_isotig11646
all_isotig00754
all_isotig46301
all_isotig07321
all_isotig16972
all_isotig10957
all_isotig17972
all_isotig09950
all_isotig10799
all_isotig38743
all_isotig03318
all_isotig14016
all_nao_G3LYJ4001CBWQZ
all_isotig05377
all_isotig49471
all_isotig11681
all_isotig36511
all_isotig05739
all_isotig18882
all_isotig06508
all_isotig05415
all_isotig08888
all_isotig18200
all_isotig38985
all_isotig29974
all_isotig70808
all_isotig01132
all_isotig01723
all_isotig30670
all_isotig07646
all_isotig11282
all_isotig18497
all_isotig45533
all_gan_G3NS6Q101CGP4Z
all_isotig06123
all_isotig09307
all_gan_G3NS6Q101C7949
all_isotig22293
all_isotig00882
all_isotig56107
all_isotig04443
all_isotig29266
all_isotig37093
all_isotig47993
all_isotig26941
all_isotig01132
all_isotig11646
all_isotig16674
all_shen_G2648WB02I1Y0T
all_isotig10828
all_gan_G3NS6Q101EM6EJ
all_isotig13153
all_isotig15237
all_isotig19728
all_isotig46070
all_isotig24516
all_isotig15599
all_isotig69552
all_gan_G3NS6Q101CROQ2
all_nao_G3LYJ4001EYYY6
all_isotig68748
all_nao_G3LYJ4001BCGF3
all_isotig26894
all_isotig07646
all_isotig11282
all_shen_G2648WB02GBCN0
all_shen_G2648WB02GR690
all_isotig06508
all_isotig05046
all_isotig23906
all_isotig70699
all_isotig81530
all_isotig05415
all_isotig08888
all_isotig18200
all_isotig38985
all_isotig19392
all_nao_G3LYJ4001BLAPX
all_isotig51153
all_nao_G3LYJ4001AHCDT
all_nao_G3LYJ4001EYPRO
all_isotig33886
all_isotig01132
all_isotig08957
all_isotig03990
all_isotig07660
all_isotig10894
all_isotig11892
all_isotig00809
all_isotig00864
all_isotig71163
all_isotig04523
all_isotig11665
all_isotig21273
all_nao_G3LYJ4001CBWQZ
all_isotig11330
all_isotig19551
all_isotig05377
all_isotig09979
all_isotig11681
all_isotig28799
all_isotig80561
all_isotig62572
all_isotig23535
all_isotig10828
all_isotig19548
all_isotig70360
all_gan_G3NS6Q101DXBLO
all_isotig32591
all_isotig05949
all_isotig15369
all_isotig08792
all_isotig08850
all_isotig32551
all_isotig30807
all_isotig07948
all_isotig28619
all_isotig15317
all_nao_G3LYJ4001AHCDT
all_nao_G3LYJ4001EYPRO
all_isotig01132
all_isotig11299
all_isotig11681
all_isotig03990
all_isotig07660
all_isotig10894
all_isotig11892
all_isotig00754
all_isotig00809
all_isotig00864
all_isotig04651
all_isotig14833
all_isotig24914
all_isotig62692
all_nao_G3LYJ4001BV4WY
all_nao_G3LYJ4001BTZAF
all_isotig76393
all_isotig03139
all_nao_G3LYJ4001DGL2V
all_nao_G3LYJ4001A2W83
all_isotig25309
all_nao_G3LYJ4001AIDB4
all_isotig03026
all_isotig21926
all_gan_G3NS6Q101CO981
all_isotig00322
all_isotig12497
all_gan_G3NS6Q101CCABH
all_isotig04112
all_isotig26287
all_isotig36318
all_isotig46175
all_isotig08758
all_shen_G2648WB02H7269
all_nao_G3LYJ4001DE1T6
all_nao_G3LYJ4001AFV0V
all_isotig33148
all_isotig24783
all_isotig61334
all_isotig04844
all_isotig23045
all_isotig30776
all_isotig31135
all_isotig39817
all_nao_G3LYJ4001B119T
all_isotig11756
all_isotig06566
all_isotig53833
all_isotig20627
all_isotig06844
all_isotig01784
all_isotig24872
all_isotig30017
all_isotig65236
all_nao_G3LYJ4001D5PVW
all_isotig02803
all_isotig08950
all_isotig49123
all_shen_G2648WB02HDT61
all_isotig18751
all_isotig14312
all_shen_G2648WB02G7HTS
all_isotig04174
all_shen_G2648WB02J02PY
all_isotig04470
all_isotig26871
all_isotig40632
all_isotig67574
all_shen_G2648WB02I1R53
all_isotig08681
all_isotig04077
all_isotig05078
all_shen_G2648WB02IEIL8
all_isotig07948
all_isotig28619
all_shen_G2648WB02I1Y0T
all_isotig02231
all_isotig19756
all_isotig24516
all_shen_G2648WB02JGPD6
all_isotig02848
all_shen_G2648WB02GTBT3
all_isotig00734
all_isotig24512
all_isotig53563
all_isotig00880
all_isotig12636
all_isotig33148
all_shen_G2648WB02H9LUD
all_isotig02190
all_isotig36328
all_isotig06529
all_isotig72449
all_isotig37570
all_isotig18311
all_isotig05536
all_isotig07071
all_isotig18039
all_isotig64482
all_isotig24783
all_isotig61334
all_isotig04844
all_isotig23045
all_isotig04390
all_isotig62818
all_isotig06123
all_isotig09307
all_shen_G2648WB02GBCN0
all_shen_G2648WB02GR690
all_isotig19728
all_isotig46070
all_ji_G2648WB01EV83R
all_isotig10677
all_isotig25206
all_isotig44579
all_ji_G2648WB01BA1RN
all_shen_G2648WB02IXYAG
all_isotig18386
all_isotig20493
all_shen_G2648WB02JSB6T
all_isotig05521
all_isotig21790
all_isotig03914
all_isotig05655
all_isotig57282
all_isotig48860
all_isotig16871
all_isotig10626
all_isotig63963
all_shen_G2648WB02HDT61
all_isotig18751
all_shen_G2648WB02G7HTS
all_isotig04174
all_isotig31359
all_isotig07833
all_isotig16744
all_isotig27952
all_isotig04899
all_isotig04443
all_isotig21469
all_isotig05469
all_isotig29266
all_isotig21793
all_isotig26941
all_isotig10962
all_isotig06384
all_isotig39639
all_isotig16972
all_isotig33034
all_isotig34319
all_ji_G2648WB01D1S8A
all_isotig10976
all_isotig09358
all_isotig04443
all_isotig29266
all_isotig15005
all_isotig68736
all_shen_G2648WB02IKRXO
all_isotig15240
all_isotig40932
all_isotig59331
all_isotig43752
all_isotig17681
all_isotig05949
all_isotig15369
all_isotig09642
all_isotig48584
all_gan_G3NS6Q101ETF89
all_isotig26941
all_isotig55885
all_isotig12964
all_isotig11556
all_isotig15599
all_isotig30604
all_isotig09950
all_isotig10799
all_isotig38743
all_isotig02524
all_isotig06679
all_isotig09857
all_isotig08282
all_isotig08398
all_isotig06655
all_isotig11165
all_isotig13303
all_isotig15009
all_isotig69595
all_isotig11487
all_shen_G2648WB02HJ1XQ
all_isotig45546
all_nao_G3LYJ4001CF3ND
all_isotig10026
all_isotig56747
all_shen_G2648WB02IN830
all_isotig32075
all_isotig31197
all_isotig13981
all_isotig33034
all_isotig34319
all_isotig46260
all_isotig09358
all_isotig00836
all_isotig26941
all_isotig20825
all_isotig08470
all_isotig31064
all_isotig32494
all_isotig43080
all_isotig47049
all_nao_G3LYJ4001BELKY
all_isotig70610
all_ji_G2648WB01DI8UI
all_gan_G3NS6Q101BBPUH
all_isotig51134
all_isotig34465
all_isotig05527
all_isotig11933
all_isotig51088
all_isotig31425
all_isotig08397
all_shen_G2648WB02GSZQ3
all_isotig63090
all_isotig20825
all_isotig34815
all_ji_G2648WB01BBM9I
all_isotig00962
all_isotig28252
all_isotig49673
all_ji_G2648WB01CIS4K
all_isotig16150
all_isotig05527
all_isotig11933
all_isotig51088
all_isotig31425
all_isotig63090
all_isotig20825
all_isotig00962
all_isotig34815
all_isotig06691
all_ji_G2648WB01BBM9I
all_isotig20169
all_isotig31425
all_isotig44519
all_isotig63090
all_isotig34815
all_isotig37694
all_isotig68002
all_ji_G2648WB01BBM9I
all_isotig44083
all_isotig31425
all_isotig44519
all_isotig63090
all_isotig20825
all_isotig34815
all_ji_G2648WB01BBM9I
all_isotig00962
all_isotig28252
all_isotig49673
all_ji_G2648WB01CIS4K
all_isotig16150
all_isotig14133
all_isotig16796
all_isotig38484
all_isotig18947
all_isotig05469
all_isotig42173
all_isotig12376
all_shen_G2648WB02IDFA5
all_isotig30725
all_isotig43407
all_isotig23604
all_isotig39763
all_isotig41927
all_isotig59535
all_isotig10646
all_ji_G2648WB01CTBDK
all_shen_G2648WB02I5ZTB
all_gan_G3NS6Q101EF8UW
all_isotig35002
all_isotig38665
all_isotig19285
all_isotig02931
all_isotig17478
all_isotig18465
all_isotig19787
all_isotig27295
all_isotig62557
all_shen_G2648WB02HNJ9B
all_isotig07322
all_isotig07607
all_isotig54905
all_isotig61843
all_isotig48927
all_isotig75447
all_isotig04644
all_isotig08972
all_isotig15695
all_isotig65831
all_isotig62396
all_nao_G3LYJ4001ECVN2
all_isotig07257
all_isotig66586
all_isotig16348
all_isotig17019
all_isotig10820
all_isotig37093
all_isotig47993
all_isotig08438
all_isotig16674
all_gan_G3NS6Q101BZ9DW
all_isotig13719
all_isotig10496
all_isotig24003
all_isotig08972
all_isotig15695
all_isotig07257
all_isotig66586
all_isotig47257
all_isotig16348
all_isotig17019
all_isotig19997
all_isotig02782
all_isotig03940
all_ji_G2648WB01EMO85
all_isotig17955
all_isotig18241
all_isotig61451
all_isotig05743
all_isotig34903
all_isotig42922
all_isotig17368
all_isotig26617
all_isotig45104
all_isotig76623
all_isotig08968
all_nao_G3LYJ4001D1GT0
all_ji_G2648WB01DLZ1U
all_ji_G2648WB01EJTUJ
all_isotig02782
all_isotig03940
all_ji_G2648WB01EMO85
all_nao_G3LYJ4001BGNKW
all_isotig56305
all_isotig72778
all_isotig03608
all_isotig65997
all_ji_G2648WB01C0J99
all_isotig14447
all_isotig15067
all_isotig22654
all_isotig07121
all_isotig36499
all_shen_G2648WB02ITMXP
all_isotig08005
all_isotig37983
all_isotig33606
all_isotig15233
all_nao_G3LYJ4001CFO27
all_isotig09622
all_isotig37810
all_isotig22419
all_isotig10873
all_isotig14955
all_isotig15952
all_isotig09183
all_isotig08005
all_isotig37983
all_isotig33916
all_shen_G2648WB02HSTHZ
all_shen_G2648WB02J3L48
all_isotig09622
all_shen_G2648WB02IASVL
all_isotig14447
all_isotig15067
all_isotig22654
all_isotig07121
all_isotig03608
all_shen_G2648WB02J3L48
all_isotig67645
all_ji_G2648WB01C0J99
all_isotig28588
all_nao_G3LYJ4001D2ITD
all_shen_G2648WB02IASVL
all_isotig14447
all_isotig15067
all_isotig22654
all_isotig07121
all_isotig02813
all_isotig15721
all_isotig47928
all_isotig03608
all_shen_G2648WB02J3L48
all_isotig05672
all_isotig67645
all_ji_G2648WB01C0J99
all_isotig28588
all_isotig63655
all_isotig36499
all_shen_G2648WB02ITMXP
all_ji_G2648WB01ENOAX
all_isotig18994
all_isotig31563
all_isotig05036
all_isotig14955
all_isotig06697
all_isotig43565
all_isotig23420
all_shen_G2648WB02GFKAX
all_shen_G2648WB02JO79M
all_shen_G2648WB02J3L48
all_isotig09622
all_isotig14447
all_isotig15067
all_isotig22654
all_isotig07121
all_isotig28429
all_isotig48497
all_isotig05059
all_isotig63655
all_isotig04413
all_shen_G2648WB02J3L48
all_isotig21644
all_isotig09622
all_isotig01921
all_isotig11037
all_isotig02005
all_shen_G2648WB02J3L48
all_isotig09622
all_isotig00272
all_isotig00273
all_isotig07901
all_isotig12460
all_shen_G2648WB02J3L48
all_isotig09622
all_isotig36499
all_shen_G2648WB02ITMXP
all_isotig09622
all_isotig15181
all_isotig42141
all_isotig14641
all_isotig04040
all_isotig12890
all_isotig18259
all_shen_G2648WB02H92S1
all_shen_G2648WB02IMB2K
all_isotig14447
all_isotig15067
all_isotig22654
all_isotig07121
all_isotig04599
all_isotig14803
all_isotig67075
all_isotig14641
all_isotig06570
all_isotig02981
all_isotig17146
all_isotig19280
all_isotig26096
all_isotig04357
all_isotig10937
all_isotig18951
all_isotig36351
all_isotig22060
all_isotig76163
all_gan_G3NS6Q101ED2MZ
all_nao_G3LYJ4001EPJMQ
all_isotig55272
all_isotig12198
all_isotig47311
all_isotig06508
all_isotig05579
all_isotig47093
all_isotig00272
all_isotig00273
all_isotig58627
all_shen_G2648WB02IAQFE
all_nao_G3LYJ4001CUJ1F
all_isotig68831
all_isotig01081
all_isotig05399
all_isotig18484
all_nao_G3LYJ4001B2WIB
all_isotig00530
all_isotig14995
all_isotig53216
all_isotig67789
all_isotig09832
all_isotig12875
all_isotig11268
all_isotig38938
all_isotig05377
all_isotig03999
all_isotig11900
all_isotig32991
all_isotig14641
all_isotig06807
all_isotig11154
all_isotig17146
all_isotig19280
all_isotig04661
all_isotig11471
all_isotig66921
all_isotig04040
all_shen_G2648WB02HMUZJ
all_gan_G3NS6Q101CG0QA
all_isotig28623
all_isotig14447
all_isotig15067
all_isotig22654
all_isotig07121
all_isotig04599
all_isotig14803
all_isotig67075
all_isotig03608
all_isotig13021
all_isotig22928
all_shen_G2648WB02IYUQO
all_nao_G3LYJ4001CEYS0
all_isotig27164
all_isotig08984
all_isotig21545
all_isotig21921
all_isotig26856
all_isotig36589
all_isotig20108
all_isotig21675
all_nao_G3LYJ4001DR4ZR
all_isotig28181
all_isotig12813
all_isotig04599
all_isotig14803
all_isotig67075
all_isotig02813
all_isotig15721
all_isotig47928
all_isotig13021
all_isotig15420
all_isotig36492
all_isotig66932
all_isotig27164
all_isotig04040
all_isotig14447
all_isotig15067
all_isotig22654
all_isotig04357
all_isotig07121
all_isotig10025
all_isotig16522
all_isotig03608
all_isotig21545
all_isotig21921
all_isotig26856
all_isotig36589
all_isotig21212
all_isotig08364
all_isotig26266
all_isotig48065
all_isotig14754
all_isotig18038
all_isotig07531
all_isotig10459
all_isotig67645
all_ji_G2648WB01C0J99
all_isotig28588
all_isotig08490
all_isotig35349
all_nao_G3LYJ4001D2ITD
all_isotig10381
all_isotig14786
all_isotig02044
all_isotig06807
all_isotig11154
all_isotig17146
all_isotig19280
all_isotig02585
all_isotig11504
all_isotig20108
all_isotig21675
all_nao_G3LYJ4001DR4ZR
all_isotig28181
all_isotig28623
all_isotig01319
all_isotig03608
all_isotig14955
all_isotig17408
all_isotig81183
all_nao_G3LYJ4001AR23W
all_isotig08005
all_isotig37983
all_isotig14754
all_isotig18038
all_isotig05672
all_isotig33629
all_isotig45288
all_isotig14641
all_ji_G2648WB01B2AXV
all_gan_G3NS6Q101D4JJ8
all_isotig12460
all_isotig06807
all_isotig11154
all_isotig17146
all_isotig19280
all_isotig04055
all_isotig14448
all_isotig43805
all_isotig14641
all_isotig10381
all_isotig14786
all_isotig09199
all_isotig02044
all_isotig37075
all_isotig00530
all_isotig14995
all_isotig80274
all_isotig16078
all_isotig02585
all_isotig11504
all_shen_G2648WB02IASVL
all_isotig17710
all_isotig17680
all_isotig04599
all_isotig14803
all_isotig67075
all_isotig03608
all_nao_G3LYJ4001B83OB
all_isotig05126
all_isotig67645
all_ji_G2648WB01C0J99
all_isotig28588
all_nao_G3LYJ4001D2ITD
all_isotig14641
all_isotig10381
all_isotig14786
all_ji_G2648WB01B2AXV
all_gan_G3NS6Q101D4JJ8
all_isotig56574
all_isotig46925
all_isotig17146
all_isotig19280
all_isotig33958
all_isotig14559
all_isotig14448
all_isotig43805
all_isotig14447
all_isotig15067
all_isotig22654
all_isotig15869
all_ji_G2648WB01B2AXV
all_gan_G3NS6Q101D4JJ8
all_isotig12460
all_isotig08457
all_isotig24035
all_isotig14447
all_isotig15067
all_isotig22654
all_isotig07121
all_isotig15869
all_isotig07126
all_shen_G2648WB02GGGEP
all_isotig12591
all_isotig06015
all_isotig18395
all_isotig31047
all_isotig14290
all_isotig16276
all_isotig23861
all_isotig16083
all_isotig02056
all_isotig17887
all_isotig32430
all_nao_G3LYJ4001AJ6OU
all_nao_G3LYJ4001DS8MI
all_isotig63083
all_gan_G3NS6Q101D8EJP
all_isotig75554
all_isotig08689
all_isotig19188
all_isotig23524
all_ji_G2648WB01CLK74
all_isotig63021
all_ji_G2648WB01BNQYM
all_isotig02727
all_isotig54516
all_shen_G2648WB02IK3YJ
all_shen_G2648WB02I4YNC
all_isotig02368
all_isotig12890
all_isotig18259
all_shen_G2648WB02H92S1
all_shen_G2648WB02IMB2K
all_isotig01319
all_isotig14955
all_isotig40817
all_isotig10381
all_isotig14786
all_isotig06570
all_isotig02981
all_isotig21545
all_isotig21921
all_isotig26856
all_isotig36589
all_isotig05672
all_isotig02585
all_isotig11504
all_isotig42141
all_isotig20108
all_isotig21675
all_nao_G3LYJ4001DR4ZR
all_isotig28181
all_isotig05963
all_isotig25499
all_isotig43187
all_shen_G2648WB02JV0G6
all_isotig00853
all_isotig22928
all_shen_G2648WB02IYUQO
all_nao_G3LYJ4001CEYS0
all_isotig02844
all_isotig02044
all_isotig08457
all_isotig24035
all_isotig00530
all_isotig14995
all_isotig02791
all_isotig02585
all_isotig11504
all_isotig09622
all_isotig37810
all_shen_G2648WB02GL80W
all_isotig14290
all_isotig16276
all_isotig23861
all_isotig16083
all_shen_G2648WB02FIFDK
all_isotig15952
all_shen_G2648WB02H1XV1
all_isotig08005
all_isotig37983
all_isotig23042
all_shen_G2648WB02H6YUM
all_isotig12813
all_isotig57911
all_isotig03608
all_isotig34901
all_isotig55831
all_isotig62740
all_isotig17408
all_isotig81183
all_nao_G3LYJ4001AR23W
all_isotig21545
all_isotig21921
all_isotig26856
all_isotig36589
all_isotig14754
all_isotig18038
all_isotig15460
all_isotig31016
all_ji_G2648WB01BC5BH
all_isotig03999
all_shen_G2648WB02IYGU4
all_nao_G3LYJ4001BF0GJ
all_isotig10235
all_isotig14605
all_isotig21553
all_isotig22451
all_isotig01898
all_isotig03418
all_isotig16802
all_isotig61771
all_isotig29754
all_isotig03684
all_isotig33039
all_isotig43623
all_isotig29189
all_isotig07366
all_isotig10235
all_isotig03032
all_ji_G2648WB01DPSUZ
all_shen_G2648WB02I9WQY
all_nao_G3LYJ4001DNM87
all_isotig21553
all_isotig22451
all_isotig58767
all_ji_G2648WB01D09QA
all_isotig55402
all_isotig01898
all_isotig03418
all_isotig16802
all_isotig61771
all_isotig29754
all_isotig03684
all_isotig33039
all_isotig35029
all_isotig15869
all_isotig06899
all_isotig54692
all_isotig01898
all_isotig30570
all_isotig25419
all_isotig14559
all_isotig53789
all_isotig04661
all_isotig11471
all_isotig66921
all_shen_G2648WB02GWCC9
all_shen_G2648WB02FX68Z
all_isotig12460
all_isotig75764
all_isotig27224
all_isotig14559
all_isotig04661
all_isotig11471
all_isotig66921
all_isotig43623
all_isotig06899
all_isotig01898
all_isotig12431
all_nao_G3LYJ4001CBV90
all_nao_G3LYJ4001CABL3
all_isotig68126
all_isotig14559
all_isotig04661
all_isotig11471
all_isotig66921
all_isotig06899
all_nao_G3LYJ4001D6FYX
all_isotig01898
all_isotig08605
all_gan_G3NS6Q101A5OQW
all_nao_G3LYJ4001D6FYX
all_isotig04661
all_isotig11471
all_isotig66921
all_gan_G3NS6Q101A36KS
all_isotig20282
all_isotig22949
all_isotig34169
all_isotig64039
all_isotig74524
all_nao_G3LYJ4001D831M
all_isotig05542
all_nao_G3LYJ4001BJM9T
all_isotig47093
all_isotig05046
all_isotig23906
all_isotig70699
all_isotig81530
all_isotig48537
all_isotig13245
all_shen_G2648WB02IASVL
all_isotig12890
all_isotig18259
all_shen_G2648WB02H92S1
all_shen_G2648WB02IMB2K
all_isotig14447
all_isotig15067
all_isotig22654
all_isotig07121
all_isotig05950
all_isotig19984
all_isotig57583
all_isotig10025
all_isotig16522
all_isotig03608
all_isotig10975
all_isotig51617
all_shen_G2648WB02HQFFZ
all_nao_G3LYJ4001C014C
all_isotig67645
all_ji_G2648WB01C0J99
all_isotig28588
all_isotig13373
all_isotig28096
all_isotig26096
all_isotig05014
all_isotig14447
all_isotig15067
all_isotig22654
all_isotig07121
all_isotig10739
all_isotig17395
all_isotig20282
all_isotig22949
all_isotig34169
all_isotig64039
all_isotig74524
all_nao_G3LYJ4001D831M
all_isotig10754
all_isotig57954
all_isotig49004
all_isotig27594
all_isotig04676
all_shen_G2648WB02G6RSR
all_isotig10730
all_isotig54606
all_isotig67065
all_isotig45288
all_isotig10754
all_isotig57954
all_isotig43299
all_isotig25419
all_isotig14559
all_isotig03481
all_isotig06823
all_isotig03044
all_isotig05046
all_isotig23906
all_isotig70699
all_isotig81530
all_nao_G3LYJ4001CH5LI
all_shen_G2648WB02IASVL
all_isotig10640
all_shen_G2648WB02IWQ33
all_isotig67645
all_isotig28588
all_isotig05950
all_isotig19984
all_isotig57583
all_isotig28588
all_isotig09971
all_isotig56429
all_isotig12963
all_isotig18540
all_isotig32005
all_ji_G2648WB01DH948
all_isotig19462
all_isotig10558
all_isotig05046
all_isotig23906
all_isotig70699
all_isotig81530
all_isotig10754
all_isotig57954
all_isotig48537
all_isotig18926
all_isotig29644
all_isotig29964
all_isotig15869
all_isotig60701
all_isotig08448
all_isotig53151
all_isotig01801
all_isotig45089
all_isotig44024
all_isotig28476
all_isotig14631
all_shen_G2648WB02IS9ZJ
all_gan_G3NS6Q101DH30W
all_isotig03741
all_isotig05950
all_isotig19984
all_isotig57583
all_isotig05046
all_isotig23906
all_isotig70699
all_isotig81530
all_isotig27936
all_isotig17710
all_isotig05046
all_isotig23906
all_isotig70699
all_isotig81530
all_isotig07549
all_isotig14845
all_isotig03608
all_isotig05126
all_isotig08490
all_isotig35349
all_isotig08760
all_isotig43044
all_isotig12890
all_isotig18259
all_shen_G2648WB02H92S1
all_shen_G2648WB02IMB2K
all_isotig15869
all_isotig14235
all_isotig30503
all_isotig09954
all_isotig26096
all_isotig01921
all_isotig11037
all_isotig43044
all_isotig15869
all_isotig12460
all_isotig28038
all_isotig54516
all_isotig43044
all_shen_G2648WB02IA3FJ
all_ji_G2648WB01EO7RM
all_isotig43505
all_shen_G2648WB02FNW2F
all_isotig15221
all_isotig57911
all_isotig01319
all_shen_G2648WB02FIFDK
all_isotig01322
all_isotig04413
all_isotig06066
all_isotig27474
all_isotig40817
all_isotig12813
all_isotig16058
all_isotig08215
all_isotig13091
all_isotig30108
all_isotig03196
all_isotig27029
all_isotig33606
all_isotig15233
all_isotig02059
all_isotig11312
all_isotig03261
all_isotig14447
all_isotig15067
all_isotig22654
all_isotig04357
all_isotig07121
all_isotig01021
all_isotig10025
all_isotig16522
all_isotig33606
all_isotig15233
all_shen_G2648WB02FNQQX
all_isotig59117
all_nao_G3LYJ4001B83OB
all_isotig07531
all_isotig10459
all_isotig67645
all_ji_G2648WB01C0J99
all_isotig28588
all_isotig05059
all_nao_G3LYJ4001D2ITD
all_isotig10970
all_isotig12461
all_shen_G2648WB02GFKAX
all_shen_G2648WB02JO79M
all_isotig29637
all_isotig32779
all_nao_G3LYJ4001DPP80
all_isotig15974
all_isotig07301
all_isotig33603
all_isotig03196
all_isotig27029
all_nao_G3LYJ4001B83OB
all_isotig01319
all_isotig03196
all_isotig27029
all_shen_G2648WB02H1XV1
all_isotig01863
all_isotig29964
all_isotig37810
all_isotig15952
all_isotig36499
all_shen_G2648WB02ITMXP
all_isotig03608
all_isotig32371
all_isotig05126
all_isotig14447
all_isotig15067
all_isotig22654
all_isotig11404
all_isotig36020
all_isotig25499
all_isotig43187
all_shen_G2648WB02JV0G6
all_shen_G2648WB02IASVL
all_isotig59105
all_isotig07901
all_isotig22928
all_shen_G2648WB02IYUQO
all_nao_G3LYJ4001CEYS0
all_isotig27630
all_isotig15521
all_isotig37260
all_isotig42936
all_shen_G2648WB02GXKY2
all_isotig43044
all_isotig74195
all_isotig17146
all_isotig19280
all_isotig11849
all_isotig18339
all_isotig23110
all_isotig11435
all_isotig69929
all_isotig05527
all_isotig11933
all_isotig51088
all_isotig31425
all_isotig02002
all_isotig37643
all_isotig14246
all_shen_G2648WB02HGA35
all_isotig62915
all_isotig32445
all_isotig58008
all_isotig15754
all_isotig23981
all_isotig69870
all_isotig30611
all_nao_G3LYJ4001EM1S7
all_gan_G3NS6Q101A9B2D
all_isotig65439
all_isotig11392
all_isotig63090
all_isotig00823
all_isotig11815
all_isotig68107
all_isotig47444
all_isotig55061
all_isotig49115
all_isotig11326
all_isotig02059
all_isotig25345
all_nao_G3LYJ4001C185D
all_nao_G3LYJ4001CXRAD
all_isotig07301
all_isotig33603
all_nao_G3LYJ4001ANJZM
all_isotig01021
all_isotig48906
all_isotig06392
all_isotig43351
all_isotig15521
all_isotig37260
all_isotig42936
all_shen_G2648WB02GXKY2
all_shen_G2648WB02FNQQX
all_isotig59117
all_isotig23431
all_isotig23071
all_isotig47915
all_isotig11435
all_isotig69929
all_isotig05527
all_isotig11933
all_isotig51088
all_isotig31425
all_isotig02002
all_isotig37643
all_isotig14246
all_shen_G2648WB02HGA35
all_isotig62915
all_isotig32445
all_isotig58008
all_isotig15754
all_isotig23981
all_isotig69870
all_isotig30611
all_nao_G3LYJ4001EM1S7
all_gan_G3NS6Q101A9B2D
all_isotig65439
all_isotig11392
all_isotig63090
all_isotig00823
all_isotig11815
all_isotig11326
all_isotig02059
all_isotig25345
all_nao_G3LYJ4001ANJZM
all_isotig03757
all_isotig07901
all_isotig01021
all_isotig14813
all_isotig15869
all_isotig04290
all_shen_G2648WB02GLLZN
all_isotig12915
all_isotig14266
all_isotig17024
all_isotig44477
all_isotig12460
all_shen_G2648WB02FNQQX
all_isotig59117
all_shen_G2648WB02HUJIU
all_isotig12041
all_isotig27113
all_nao_G3LYJ4001CKWGG
all_isotig11741
all_isotig12890
all_isotig18259
all_shen_G2648WB02H92S1
all_shen_G2648WB02IMB2K
all_isotig15869
all_isotig12966
all_isotig15421
all_isotig19045
all_isotig23459
all_isotig32502
all_isotig56374
all_isotig63277
all_isotig03261
all_isotig26096
all_isotig12890
all_isotig18259
all_shen_G2648WB02H92S1
all_shen_G2648WB02IMB2K
all_isotig15869
all_isotig12966
all_isotig15421
all_isotig19045
all_isotig23459
all_isotig32502
all_isotig56374
all_isotig63277
all_isotig03261
all_isotig26096
all_isotig17710
all_isotig12890
all_isotig18259
all_shen_G2648WB02H92S1
all_shen_G2648WB02IMB2K
all_isotig14447
all_isotig15067
all_isotig22654
all_nao_G3LYJ4001CH5LI
all_isotig26096
all_isotig11404
all_isotig36020
all_isotig34299
all_shen_G2648WB02H1XV1
all_isotig67645
all_ji_G2648WB01C0J99
all_isotig28588
all_isotig05014
all_shen_G2648WB02IASVL
all_isotig07126
all_isotig67645
all_ji_G2648WB01C0J99
all_isotig28588
all_isotig03608
all_isotig36020
all_isotig67645
all_ji_G2648WB01C0J99
all_isotig28588
all_isotig12890
all_isotig18259
all_shen_G2648WB02H92S1
all_shen_G2648WB02IMB2K
all_isotig26096
all_isotig10393
all_shen_G2648WB02H1XV1
all_isotig33246
all_isotig14813
all_gan_G3NS6Q101C6X9W
all_isotig11404
all_isotig28429
all_isotig17710
all_isotig11404
all_isotig36020
all_isotig52819
all_isotig52819
all_isotig32993
all_gan_G3NS6Q101C598M
all_isotig05046
all_isotig23906
all_isotig70699
all_isotig81530
all_isotig04193
all_isotig24914
all_isotig62692
all_isotig21926
all_shen_G2648WB02GU26W
all_isotig26287
all_isotig36318
all_isotig46175
all_isotig08792
all_isotig29974
all_isotig70808
all_isotig51153
all_nao_G3LYJ4001AHCDT
all_nao_G3LYJ4001EYPRO
all_isotig33886
all_isotig01132
all_isotig13153
all_isotig15237
all_isotig01298
all_isotig15115
all_isotig24518
all_isotig27434
all_isotig42678
all_isotig38938
all_isotig12105
all_isotig13719
all_isotig09855
all_isotig26052
all_isotig47444
all_isotig55061
all_isotig49115
all_isotig36511
all_nao_G3LYJ4001C185D
all_isotig33428
all_isotig11451
all_isotig15288
all_isotig14290
all_isotig16276
all_isotig23861
all_isotig16083
all_isotig07618
all_isotig05725
all_isotig46401
all_isotig03364
all_isotig15552
all_isotig11726
all_isotig52746
all_isotig00500
all_isotig12914
all_isotig11781
all_isotig26962
all_isotig19493
all_isotig36466
all_isotig30616
all_isotig38259
all_isotig38628
all_isotig08889
all_isotig12470
all_isotig21147
all_isotig24292
all_isotig56803
all_shen_G2648WB02HET5M
all_isotig03365
all_isotig62247
all_isotig15115
all_isotig19866
all_isotig41529
all_isotig38394
all_isotig05169
all_isotig13622
all_isotig23994
all_ji_G2648WB01DU7SF
all_nao_G3LYJ4001EBIQT
all_isotig06508
all_isotig05415
all_isotig08888
all_isotig18200
all_isotig38985
all_isotig21469
all_isotig19392
all_nao_G3LYJ4001BLAPX
all_isotig15317
all_nao_G3LYJ4001AHCDT
all_nao_G3LYJ4001EYPRO
all_isotig01132
all_isotig27935
all_shen_G2648WB02I1Y0T
all_isotig08957
all_shen_G2648WB02JSBCI
all_isotig21049
all_gan_G3NS6Q101CMCA3
all_isotig16972
all_isotig00809
all_isotig00864
all_isotig02496
[truncated: 1,439 more rows]
